# Supplementary material for: A mechanosensitive caveolae–invadosome interplay drives matrix remodelling for cancer cell invasion
Source: Nat Cell Biol. 2023 Oct 30;25(12):1787–803. doi: 10.1038/s41556-023-01272-z (PMC10709148; doi:10.1038/s41556-023-01272-z)
Supplement: Supplementary file 6 — Supplementary Table 1: a list of the siRNAs used in this study. Supplementary Table 2: a list of the primary and secondary antibodies used in this study. Supplementary Table 3: a list of the drugs used in this study. [file 41556_2023_1272_MOESM6_ESM.xlsx]

## Sheet: Supplementary_Table1_siRNA_list
Gene targeted	Company	Reference	Type	Targeted Sequence
MMP14 (siMT1-MMP)	Dharmacon	L-004145-00-0005	Smartpool	5’-GGAUGGACACGGAGAAUUU-3’
				5’-GGAAACAAGUACUACCGUU-3’
				5’-GGUCUCAAAUGGCAACAUA-3’
				5’-GAUCAAGGCCAAUGUUCGA-3'
SH3PXD2A (siTKS5)	Dharmacon	L-006657-00-0005	Smartpool	5’-ACAAUAACCUCAAAGAUGU-3’
				5’-GGACGUAGCUGUGAAGAGA-3’
				5’-CGACGGAACUCCUCCUUUA-3’
				5’-GGAUAAGUUUCCCAUUGAA-3’
CAV1 (siCav1)	Dharmacon	L-003467-00-0005	Smartpool	5’-CUAAACACCUCAACGAUGA-3’
				5’-GCAAAUACGUAGACUCGGA-3’
				5’-GCAGUUGUACCAUGCAUUA-3’
				5’-GCAUCAACUUGCAGAAAGA-3’
PTRF (siCavin1)	Qiagen	SI04178496	Individual	5’-CTCCAAGACCGCGGTCTACAA-3’
EHD2 (siEHD2)	Qiagen	SI04315108	Pool of 2 individuals	5’-TCCATCCGTCATTCATTCAAA-3’
		SI04205271		5’-CAAGCCCTTCCGCAAACTCAA-3’
ITGB1 (sib1 integrin)	Dharmacon	L-004506-00-0005	Smartpool	5’-GUGCAGAGCCUUCAAUAAA-3’
				5’-GGUAGAAAGUCGGGACAAA-3’
				5’-UGAUAGAUCCAAUGGCUUA-3’
				5’-GGGCAAACGUGUGAGAUGU-3’
ITGB3 (sib3 integrin)	Dharmacon	L-004124-02-0005	Smartpool	5’-GAAAGUCCAUCCUGUAUGU-3’
				5’-GAAAAUCCGUUCUAAAGUA-3’
				5’-UUACUGCCGUGACGAGAUU-3’
				5’-CGUCUACCUUCACCAAUAU-3’
WASL (siN-WASP)	Dharmacon	L-006444-00-0005	Smartpool	5’-CAGCAGAUCGGAACUGUAU-3’
				5’-UAAGAGAGGGUGCUCAGCUA -3’
				5’-GGUGUUGCUUGUCUUGUUA -3’
				5’-CCAGAAAUCACAACAAAUA -3’
Non-targeting (siNT)	Dharmacon	D-001810-01-05	Individual	5’-UGGUUUACAUGUCGACUAA-3’

## Sheet: Supplementary_Table2_Antibody
Antigen	Company	Reference	Assay	Dilution
TKS5	Cell Signaling	16619S	IF	1/100
			WB	1/200
MT1-MMP	Millipore	3328	IF	1/100
			WB	1/1000
Cav1 (Caveolin-1)	Cell Signaling	3238S	IF	1/200
			WB	1/500
Cavin1	Abcam	ab48824	IF	1/100
			WB	1/500
N-WASP	Cell Signaling	4848S	IF	1/100
			WB	1/1000
b1 integrin	BioLegend	303036	IF	1/200
			WB	1/1000
b3 integrin	Cell Signaling	13166T	WB	1/500
EHD2	Santa Cruz	sc-100724	WB	1/500
Cortactin	Millipore	05-180	IF	1/200
Collagen-1 (Col1)	Sigma-Aldrich	C2456	IF	2000-01-01
Col1-3/4C	ImmunoGlobe GmbH	0217-050	IF	1/100
GAPDH	SantaCruz Biotechnology	sc-25778	WB	1/10000
CD63	BD Pharmingen	556019	IF	1/100
Rab5	Cell Signaling	3547	IF	1/100
Rab7	Cell Signaling	9367	IF	1/100
GFP	Abcam	ab13970	WB	01/1000
IgG-rabbit-A488	Molecular Probes	A11034	IF	1/200
IgG-rabbit-Cy3	Jackson ImmunoResearch	711-165-152	IF	1/800
IgG-mouse-A488	Molecular Probes	A21202	IF	1/500
IgG-mouse-Cy3	Jackson ImmunoResearch	715-165-151	IF	1/500
IgG-mouse-647	Molecular Probes	A31571	IF	1/500
AlexaFluor488 phalloidin	Molecular Probes	A12379	IF	1/200
AlexaFluor546 phalloidin	Molecular Probes	A22283	IF	1/200
IgG-mouse-HRP	Jackson ImmunoResearch	115-035-062	WB	1/20000
IgG-rabbit-HRP	Jackson ImmunoResearch	111-035-045	WB	1/10000

## Sheet: Supplementary_Table_3_Drug_list
Reagent	Company	Reference	Vehicle	Concentration
Cytochalasin D (CytoD)	Merck (Sigma-aldrich)	C8273	DMSO	0.5 μM
CK-666	Merck (Sigma-aldrich)	SML0006	DMSO	200 μM
GM6001	Merck (Millipore)	CC1100	Ethanol	40 μM
