# Supplementary material for: A mechanosensitive caveolae–invadosome interplay drives matrix remodelling for cancer cell invasion
Source: Nat Cell Biol. 2023 Oct 30;25(12):1787–803. doi: 10.1038/s41556-023-01272-z (PMC10709148; doi:10.1038/s41556-023-01272-z)
Supplement: Supplementary file 7 — Statistical source data [file 41556_2023_1272_MOESM7_ESM.xlsx]

## Sheet: Fig1E
	Staining	N	n Linescans	n XY pairs	Pearson r	95% confidence interval	R squared	P (two-tailed)	P value summary	Significant? (a=0.05)		TKS5/Cortactin	Linescan	Pearson Coefficient	p-value	p-value summary	Significant?	Pixel number			Cav1/Cortactin	Linescan	Pearson Coefficient	p-value	p-value summary	Significant?	Pixel number			Cavin1/Cortactin	Linescan	Pearson Coefficient	p-value	p-value summary	Significant?	Pixel number
1e - Pearson correlation coefficient	TKS5/Cortactin	3	35	5345	0.5679	0,5494 to 0,5858	0.3225	<0,0001	****	Yes			LS1	-0.1139	0.37	ns	No	64				LS1	-0.7198	<0,0001	****	Yes	124				LS1	-0.2854	<0,0001	****	Yes	237
	Cav1/Cortactin	3	32	4897	-0.4564	-0,4783 to -0,4340	0.2083	<0,0001	****	Yes			LS2	0.3895	<0,0001	****	Yes	395				LS2	-0.5842	<0,0001	****	Yes	134				LS2	-0.2262	0.0009	****	Yes	214
	Cavin1/Cortactin	3	33	5147	-0.426	-0,4481 to -0,4034	0.1815	<0,0001	****	Yes			LS3	0.5505	<0,0001	****	Yes	131				LS3	-0.3635	<0,0001	****	Yes	116				LS3	-0.63	<0,0001	****	Yes	136
													LS4	0.7539	<0,0001	****	Yes	134				LS4	-0.7056	<0,0001	****	Yes	79				LS4	-0.5696	<0,0001	****	Yes	146
													LS5	0.5649	<0,0001	****	Yes	123				LS5	-0.6338	<0,0001	****	Yes	256				LS5	-0.4705	<0,0001	****	Yes	87
													LS6	0.4407	<0,0001	****	Yes	122				LS6	-0.746	<0,0001	****	Yes	128				LS6	-0.25	0.0061	**	Yes	119
													LS7	0.2385	<0,0001	****	Yes	332				LS7	-0.4976	<0,0001	****	Yes	94				LS7	-0.8049	<0,0001	****	Yes	60
													LS8	0.6413	<0,0001	****	Yes	126				LS8	-0.6634	<0,0001	****	Yes	186				LS8	-0.4466	<0,0001	****	Yes	97
													LS9	0.6685	<0,0001	****	Yes	176				LS9	-0.5864	<0,0001	****	Yes	210				LS9	-0.5712	<0,0001	****	Yes	81
													LS10	0.8589	<0,0001	****	Yes	144				LS10	-0.3628	<0,0001	****	Yes	297				LS10	-0.6254	<0,0001	****	Yes	101
													LS11	0.7222	<0,0001	****	Yes	135				LS11	-0.03606	0.491	ns	No	367				LS11	-0.4649	<0,0001	****	Yes	125
													LS12	0.542	<0,0001	****	Yes	169				LS12	-0.512	<0,0001	****	Yes	183				LS12	-0.3892	<0,0001	****	Yes	120
													LS13	0.8737	<0,0001	****	Yes	71				LS13	-0.2309	0.0008	***	Yes	207				LS13	-0.1574	0.0216	*	Yes	213
													LS14	0.5943	<0,0001	****	Yes	130				LS14	-0.8522	<0,0001	****	Yes	76				LS14	-0.5445	<0,0001	****	Yes	223
													LS15	0.4964	<0,0001	****	Yes	78				LS15	-0.4353	0.0001	***	Yes	74				LS15	-0.4393	<0,0001	****	Yes	104
													LS16	0.4203	<0,0001	****	Yes	147				LS16	-0.5527	<0,0001	****	Yes	197				LS16	-0.467	<0,0001	****	Yes	117
													LS17	0.3482	0.001	**	Yes	86				LS17	-0.7231	<0,0001	****	Yes	74				LS17	-0.471	<0,0001	****	Yes	337
													LS18	0.5394	<0,0001	****	Yes	104				LS18	-0.582	<0,0001	****	Yes	126				LS18	-0.4438	<0,0001	****	Yes	199
													LS19	0.5507	<0,0001	****	Yes	160				LS19	-0.368	<0,0001	****	Yes	186				LS19	-0.5614	<0,0001	****	Yes	257
													LS20	0.7758	<0,0001	****	Yes	105				LS20	-0.4308	<0,0001	****	Yes	218				LS20	-0.3784	<0,0001	****	Yes	123
													LS21	0.9236	<0,0001	****	Yes	69				LS21	-0.5825	<0,0001	****	Yes	56				LS21	-0.5263	<0,0001	****	Yes	223
													LS22	0.4981	<0,0001	****	Yes	216				LS22	-0.5774	<0,0001	****	Yes	85				LS22	-0.6887	<0,0001	****	Yes	78
													LS23	0.4927	<0,0001	****	Yes	102				LS23	-0.2983	<0,0001	****	Yes	227				LS23	-0.4416	<0,0001	****	Yes	211
													LS24	0.3922	<0,0001	****	Yes	512				LS24	-0.3683	<0,0001	****	Yes	169				LS24	-0.5614	<0,0001	****	Yes	102
													LS25	0.6542	<0,0001	****	Yes	150				LS25	-0.4146	<0,0001	****	Yes	116				LS25	-0.6059	<0,0001	****	Yes	117
													LS26	0.8274	<0,0001	****	Yes	148				LS26	-0.6669	<0,0001	****	Yes	75				LS26	-0.4378	<0,0001	****	Yes	120
													LS27	0.5957	<0,0001	****	Yes	172				LS27	-0.7208	<0,0001	****	Yes	63				LS27	-0.758	<0,0001	****	Yes	80
													LS28	0.5782	<0,0001	****	Yes	81				LS28	-0.4428	<0,0001	****	Yes	158				LS28	-0.389	<0,0001	****	Yes	177
													LS29	0.935	<0,0001	****	Yes	107				LS29	-0.4196	<0,0001	****	Yes	183				LS29	-0.3901	0.0002	***	Yes	89
													LS30	0.676	<0,0001	****	Yes	129				LS30	-0.6662	<0,0001	****	Yes	89				LS30	-0.5425	<0,0001	****	Yes	129
													LS31	0.6806	<0,0001	****	Yes	131				LS31	-0.6287	<0,0001	****	Yes	125				LS31	-0.449	<0,0001	****	Yes	184
													LS32	0.5538	<0,0001	****	Yes	112				LS32	-0.6561	<0,0001	****	Yes	219				LS32	-0.444	<0,0001	****	Yes	333
													LS33	0.8093	<0,0001	****	Yes	201													LS33	-0.3602	<0,0001	****	Yes	208
													LS34	0.5824	<0,0001	****	Yes	184
													LS35	0.6462	<0,0001	****	Yes	99
