# Supplementary material for: A mechanosensitive caveolae–invadosome interplay drives matrix remodelling for cancer cell invasion
Source: Nat Cell Biol. 2023 Oct 30;25(12):1787–803. doi: 10.1038/s41556-023-01272-z (PMC10709148; doi:10.1038/s41556-023-01272-z)
Supplement: Supplementary file 8 — Statistical source data [file 41556_2023_1272_MOESM8_ESM.xlsx]

## Sheet: Fig2B
Kruskal-Wallis comparision test								EXP#1				EXP#2				EXP#3
ANOVA results								Cell-free	Cell-associated_30min	Cell-associated_60min		Cell-free	Cell-associated_30min	Cell-associated_60min		Cell-free	Cell-associated_30min	Cell-associated_60min
Table Analyzed	Total_Exps1-2-5 (Cell-free30+60)							0.1286	0.1129	0.1599		0.3039	0.09269	0.03943		0.3456	0.04478	0.1269
								0.1036	0.06714	0.1778		0.1075	0.1771	0.0447		0.04873	0.153	0.1162
Kruskal-Wallis test								0.1542	0.01927	0.1019		0.2284	0.06161	0.1187		0.2578	0.1064	0.1698
P value	<0,0001							0.1247	0.09257	0.1927		0.1532	0.08834	0.06829		0.5198	0.1703	0.116
Exact or approximate P value?	Approximate							0.08759	0.1483	0.05654		0.2571	0.1042	0.04208		0.09783	0.08415	0.06075
P value summary	****							0.1355	0.1118	0.08005		0.124	0.1099	0.06368		0.1484	0.09934	0.09273
Do the medians vary signif. (P < 0.05)?	Yes							0.2247	0.1552	0.1068		0.2692	0.2732	0.1377		0.09869	0.3684	0.043
Number of groups	3							0.1138	0.2239	0.1054		0.2625	0.2501	0.1232		0.1245	0.1999	0.07319
Kruskal-Wallis statistic	59.58							0.2324	0.1951	0.1179		0.06705	0.2395	0.1125		0.1963	0.3996	0.1286
								0.1678	0.05863	0.08324		0.08233	0.1925	0.015		0.1331	0.1231	0.05583
Data summary								0.1319	0.1473	0.1291		0.2018	0.1445	0.09264		0.1969	0.13	0.05634
Number of treatments (columns)	3							0.159	0.1175	0.1559		0.186	0.158	0.04781		0.2842	0.2025	0.1524
Number of values (total)	726							0.1041	0.1418	0.09777		0.06206	0.09306	0.07038		0.1293	0.1554	0.0935
								0.3006	0.2147	0.02851		0.1841	0.2589	0.04189		0.2283	0.162	0.2293
Number of families	1							0.1423	0.1379	0.1296		0.1828	0.2299	0.07001		0.2893	0.2126	0.1053
Number of comparisons per family	3							0.1143	0.09444	0.03192		0.2231	0.1351	0.08199		0.2601	0.2393	0.1806
Alpha	0.05							0.1827	0.1445	0.1098		0.1858	0.08665	0.1111		0.3441	0.1437	0.09652
Multiple comparisions								0.1172	0.05465	0.09504		0.06214	0.1897	0.1871		0.5051	0.08871	0.03668
Dunn's multiple comparisons test	Mean rank diff,	Significant?	Summary	Adjusted P Value				0.1005	0.06537	0.04156		0.07185	0.09397	0.1209		0.3834	0.1624
Cell-free vs. Cell-associated	64.96	Yes	*	0.0395	A-B			0.03735	0.05907	0.08662		0.2011	0.08978	0.07988		0.1042	0.09725
Cell-free vs. Cell-associated	196.4	Yes	****	<0,0001	A-C			0.2294	0.1289	0.04582		0.1638	0.1384	0.1711		0.256	0.179
Cell-associated vs. Cell-associated	131.4	Yes	***	0.0005	B-C			0.08124	0.06933	0.07578		0.1589		0.1092		0.255	0.1673
								0.273	0.1845	0.08446		0.3066		0.05332		0.1331	0.06952
Test details	Mean rank 1	Mean rank 2	Mean rank diff,	n1	n2	Z		0.2745	0.08382	0.04244		0.2144		0.0548		0.2391	0.2296
Cell-free vs. Cell-associated	389.7	324.7	64.96	581	72	2.479		0.2851	0.1258	0.04799		0.1281		0.06934		0.06663	0.08931
Cell-free vs. Cell-associated	389.7	193.3	196.4	581	73	7.54		0.367		0.1056		0.2436		0.2177		0.1037	0.1894
Cell-associated vs. Cell-associated	324.7	193.3	131.4	72	73	3.772		0.3181		0.02333		0.2762		0.03627		0.1035
Descriptive Statistics								0.2596				0.08802		0.1832		0.4834
	Cell-free	Cell-associated	Cell-associated					0.03855				0.1958				0.201
Number of values	581	72	73					0.3603				0.08251				0.0736
								0.2479				0.3346				0.2711
Minimum	0.00508	0.01927	0.015					0.1047				0.06354				0.193
25% Percentile	0.105	0.0926	0.05532					0.1016				0.4287				0.1723
Median	0.1594	0.1382	0.09273					0.236				0.3437				0.3971
75% Percentile	0.2373	0.1882	0.1221					0.1395				0.3257				0.2707
Maximum	0.6515	0.3996	0.2293					0.02197				0.1906				0.156
								0.07987				0.3093				0.6445
Mean	0.1812	0.1448	0.09604					0.3712				0.2798				0.534
Std. Deviation	0.1087	0.07057	0.04923					0.2647				0.6515				0.4756
Std. Error of Mean	0.004508	0.008316	0.005762					0.2626				0.3406				0.1147
								0.2149				0.1613				0.2278
Lower 95% CI	0.1724	0.1283	0.08455					0.35				0.3533				0.06413
Upper 95% CI	0.1901	0.1614	0.1075					0.09839				0.2714				0.138
								0.1398				0.04809				0.114
Mean ranks	389.7	324.7	193.3					0.122				0.1459				0.1061
								0.1576				0.2354				0.113
								0.1898				0.2098				0.1747
								0.03301				0.1641				0.0354
								0.2305				0.1277				0.288
								0.1401				0.3637				0.1707
								0.04568				0.1874				0.04122
								0.1425				0.4456				0.1905
								0.1659				0.2474				0.2461
								0.08172				0.3146				0.1053
								0.2335				0.5595				0.3275
								0.06487				0.345				0.01582
								0.1589				0.1562				0.1026
								0.07206				0.3912				0.4469
								0.1157				0.3474				0.1196
								0.2491				0.2687				0.1979
								0.3175				0.2043				0.09225
								0.1982				0.2521				0.2678
								0.1323				0.1453				0.382
								0.06217				0.152				0.05274
								0.02256				0.0843				0.08759
								0.2598				0.1784				0.1803
								0.127				0.2703				0.3264
								0.2257				0.00993				0.5614
								0.1682				0.08705				0.06653
								0.213				0.219				0.3446
								0.2447				0.09807				0.3438
								0.08457				0.182				0.1309
								0.1371				0.09898				0.301
								0.2986				0.1333				0.2034
								0.2345				0.2788				0.1307
								0.2986				0.1632				0.1587
								0.2063				0.08162				0.07275
								0.1379				0.3109				0.1667
								0.1875				0.1072				0.1581
								0.09366				0.1661				0.05283
								0.2712				0.1815				0.1347
								0.0253				0.2198				0.1269
								0.1854				0.1621				0.179
								0.1497				0.2228				0.2386
								0.2003				0.2248				0.08358
								0.1869				0.07702				0.3887
								0.2447				0.1446				0.3157
								0.1185				0.1592				0.1877
								0.04819				0.3991				0.2518
								0.2777				0.1084				0.2754
								0.2634				0.07196				0.2074
								0.256				0.04254				0.1282
								0.1488				0.1539				0.1694
								0.2065				0.1866				0.1956
								0.09613				0.2245				0.2001
								0.1319				0.059				0.2566
								0.1758				0.2241				0.2085
								0.1142				0.3425				0.2544
								0.2234				0.2367				0.3923
								0.1744				0.09224				0.1058
								0.00508				0.1761				0.1119
								0.1249				0.158				0.2574
								0.112				0.2976				0.1034
								0.16				0.1741				0.2117
								0.1085				0.1799				0.1501
								0.07208				0.1751				0.5618
								0.1367				0.1205				0.08986
								0.1018				0.1296				0.1227
								0.09438				0.2932				0.1211
								0.2927				0.08668				0.0735
								0.2499				0.2826				0.04058
								0.2279				0.0982				0.05101
								0.03754				0.1547				0.5
								0.103				0.08181				0.08127
								0.2227				0.1447				0.1808
								0.2522				0.1356				0.1181
								0.1658				0.1396				0.1986
								0.2261				0.08488				0.1467
								0.1436				0.08616				0.05815
								0.07667				0.09152				0.1335
								0.2403				0.01632				0.1457
								0.2409				0.1				0.2469
								0.1754				0.2378				0.2604
								0.1177				0.2565				0.1762
								0.04633				0.1277				0.1059
								0.3377				0.2862				0.1587
								0.04323				0.1721				0.1397
								0.1269				0.2908				0.4707
								0.1314				0.2517				0.1457
								0.1731				0.1639				0.5355
								0.3386				0.2111				0.1567
								0.249				0.123				0.03305
								0.1713				0.2173				0.1046
								0.2471				0.4013				0.1894
								0.1298				0.1504				0.1668
								0.1351				0.08828				0.161
								0.223				0.04684				0.233
								0.1361				0.2204				0.05759
								0.1988				0.1514				0.2183
								0.1688				0.1886				0.2029
								0.03799				0.07004				0.4848
								0.25				0.2588				0.1359
								0.3909				0.09661				0.2938
								0.1624				0.0702				0.08883
								0.1125				0.266				0.2132
								0.08158				0.1119				0.07896
								0.02269				0.284				0.1326
								0.1061				0.09182				0.2261
								0.1591				0.05834				0.06927
								0.02403				0.1456				0.1237
								0.3236				0.189				0.1755
								0.1334				0.1673				0.1704
								0.02957				0.06135				0.137
								0.08416				0.1531				0.2168
								0.1372				0.0775				0.5737
								0.1382				0.2078				0.1712
								0.1892				0.09484				0.3761
								0.1475				0.05659				0.3693
								0.106				0.235				0.145
								0.04547				0.07197				0.3484
								0.08439				0.3219				0.04833
								0.04333				0.1054				0.3038
								0.0745				0.3897				0.1433
								0.03547				0.1596				0.2079
								0.03662				0.1045				0.0257
								0.1721				0.08537				0.01875
								0.165				0.1877				0.5079
								0.2191				0.1481				0.2607
								0.2864				0.1782				0.06466
								0.1344				0.1195				0.3789
								0.1366				0.1493				0.1215
								0.1131				0.08586				0.2306
								0.1278				0.2409				0.1128
								0.09277				0.0769				0.6386
								0.2286				0.1995				0.02748
								0.1445				0.03945				0.1718
								0.07689				0.3001
								0.1356				0.09202
								0.03777				0.1138
								0.2101				0.1377
								0.1588				0.2032
								0.2122				0.1596
								0.107				0.1665
								0.1594				0.09433
								0.1072				0.2781
								0.1093				0.04876
								0.07838				0.1501
								0.1371				0.1604
								0.1928				0.04626
								0.06122				0.249
								0.1384				0.2286
								0.1435				0.1976
								0.2468				0.1349
								0.1131				0.09187
								0.02102				0.1316
								0.1354				0.05048
								0.1345
								0.1026
								0.1775
								0.2243
								0.00966
								0.2223
								0.06938
								0.1391
								0.2686
								0.04371
								0.1258
								0.2288
								0.00902

## Sheet: Fig2D
Two-way ANOVA										EXP#1				EXP#2				EXP#3
ANOVA results										Curvature	Invadopodia (%)	Caveolae (%)		Curvature	Invadopodia (%)	Caveolae (%)		Curvature	Invadopodia (%)	Caveolae (%)
Table Analyzed	Cort_Cav_Total									0.05	5.69307	73.2919		0.05	4.64876	63.9779		0.05	10.7576	69.2593
										0.1	11.8812	16.7702		0.1	11.8802	20.5525		0.1	14.0909	19.4444
Two-way ANOVA	Ordinary									0.15	18.0693	3.72671		0.15	11.157	9.17127		0.15	15.9091	5.74074
Alpha	0.05									0.2	17.8218	2.17391		0.2	18.905	4.1989		0.2	18.0303	1.85185
										0.25	11.1386	2.17391		0.25	17.2521	1.54696		0.25	10.9091	1.48148
Source of Variation	% of total variation	P value	P value summary	Significant?						0.3	10.1485	0.621118		0.3	12.2934	0.441989		0.3	8.18182	0.740741
Interaction	49.57	<0,0001	****	Yes						0.35	5.44555	0.621118		0.35	6.61157	0.110497		0.35	8.33333	0.925926
Row Factor	49.2	<0,0001	****	Yes						0.4	4.45545	0.621118		0.4	4.44215	0		0.4	4.69697	0
Column Factor	3.984e-15	>0,9999	ns	No						0.45	4.45545	0		0.45	2.89256	0		0.45	1.66667	0.37037
										0.5	1.9802	0		0.5	2.68595	0		0.5	1.36364	0
ANOVA table	SS	DF	MS	F (DFn, DFd)	P value					>0,5	8.91089	0		>0,5	7.2314	0		>0,5	6.06061	0.185185
Interaction	6786	10	678.6	F (10, 44) = 177,3	P<0,0001
Row Factor	6737	10	673.7	F (10, 44) = 176,0	P<0,0001
Column Factor	5.455e-13	1	5.455e-13	F (1, 44) = 1,425e-013	P>0,9999
Residual	168.4	44	3.828
Difference between column means
Mean of Group A	9.091
Mean of Group B	9.091
Difference between means	-1.818e-07
SE of difference	0.4816
95% CI of difference	-0,9707 to 0,9707
Data summary
Number of columns (Column Factor)	2
Number of rows (Row Factor)	11
Number of values	66
Multiple comparision
Compare each cell mean with the other cell mean in that row
Number of families	1
Number of comparisons per family	11
Alpha	0.05
Šídák's multiple comparisons test	Mean Diff,	95,00% CI of diff,	Below threshold?	Summary	Adjusted P Value
Group A - Group B
Row 1	-61.81	-66,57 to -57,05	Yes	****	<0,0001
Row 2	-6.305	-11,07 to -1,541	Yes	**	0.0031
Row 3	8.832	4,068 to 13,60	Yes	****	<0,0001
Row 4	15.51	10,75 to 20,27	Yes	****	<0,0001
Row 5	11.37	6,602 to 16,13	Yes	****	<0,0001
Row 6	9.607	4,843 to 14,37	Yes	****	<0,0001
Row 7	6.244	1,480 to 11,01	Yes	**	0.0035
Row 8	4.324	-0,4393 to 9,088	No	ns	0.1009
Row 9	2.881	-1,882 to 7,645	No	ns	0.5912
Row 10	2.01	-2,754 to 6,774	No	ns	0.9302
Row 11	7.339	2,575 to 12,10	Yes	***	0.0004
Test details	Mean 1	Mean 2	Mean Diff,	SE of diff,	N1	N2	t	DF
Group A - Group B
Row 1	7.033	68.84	-61.81	1.597	3	3	38.69	44
Row 2	12.62	18.92	-6.305	1.597	3	3	3.947	44
Row 3	15.05	6.213	8.832	1.597	3	3	5.529	44
Row 4	18.25	2.742	15.51	1.597	3	3	9.71	44
Row 5	13.1	1.734	11.37	1.597	3	3	7.115	44
Row 6	10.21	0.6013	9.607	1.597	3	3	6.014	44
Row 7	6.797	0.5525	6.244	1.597	3	3	3.909	44
Row 8	4.532	0.207	4.324	1.597	3	3	2.707	44
Row 9	3.005	0.1235	2.881	1.597	3	3	1.804	44
Row 10	2.01	0	2.01	1.597	3	3	1.258	44
Row 11	7.401	0.06173	7.339	1.597	3	3	4.594	44

## Sheet: Fig2F
Two-way ANOVA										EXP#1				EXP#2				EXP#3
ANOVA results										Curvature	Invadopodia (%)	Caveolae (%)		Curvature	Invadopodia (%)	Caveolae (%)		Curvature	Invadopodia (%)	Caveolae (%)
Table Analyzed	Exp_Total3exps									0.05	16.6667	71.0775		0.05	12.894	67.7138		0.05	8.35214	75.266
										0.1	9.42029	16.6352		0.1	19.9857	17.103		0.1	9.93228	13.5638
Two-way ANOVA	Ordinary									0.15	9.17874	3.02458		0.15	19.8424	5.93368		0.15	14.8984	3.98936
Alpha	0.05									0.2	14.0097	1.13422		0.2	13.3954	2.6178		0.2	15.5756	2.12766
										0.25	9.66184	3.78072		0.25	10.6733	1.22164		0.25	9.25508	2.39362
Source of Variation	% of total variation	P value	P value summary	Significant?						0.3	6.52174	1.70132		0.3	10.1719	1.7452		0.3	11.5124	1.32979
Interaction	41.68	<0,0001	****	Yes						0.35	9.42029	1.32325		0.35	4.15473	0.8726		0.35	9.02934	0.797872
Row Factor	56.28	<0,0001	****	Yes						0.4	8.69565	0.378072		0.4	3.08023	2.79232		0.4	6.32054	0.265957
Column Factor	9.594e-16	>0,9999	ns	No						0.45	5.7971	0.94518		0.45	1.14613	0		0.45	5.19187	0.265957
										0.5	4.58937	0		0.5	1.43267	0		0.5	2.25734	0
ANOVA table	SS	DF	MS	F (DFn, DFd)	P value					>0,5	6.03865	0		>0,5	3.2235	0		>0,5	7.67494	0
Interaction	5924	10	592.4	F (10, 44) = 89,69	P<0,0001
Row Factor	8000	10	800	F (10, 44) = 121,1	P<0,0001
Column Factor	1.364e-13	1	1.364e-13	F (1, 44) = 2,065e-014	P>0,9999
Residual	290.6	44	6.604
Difference between column means
Mean of Group A	9.091
Mean of Group B	9.091
Difference between means	9.091e-08
SE of difference	0.6327
95% CI of difference	-1,275 to 1,275
Data summary
Number of columns (Column Factor)	2
Number of rows (Row Factor)	11
Number of values	66
Multiple comparision
Compare each cell mean with the other cell mean in that row
Number of families	1
Number of comparisons per family	11
Alpha	0.05
Šídák's multiple comparisons test	Mean Diff,	95,00% CI of diff,	Below threshold?	Summary	Adjusted P Value
Group A - Group B
Row 1	-58.71	-64,97 to -52,46	Yes	****	<0,0001
Row 2	-2.655	-8,912 to 3,603	No	ns	0.9278
Row 3	10.32	4,066 to 16,58	Yes	***	0.0001
Row 4	12.37	6,109 to 18,62	Yes	****	<0,0001
Row 5	7.398	1,140 to 13,66	Yes	*	0.0109
Row 6	7.81	1,552 to 14,07	Yes	**	0.0061
Row 7	6.537	0,2793 to 12,79	Yes	*	0.035
Row 8	4.887	-1,371 to 11,14	No	ns	0.239
Row 9	3.641	-2,616 to 9,899	No	ns	0.6443
Row 10	2.76	-3,498 to 9,017	No	ns	0.9083
Row 11	5.646	-0,6119 to 11,90	No	ns	0.1051
Test details	Mean 1	Mean 2	Mean Diff,	SE of diff,	N1	N2	t	DF
Group A - Group B
Row 1	12.64	71.35	-58.71	2.098	3	3	27.98	44
Row 2	13.11	15.77	-2.655	2.098	3	3	1.265	44
Row 3	14.64	4.316	10.32	2.098	3	3	4.92	44
Row 4	14.33	1.96	12.37	2.098	3	3	5.894	44
Row 5	9.863	2.465	7.398	2.098	3	3	3.526	44
Row 6	9.402	1.592	7.81	2.098	3	3	3.722	44
Row 7	7.535	0.9979	6.537	2.098	3	3	3.115	44
Row 8	6.032	1.145	4.887	2.098	3	3	2.329	44
Row 9	4.045	0.4037	3.641	2.098	3	3	1.735	44
Row 10	2.76	0	2.76	2.098	3	3	1.315	44
Row 11	5.646	0	5.646	2.098	3	3	2.691	44
