# Supplementary material for: A mechanosensitive caveolae–invadosome interplay drives matrix remodelling for cancer cell invasion
Source: Nat Cell Biol. 2023 Oct 30;25(12):1787–803. doi: 10.1038/s41556-023-01272-z (PMC10709148; doi:10.1038/s41556-023-01272-z)
Supplement: Supplementary file 9 — Statistical source data [file 41556_2023_1272_MOESM9_ESM.xlsx]

## Sheet: Fig3B
Kruskal-Wallis comparision test								EXP#1							EXP#2							EXP#3
ANOVA results								siNT	siMT1-MMP	siTKS5	siCav1	siCavin1	siEHD2		siNT	siMT1-MMP	siTKS5	siCav1	siCavin1	siEHD2		siNT	siMT1-MMP	siTKS5	siCav1	siCavin1	siEHD2
Table Analyzed	Total3exps							93.8966	41.5007	69.531	33.7751	48.434	39.0245		63.6811	37.5324	1.46523	58.0456	52.861	115.753		110.577	19.2308	9.61538	38.762	55.3886	57.9928
								76.9596	16.1447	15.1542	55.4664	48.335	53.2873		125.784	22.3166	10.3693	30.319	24.5708	66.3862		102.965	58.2933	22.6362	10.4167	31.25	24.2388
Kruskal-Wallis test								138.072	11.8857	17.4323	27.436	18.918	19.7104		114.175	49.9305	46.4365	38.7722	46.2111	56.355		126.703	38.5617	11.218	42.5681	74.4191	77.3237
P value	<0,0001							100.632	14.0647	2.47618	53.2873	49.6226	28.1294		150.581	73.1488	26.036	46.6619	49.367	2.93046		119.291	55.7893	39.5633	62.5	93.9503	72.7164
Exact or approximate P value?	Approximate							96.4718	14.5599	24.8608	51.9007	64.7768	20.7999		100.763	31.7842	39.4485	42.6044	33.9257	13.6379		77.2236	7.8125	10.1162	79.5272	9.91587	61.2981
P value summary	****							132.525	21.2951	29.0208	47.4436	25.9503	20.0075		166.247	23.1055	19.6115	65.3718	68.8658	34.1511		98.758	8.61378	4.40705	57.3918	52.8846	35.657
Do the medians vary signif. (P < 0.05)?	Yes							94.2928	12.7771	30.6055	64.5787	122.917	29.7141		142.015	160.724	29.1919	49.2542	60.4125	28.8538		101.562	20.3325	1.70272	12.8205	121.394	47.0753
Number of groups	6							81.5157	6.53711	17.1351	22.3846	78.7424	65.5692		111.357	11.6091	27.9521	46.8873	93.0984	48.0144		137.22	8.21314	40.9655	90.1442	13.0208	58.093
Kruskal-Wallis statistic	226.9							93.8966	20.1065	9.01328	74.4834	74.1863	23.2761		105.835	34.3765	64.5828	66.2735	37.307	93.662		81.8309	14.7236	5.90946	97.4559	69.0104	26.9431
								64.5787	17.1351	31.9922	50.514	41.3026	39.8169		102.341	22.2039	47.1128	65.8226	74.3886	49.9305		87.0393	23.137	12.6202	18.73	41.4663	53.7861
Data summary								74.9786	22.1865	29.516	21.4932	24.7618	57.3483		58.1583	22.9928	27.5012	8.34054	41.2518	48.6907		104.968	38.9623	21.3341	104.768	57.3918	43.9704
Number of treatments (columns)	6							50.7121	22.6818	32.1903	34.0722	15.9466	27.337		77.6572	3.3813	33.4749	54.777	62.7794	26.2614		97.9567	37.8606	9.01442	15.7252	56.9912	36.0577
Number of values (total)	468							162.635	37.4398	14.5599	13.7675	37.0436	31.497		94.9018	22.6547	21.753	91.1824	79.2351	39.3358		91.847	14.9239	9.21474	48.1771	68.8101	19.0304
								110.338	19.6113	12.9752	41.5007	39.7179	27.436		91.9713	8.79138	37.9833	43.0552	63.5684	59.06		86.9391	3.20513	5.90946	70.4127	50.9816	45.7732
Number of families	1							54.674	10.8952	19.9085	15.5504	38.2322	28.4265		41.9281	80.9257	14.2015	78.3334	71.0073	36.518		55.9896	18.9303	12.6202	21.5345	8.71394	40.4647
Number of comparisons per family	5							165.31	34.5674	14.5599	28.5256	33.4779	24.7618		127.926	12.3981	6.42447	3.04317	46.6619	69.2039		55.7893	27.4439	32.3518	33.2532	46.4744	16.1258
Alpha	0.05							83.7938	21.4932	12.8761	66.2625	35.855	31.7941		94.451	65.1464	3.3813	19.2734	56.1296	44.0696		100.962	12.0192	19.4311	50.9816	42.2676	5.10817
Multiple comparisions								115.984	34.0722	37.0436	38.2322	74.9786			32.7986	10.1439	18.1463	92.9857	43.5061	76.1919		101.663	53.4856	15.1242	21.3341	21.5345	24.9399
Dunn's multiple comparisons test	Mean rank diff,	Significant?	Summary	Adjusted P Value	A-?			116.182	47.5426	14.758	55.3673	39.916			73.4869	31.6715	77.7699	17.8082	56.2423	17.0192		105.869	18.0288	28.746	14.0224	31.7508	30.649
siNT vs. siMT1-MMP	253.8	Yes	****	<0,0001	B	siMT1-MMP		63.5882	44.9674						134.576	18.0336	33.2494	39.5612	94.5637	63.343		115.885	54.988	2.40385	84.0345	83.0328	42.0673
siNT vs. siTKS5	282	Yes	****	<0,0001	C	siTKS5		121.234							50.6068	20.6259	38.4341	68.5277	20.4005	20.0624		74.7195	14.4231	15.4247	11.3181	239.583	60.8974
siNT vs. siCav1	162.6	Yes	****	<0,0001	D	siCav1		118.163							99.4102	19.837	6.19905	24.0072	59.3982	34.602		81.9311	23.137	19.1306	26.1418	28.145	51.6827
siNT vs. siCavin1	122.3	Yes	****	<0,0001	E	siCavin1		86.27							139.76	15.6667		14.6523	84.0816	46.3238		91.3461	80.028	37.8606	31.3502	33.2532	6.8109
siNT vs. siEHD2	195.4	Yes	****	<0,0001	F	siEHD2		142.529							147.425	71.7963		65.0336	87.4629	30.6571		140.425	6.00962	2.80449	63.9022	58.2933	24.9399
								82.11							54.2135	42.4917		9.0168	94.1128	15.2158		141.627	33.754	1.70272	54.4872	85.637	11.4183
Test details	Mean rank 1	Mean rank 2	Mean rank diff,	n1	n2	Z		127.176							77.7699	19.048		74.0504	26.036	48.4653		149.639	36.9591	51.0817	69.9119	60.7973	55.0881
siNT vs. siMT1-MMP	396.1	142.3	253.8	89	75	11.97		32.9827							116.204			48.9161	82.0529	21.1895		68.2091	12.0192		57.2917	74.2188	15.7252
siNT vs. siTKS5	396.1	114.2	282	89	67	12.89		86.9633							126.686			45.7602	89.379	13.6379		83.0328	4.50721			45.2724	36.7588
siNT vs. siCav1	396.1	233.5	162.6	89	77	7.727		131.535							140.437			87.8011	95.5781	61.2015		126.603	15.4247			49.98	18.8301
siNT vs. siCavin1	396.1	273.9	122.3	89	83	5.926									36.8562			36.0672	113.273	2.2542		81.4303				24.1386	34.9559
siNT vs. siEHD2	396.1	200.7	195.4	89	77	9.284												59.1727	57.5948							17.4279
																			71.6835							89.9439
Descriptive Statistics
	siNT	siMT1-MMP	siTKS5	siCav1	siCavin1	siEHD2
Number of values	89	75	67	77	83	77
Minimum	32.8	3.205	1.465	3.043	8.714	2.254
25% Percentile	79.6	14.42	10.12	25.07	37.04	23.76
Median	99.41	21.49	19.13	46.89	52.88	35.66
75% Percentile	126.2	37.53	32.19	64.81	74.39	53.54
Maximum	166.2	160.7	77.77	104.8	239.6	115.8
Mean	100	28.86	22.53	46.45	57.68	38.8
Std. Deviation	31.35	24.03	16.53	24.44	32.79	21.29
Std. Error of Mean	3.323	2.775	2.019	2.785	3.599	2.426
Lower 95% CI	93.4	23.33	18.49	40.9	50.52	33.96
Upper 95% CI	106.6	34.39	26.56	51.99	64.84	43.63
Mean ranks	396.1	142.3	114.2	233.5	273.9	200.7

## Sheet: Fig3D
Kruskal-Wallis comparision test								EXP#1							EXP#2							EXP#3
ANOVA results								siNT	siMT1-MMP	siTKS5	siCav1	siCavin1	siEHD2		siNT	siMT1-MMP	siTKS5	siCav1	siCavin1	siEHD2		siNT	siMT1-MMP	siTKS5	siCav1	siCavin1	siEHD2
Table Analyzed	Total3exps							68.0954	15.1222	20.3743	144.884	13.3112	60.3079		166.927	6.82842	9.68897	48.6294	13.8414	9.9658		60.1605	32.0022	23.9569	52.2047	57.0318	59.2666
								158.014	26.8941	14.4884	55.0559	26.9846	52.0676		104.549	8.21256	9.41215	32.4811	12.365	1.93779		95.649	24.4039	27.4432	98.5989	59.356	39.6898
Kruskal-Wallis test								45.9101	13.5829	28.9768	70.0876	45.9101	25.1736		100.95	14.3028	12.365	105.748	9.78125	34.6035		115.941	41.9246	15.1966	94.3081	17.1632	41.8352
P value	<0,0001							84.2137	0.996076	10.9568	98.1588	31.5122	21.0987		80.8337	20.4853	18.5475	78.6191	8.21256	16.5174		138.557	20.9176	11.8891	137.395	47.2881	64.8983
Exact or approximate P value?	Approximate							97.3438	11.0474	14.1262	136.191	53.5165	25.2641		83.9711	86.0935	26.6678	87.7544	18.0861	6.73614		99.1352	15.2859	21.9903	50.8638	34.3263	30.3037
P value summary	****							131.573	2.89768	23.1814	163.99	36.0399	75.3396		82.4947	29.3438	12.8264	18.4552	32.758	17.9938		70.1724	13.4087	30.3037	53.2774	58.6409	26.1917
Do the medians vary signif. (P < 0.05)?	Yes							57.048	10.5041	35.3154	111.47	6.15756	11.7718		84.3402	12.0882	19.4702	42.1701	8.30484	6.73614		111.203	19.7555	26.6387	54.797	82.419	28.5159
Number of groups	6							163.809	21.1893	62.6623	97.6155	30.5162	15.1222		68.8379	26.5755	25.4682	83.2329	10.5195	1.84552		138.915	23.51	12.5148	33.343	45.4109	52.2941
Kruskal-Wallis statistic	229.1							69.0009	12.2246	15.2128	76.5168	45.2762	14.8506		203.099	4.42925	11.8113	40.5091	27.9596	24.7299		98.0625	19.398	16.0011	58.5515	49.3441	34.5945
								51.2527	14.3073	21.4609	93.3595	21.9137	28.6146		74.3744	20.6698	114.976	41.801	28.6055	4.89062		110.041	23.6888	9.4755	65.6134	44.1594	42.1034
Data summary								155.66	10.323	23.8153	93.8123	23.9964	26.0791		118.021	9.5967	43.8311	26.2986	24.6377	30.5433		87.1568	24.4039	28.1583	74.195	40.405	28.5159
Number of treatments (columns)	6							119.801	11.0474	26.8941	33.9571	24.8114	18.9255		82.9561	45.492	53.7046	100.304	26.76	120.605		318.86	31.5552	23.5994	15.1072	48.629	46.2154
Number of values (total)	437							177.392	10.0513	62.4811	65.4694	17.9294	22.5476		214.265	41.7087	10.2426	7.56663	11.2577	9.5967		116.209	11.7103	22.2585	60.7863	37.7232	33.343
								53.6976	6.88198	13.8545	30.4256	47.54	40.0242		65.9773	25.745	0.922759	168.865	17.9938	6.64387		136.948	9.65429	17.4313	58.1045	31.9128	32.4491
Number of families	1							109.84	17.5672	9.87021	54.3314	3.8032	27.5279		92.0914	2.03007	6.27477	41.4319	6.36704	23.2535		132.925	11.3527	36.293	36.293	69.1891	25.8342
Number of comparisons per family	5							158.919	13.3112	66.8277	73.9813	37.0359	31.6933		63.6704	11.2577	11.5345	7.19752	10.9808	1.47642		56.3167	20.8282	23.063	67.2224	38.8853	71.7814
Alpha	0.05							112.104	21.2798	29.7917	36.8548	25.6263	22.5476		12.6418	7.10525	17.8093	64.3163	18.732	29.436		180.75	9.83307	28.3371	212.662	34.4158	31.5552
Multiple comparisions								55.3275	9.508	103.23	130.939	17.9294	22.9098			3.96787	5.16745	2.86055	30.2665	128.817		101.728	9.29672	31.287	51.5789	79.5585	13.6769
Dunn's multiple comparisons test	Mean rank diff,	Significant?	Summary	Adjusted P Value	A-?			82.4027	6.15756	35.406	70.3592	34.9532	52.7921			19.5625	5.53656	97.9971	5.90566	5.53656		101.459	17.2526	11.6209	28.5159	69.2785	49.7017
siNT vs. siMT1-MMP	261.9	Yes	****	<0,0001	B	siMT1-MMP		55.1464	5.25204	27.9807	76.9695	22.7286				0.922759	7.19752	38.8482		11.0731		80.1842	29.231	17.6995	61.5908	36.8293	34.4158
siNT vs. siTKS5	222.7	Yes	****	<0,0001	C	siTKS5		39.3903	8.42137	15.3939	79.3239	11.3191				4.9829	15.041	12.365				63.2892	23.2418	20.0237	28.2477	26.9069	66.2391
siNT vs. siCav1	76.98	Yes	***	0.0005	D	siCav1		96.6194	23.3625		33.5949	11.4096				19.8393		26.0218				66.9543	12.336	12.0679	36.1142	121.93	21.8115
siNT vs. siCavin1	173.3	Yes	****	<0,0001	E	siCavin1		48.7172	7.4253							1.29186		63.5781				88.4976	26.9069	26.6387	38.2596	40.1368	37.0975
siNT vs. siEHD2	173.5	Yes	****	<0,0001	F	siEHD2		208.723	12.4057									34.6958				91.3582	17.6995		20.3813	33.343	58.5515
									2.17326													84.6538	20.1131		43.7125	56.7636	51.9365
Test details	Mean rank 1	Mean rank 2	Mean rank diff,	n1	n2	Z																70.1724	25.9235		53.5455	124.612	59.2666
siNT vs. siMT1-MMP	364.4	102.5	261.9	84	75	13.06																84.2962	29.0523		51.132		91.0006
siNT vs. siTKS5	364.4	141.7	222.7	84	65	10.68																132.121			72.6753		70.8875
siNT vs. siCav1	364.4	287.4	76.98	84	78	3.876																69.0103			61.6802		28.9629
siNT vs. siCavin1	364.4	191.1	173.3	84	67	8.377																98.6883			29.4992
siNT vs. siEHD2	364.4	190.9	173.5	84	68	8.424																70.7087			34.6839
																						78.5752			63.021
Descriptive Statistics																						97.705
	siNT	siMT1-MMP	siTKS5	siCav1	siCavin1	siEHD2																133.372
Number of values	84	75	65	78	67	68																77.6813
																						81.6145
Minimum	12.64	0.9228	0.9228	2.861	3.803	1.476																103.605
25% Percentile	69.3	9.508	12.22	35.76	17.93	18.23																70.1724
Median	91.63	14.3	20.02	56.58	30.52	28.79																44.9639
75% Percentile	116.1	23.36	28.07	80.3	45.41	48.83																93.593
Maximum	318.9	86.09	115	212.7	124.6	128.8																53.9031
																						102.8
Mean	100	17.08	24.53	64.06	34.32	34.71																91.8945
Std. Deviation	46.36	12.71	20.27	39.36	24.14	25.42
Std. Error of Mean	5.059	1.468	2.515	4.456	2.949	3.083
Lower 95% CI	89.94	14.16	19.51	55.19	28.43	28.56
Upper 95% CI	110.1	20.01	29.56	72.94	40.2	40.87
Mean ranks	364.4	102.5	141.7	287.4	191.1	190.9

## Sheet: Fig3E
Kruskal-Wallis comparision test								Cell-free												Cell-associated
ANOVA results								EXP#1				EXP#2				EXP#3				EXP#1				EXP#2				EXP#3
Table Analyzed	Total							siNT	siCav1	siTKS5		siNT	siCav1	siTKS5		siNT	siCav1	siTKS5		siNT	siCav1	siTKS5		siNT	siCav1	siTKS5		siNT	siCav1	siTKS5
								0.29163	0.28524	0.24333		0.36704	0.28733	0.36708		0.19149	0.41306	0.38035		0.02188	0.08504	0.14048		0.22999	0.26013	0.21452		0.21491	0.24568	0.44353
Kruskal-Wallis test								0.23087	0.29428	0.11734		0.32982	0.41458	0.48524		0.35902	0.12005	0.51894		0.14495	0.1831	0.14469		0.16236	0.07881	0.29218		0.17593	0.21429	0.10469
P value	<0,0001							0.07522	0.24514	0.32822		0.29583	0.48223	0.34812		0.31586	0.34811	0.32845		0.1535	0.35423	0.16651		0.14394	0.17086	0.23171		0.19852	0.22802	0.14774
Exact or approximate P value?	Approximate							0.22667	0.26208	0.25789		0.21657	0.40643	0.48595		0.25442	0.26086	0.33935		0.24246	0.20512	0.21084		0.15826	0.05803	0.35041		0.1015	0.13172	0.07779
P value summary	****							0.34123	0.56488	0.34919		0.35644	0.219	0.37479		0.33085	0.13147	0.43292		0.22316	0.27724	0.08665		0.21236	0.22645	0.23082		0.03291	0.12438	0.25169
Do the medians vary signif. (P < 0.05)?	Yes							0.3571	0.19897	0.33962		0.10091	0.51628	0.28899		0.24347	0.42479	0.35431		0.12765	0.1541	0.24781		0.03227	0.30162	0.25189		0.09647	0.17728	0.13856
Number of groups	6							0.26499	0.25323	0.20226		0.39048	0.57431	0.13003		0.292	0.34463	0.27375		0.25494	0.09572	0.20684		0.10312	0.2007	0.1493		0.21648	0.27099	0.08698
Kruskal-Wallis statistic	105.9							0.25011	0.11857	0.58569		0.26666	0.20868	0.14843		0.56203	0.16593	0.36286		0.0691	0.47328	0.0107		0.1787	0.09742	0.21496		0.02867	0.18368	0.20473
								0.37809	0.16384	0.20965		0.17674	0.25473	0.37271		0.13598	0.09581	0.28188		0.19938	0.10859	0.07283		0.09358	0.28782	0.09316		0.19971	0.14352	0.19133
Data summary								0.18685	0.3916	0.2045		0.26898	0.35057	0.21389		0.37376	0.37166	0.49418		0.32358	0.24853	0.1725		0.10685	0.09112	0.11257		0.06598	0.10988	0.19118
Number of treatments (columns)	6							0.2808	0.13654	0.47632		0.20278	0.27424	0.30178		0.1873	0.55759	0.18478		0.1711	0.13965	0.21037		0.18445	0.24557	0.2206		0.05718	0.07863	0.07475
Number of values (total)	577							0.38576	0.3211	0.29567		0.30926	0.20668	0.04141		0.24506	0.24928	0.44375		0.19103	0.199	0.17604		0.0948	0.37802	0.22573		0.28388	0.10394	0.05519
								0.51486	0.17694	0.43006		0.38615	0.50084	0.3151		0.32304	0.33788	0.07877		0.31449	0.19122	0.19889		0.10982	0.23692	0.0617		0.11743	0.04846	0.16987
Number of families	1							0.34642	0.20454	0.19343		0.15507	0.08958	0.22467		0.18896	0.4305	0.39823		0.10681	0.20533	0.0979		0.12093	0.07109	0.32392		0.0504	0.14517	0.21369
Number of comparisons per family	15							0.16515	0.50128	0.1411		0.10086	0.41039	0.4756		0.29208	0.1362	0.3953		0.13148	0.32135	0.2568			0.06836	0.2267		0.07505	0.1341	0.11724
Alpha	0.05							0.18851	0.31885	0.26038		0.18309	0.24852	0.21175		0.39244	0.19636	0.54249		0.24609	0.31428	0.11428			0.16813	0.24192		0.12964	0.07031	0.12359
Multiple comparisions								0.11035	0.29474	0.33966		0.1201	0.16212	0.11077		0.42072	0.38144	0.36808		0.20773	0.33447	0.05279			0.16288	0.22783		0.27606	0.10266	0.13516
Dunn's multiple comparisons test	Mean rank diff,	Significant?	Summary	Adjusted P Value				0.21746	0.31525	0.50062		0.41713	0.35225	0.09852		0.57702	0.23363	0.46416		0.17848	0.16892	0.20841			0.13212	0.06899		0.06692	0.30486	0.18346
siNT vs. siCav1	-2.334	No	ns	>0,9999	A-B			0.19386	0.15947	0.30687		0.47753	0.05599	0.50171		0.12672	0.21534	0.43778		0.1344	0.23422	0.27418			0.27637	0.2746		0.01307	0.41742	0.39025
siNT vs. siTKS5	-45.16	No	ns	0.9157	A-C			0.14813	0.414	0.40875		0.1787	0.15188	0.45741		0.45518	0.19571	0.13696		0.1224	0.11617	0.37509			0.383	0.14635		0.12195	0.15912	0.35776
siNT vs. siNT	159.5	Yes	****	<0,0001	A-D			0.19651	0.21589	0.11406		0.1312	0.0796	0.58984		0.32759	0.16588	0.39904		0.31554	0.12542	0.26205			0.21522	0.51272		0.13071	0.05841	0.10311
siNT vs. siCav1	112	Yes	****	<0,0001	A-E			0.18261	0.21837	0.16297		0.11229	0.19633	0.31325		0.23745	0.30478	0.42685		0.16626	0.11811	0.08839				0.33247		0.16544	0.16442	0.2141
siNT vs. siTKS5	58.49	No	ns	0.2335	A-F			0.21172	0.29512	0.2251		0.22627	0.08293	0.52734		0.42813	0.41171	0.38645		0.23968	0.07436	0.15554				0.2611		0.12886	0.18107	0.20693
siCav1 vs. siTKS5	-42.83	No	ns	>0,9999	B-C			0.08804	0.27888	0.11733		0.08645	0.10176	0.08025		0.08028	0.5426	0.4358		0.33766	0.1929	0.26089				0.28575		0.13864	0.08971
siCav1 vs. siNT	161.8	Yes	****	<0,0001	B-D			0.06009	0.46006	0.24092		0.42717	0.13051	0.37626		0.3862	0.20882	0.42528		0.05515	0.16495	0.14591				0.40965		0.0859	0.1811
siCav1 vs. siCav1	114.4	Yes	****	<0,0001	B-E			0.10758	0.26779	0.19696		0.26864	0.17673	0.36635		0.39321	0.19053	0.17219		0.16271	0.1334	0.30385				0.09347		0.22434	0.04457
siCav1 vs. siTKS5	60.83	No	ns	0.1754	B-F			0.39612	0.3531	0.30111		0.46776	0.42738	0.07681		0.24634	0.25714	0.255		0.13896	0.13284	0.49783				0.32646			0.15
siTKS5 vs. siNT	204.6	Yes	****	<0,0001	C-D				0.35393			0.12268	0.21512	0.20196		0.34184	0.17281			0.14463	0.41385	0.18512				0.2893			0.04448
siTKS5 vs. siCav1	157.2	Yes	****	<0,0001	C-E				0.27182			0.38427	0.34291	0.44996		0.11195	0.12438			0.04316	0.29284	0.34607				0.45162			0.24602
siTKS5 vs. siTKS5	103.7	Yes	***	0.0005	C-F				0.33502			0.12262	0.18753	0.16574		0.34479	0.26396			0.11092	0.10171	0.32639				0.32639			0.09944
siNT vs. siCav1	-47.44	No	ns	0.7317	D-E				0.10971			0.19002	0.05477	0.25546		0.19182				0.2618	0.26854	0.43819				0.43819
siNT vs. siTKS5	-101	Yes	***	0.0004	D-F				0.14732			0.44523	0.3286	0.24357		0.45588				0.24731	0.129	0.25059				0.25059
siCav1 vs. siTKS5	-53.53	No	ns	0.4827	E-F				0.1955			0.13366	0.35903	0.19423		0.36863				0.23005	0.17837	0.42424				0.42424
									0.16604			0.10225	0.28134	0.26154		0.48851				0.19044	0.19769
Test details	Mean rank 1	Mean rank 2	Mean rank diff,	n1	n2	Z			0.2343			0.32837	0.24114	0.19267		0.07251				0.18897	0.12687
siNT vs. siCav1	336.6	338.9	-2.334	102	103	0.1002			0.1546			0.34944	0.31671	0.26285		0.41152				0.07696	0.23049
siNT vs. siTKS5	336.6	381.7	-45.16	102	90	1.873						0.06535	0.2478			0.32642				0.05824	0.14008
siNT vs. siNT	336.6	177.1	159.5	102	104	6.864						0.39544								0.03055	0.3842
siNT vs. siCav1	336.6	224.6	112	102	89	4.633														0.12533
siNT vs. siTKS5	336.6	278.1	58.49	102	89	2.419														0.05796
siCav1 vs. siTKS5	338.9	381.7	-42.83	103	90	1.78														0.18113
siCav1 vs. siNT	338.9	177.1	161.8	103	104	6.982														0.0284
siCav1 vs. siCav1	338.9	224.6	114.4	103	89	4.74														0.25888
siCav1 vs. siTKS5	338.9	278.1	60.83	103	89	2.521														0.17998
siTKS5 vs. siNT	381.7	177.1	204.6	90	104	8.526														0.12771
siTKS5 vs. siCav1	381.7	224.6	157.2	90	89	6.307														0.08932
siTKS5 vs. siTKS5	381.7	278.1	103.7	90	89	4.159														0.16566
siNT vs. siCav1	177.1	224.6	-47.44	104	89	1.971														0.08164
siNT vs. siTKS5	177.1	278.1	-101	104	89	4.194														0.23438
siCav1 vs. siTKS5	224.6	278.1	-53.53	89	89	2.142														0.07534
																				0.07554
Descriptive Statistics																				0.14776
	siNT	siCav1	siTKS5	siNT	siCav1	siTKS5														0.10026
Number of values	102	103	90	104	89	89														0.1572
																				0.10567
Minimum	0.06009	0.05477	0.04141	0.01307	0.04448	0.0107														0.26112
25% Percentile	0.1782	0.1767	0.2022	0.09389	0.113	0.1395														0.25064
Median	0.2658	0.2547	0.3101	0.1443	0.1689	0.2137														0.13588
75% Percentile	0.3699	0.3506	0.4129	0.2057	0.2456	0.2875														0.06854
Maximum	0.577	0.5743	0.5898	0.4449	0.4733	0.5127														0.44493
																				0.06104
Mean	0.27	0.2706	0.3087	0.1531	0.1863	0.2231														0.269
Std. Deviation	0.1249	0.1225	0.1323	0.08121	0.09561	0.1132														0.14915
Std. Error of Mean	0.01237	0.01207	0.01395	0.007963	0.01013	0.012														0.19741
Lower 95% CI	0.2454	0.2466	0.2809	0.1373	0.1661	0.1992
Upper 95% CI	0.2945	0.2945	0.3364	0.1689	0.2064	0.2469
Mean ranks	336.6	338.9	381.7	177.1	224.6	278.1

## Sheet: Fig3G
Mann Whitney test				EXP#1			EXP#2			EXP#3			EXP#4
Tabular results				siNT	siCavin1		siNT	siCavin1		siNT	siCavin1		siNT	siCavin1
Table Analyzed	Fiber-associated Cav1 index			2.05167	3.98752		2.95058	6.63531		3.63287	1.72092		5.19321	3.04029
				1.00025	4.74893		4.69921	2.95223		5.61731	2.80933		5.55883	4.77167
Column B	siCavin1			3.51251	3.84384		5.46409	5.06599		4.24943	3.68		5.4455	4.00693
vs.	vs,			3.15749	3.11147		2.76103	6.10132		4.40573	3.91023		5.63274	3.02347
Column A	siNT			4.95792	2.73374		2.87653	6.11885		3.77098	4.1747		4.84247	2.49321
				2.66184	5.45369		3.36985	1.98314		2.16132	2.45917		2.05319	2.982
Mann Whitney test				1.05641	1.75137		5.25249	4.15765		4.9303	4.15497		3.49913	3.57809
P value	0.9954			2.7314	3.46837		5.57442	5.01932		6.37142	3.22252		4.0224	2.82659
Exact or approximate P value?	Exact			1.3907	2.76435		3.29106	3.62834		3.47374	1.97354		3.12445	3.19149
P value summary	ns			3.37871	3.86065		3.42755	3.13412		6.13772	6.75187		4.39042	2.81233
Significantly different (P < 0.05)?	No			3.07793	4.27237		4.90528	4.67561		7.69843	4.56699		2.4522	3.29214
One- or two-tailed P value?	Two-tailed			1.47195	2.07431		4.70967	6.56052		5.17569	2.97287		5.53792	4.94134
Sum of ranks in column A,B	11645 , 9883			5.06916	3.55637		4.01155	4.15015		3.56309	4.36626		4.60626	2.04746
Mann-Whitney U	5317			3.61098	5.6886		2.64867	5.42799		4.46115	3.10537		3.80788	6.22914
				2.79068	3.11734		2.65586	2.39254		3.20459	4.29863		4.37744	5.33762
Difference between medians				4.07369			3.59675	2.41453		4.08947	6.09167		4.87037	2.81086
Median of column A	3,789, n=112			3.66284			4.61548	4.21519		3.1754	4.91764		4.24591	3.81089
Median of column B	3,844, n=95			2.51552			5.00998	3.22891		6.83803	4.01929		2.87829	3.69082
Difference: Actual	0.05441			3.88666			4.05935	5.89891		3.64909	3.95529		5.32088	3.56638
Difference: Hodges-Lehmann	0.00098			2.27596			6.95911	6.79657		4.98716	9.57862		3.19436	1.25152
Descriptive Statistics				2.16747			3.49886	3.73621		5.97811	5.65967		4.78435	4.16545
	siNT	siCavin1		3.89036			3.89878	5.02291		3.37016	4.06893		2.92221	4.13278
Number of values	112	95		2.49241			1.98537	3.72872		5.07844	5.10036		5.8202	4.01855
				4.9897			4.22722	3.51958		3.06636	4.05024		3.48028	4.42708
Minimum	1	1.252		2.78832			1.33889	2.66263			5.60897			2.77274
25% Percentile	2.98	2.982		4.37924			3.21195	3.64997						4.00251
Median	3.789	3.844		5.40614			2.94107	3.21925						2.88615
75% Percentile	4.897	4.749		2.86475			3.1642	2.24355
Maximum	7.698	9.579		4.17053			4.08099
				1.2494			3.5416
Mean	3.894	3.959		3.36235			4.84848
Std. Deviation	1.31	1.373					5.33345
Std. Error of Mean	0.1238	0.1408					4.01331
Lower 95% CI	3.649	3.679
Upper 95% CI	4.14	4.239
Mean ranks	104	104

## Sheet: Fig3H
2-5 structures				6-21structures				>22 structures				EXP_#1			EXP_#2			EXP_#3				EXP_#1			EXP_#2			EXP_#3
Table Analyzed	Data 17			Table Analyzed	Data 17			Table Analyzed	Data 17			siNT_2-5	siNT_6-21	siNT_>22	siNT_2-5	siNT_6-21	siNT_>22	siNT_2-5	siNT_6-21	siNT_>22		siCavin1_2-5	siCavin1_6-21	siCavin1_>22	siCavin1_2-5	siCavin1_6-21	siCavin1_>22	siCavin1_2-5	siCavin1_6-21	siCavin1_>22
												53.0121	40.1606	6.82731	50.4098	42.2131	7.37705	42.8	43.6	13.6		47.8947	46.8421	5.26316	48.6943	44.086	7.21966	44.664	46.6403	8.69565
Column B	siCavin1_2-5			Column D	siCavin1_6-21			Column F	siCavin1_>22			51.1962	41.6268	7.17703	46.4435	38.9121	14.6443	41.1017	44.9153	13.9831		50.625	43.125	6.25	53.1818	40.9091	5.90909	46.0145	43.8406	10.1449
vs.	vs,			vs.	vs,			vs.	vs,			45.8716	40.8257	13.3027	49.6183	40.0763	10.3053	44.5104	38.8724	16.6172		58.3815	39.3064	2.31214	52.0455	41.3636	6.59091	46.5565	45.1791	8.26446
Column A	siNT_2-5			Column C	siNT_6-21			Column E	siNT_>22			47.1545	47.1545	5.69106	52.6316	39.4737	7.89474	40.7563	46.6387	12.605		58.5799	37.2781	4.14201	41.8879	46.3127	11.7994	43.2653	46.9388	9.79592
												45.1087	48.913	5.97826	49.4318	43.75	6.81818	57.8947	32.8947	9.21053		63.5965	34.2105	2.19298	47.329	44.7985	7.87254	51.5625	38.2812	10.1562
Mann Whitney test				Mann Whitney test				Mann Whitney test				48.0663	41.4365	10.4972	63.2075	33.0189	3.77359	70.9091	27.2727	1.81818		49.8024	42.6878	7.50988	57.2368	38.1579	4.60526	46.0396	44.5545	9.40594
P value	0.0021			P value	0.3927			P value	<0,0001			45.614	43.5673	10.8187	50.9494	41.7722	7.27848	51.3636	40	8.63636		67.7419	32.2581	0	45.5157	45.5157	8.96861	44.7887	48.169	7.04225
Exact or approximate P value?	Exact			Exact or approximate P value?	Exact			Exact or approximate P value?	Exact			42.328	47.3545	10.3175	39.2857	43.5714	17.1429	39.2638	53.9877	6.74847		52	40	8	51.5424	44.2159	4.24165	45.5696	48.1013	6.32911
P value summary	**			P value summary	ns			P value summary	****			41.6667	50.4386	7.89474	47.1698	42.1384	10.6918	54.3307	34.6457	11.0236		68.018	30.6306	1.35135	51.9062	41.0557	7.03812	40.0673	52.5252	7.40741
Significantly different (P < 0.05)?	Yes			Significantly different (P < 0.05)?	No			Significantly different (P < 0.05)?	Yes			42.6108	50	7.38916	40.4984	45.7944	13.7072	40.8511	45.7447	13.4043		51.8672	44.3983	3.73444	48.9011	47.2527	3.84615	45.1389	42.3611	12.5
One- or two-tailed P value?	Two-tailed			One- or two-tailed P value?	Two-tailed			One- or two-tailed P value?	Two-tailed			47.8365	46.875	5.28846	42.8916	41.4458	15.6626	45.0217	45.4545	9.52381		55.5556	37.9085	6.53595	43.9024	48.4321	7.6655	39.1304	48.4472	12.4224
Sum of ranks in column A,B	5448 , 6181			Sum of ranks in column C,D	6505 , 5123			Sum of ranks in column E,F	7588 , 4041			48.8024	40.4192	10.7784	43.4931	48.6301	7.87671	40.8571	46.2857	12.8571		59.0164	36.8852	4.09836	46.5054	41.129	12.3656	50.9434	40.7547	8.30189
Mann-Whitney U	2045			Mann-Whitney U	2638			Mann-Whitney U	1556			47.3913	44.3478	8.26087	40.2778	50.3472	9.375	33.6207	52.5862	13.7931		62.2951	36.612	1.0929	58.3067	39.1374	2.55591	48.7342	46.2025	5.06329
												48.7342	48.1013	3.16456	43.4959	47.1545	9.34959	44.4015	42.0849	13.5135		55.7621	39.7769	4.46097	52.1739	43.75	4.07609	47.4748	45.7071	6.81818
Difference between medians				Difference between medians				Difference between medians				54.5045	40.5405	4.95495	38.29	55.3903	6.3197	47.6191	42.8571	9.52381		59.2784	35.0515	5.6701	58.4906	35.2201	6.28931	56.1838	39.576	4.24028
Median of column A	46,94, n=82			Median of column C	43,76, n=82			Median of column E	8,761, n=82			49.495	41.4141	9.09091	48.6322	41.3374	10.0304	50	45.2381	4.7619					50.3185	44.2675	5.41401	43.7209	51.1628	5.11628
Median of column B	49,53, n=70			Median of column D	44,15, n=70			Median of column F	6,114, n=70			50.9009	43.2432	5.85586	45.1852	48.1482	6.66667	34.8101	52.5316	12.6582					49.26	45.4545	5.28541	37.2	54.4	8.4
Difference: Actual	2.589			Difference: Actual	0.3884			Difference: Actual	-2.647			42.2908	46.2555	11.4537	42.0428	45.8432	12.114	50.7042	40.8451	8.4507					47.8842	44.9889	7.12695	35.1852	55.5556	9.25926
Difference: Hodges-Lehmann	3.289			Difference: Hodges-Lehmann	-0.7143			Difference: Hodges-Lehmann	-2.64			50.4132	39.6694	9.91736	46	42	12	41.3145	48.8263	9.85915					54.3641	42.394	3.24189	43.4896	48.6979	7.8125
												45.1613	48.7903	6.04839	53.4654	40.099	6.43564	48.996	43.7751	7.22892					47.7528	47.4719	4.77528	35.3535	53.0303	11.6162
	siNT_2-5	siCavin1_2-5			siNT_6-21	siCavin1_6-21			siNT_>22	siCavin1_>22		46.4	46.4	7.2	42.5824	48.9011	8.51648	41.3534	45.4887	13.1579					54.6875	41.0156	4.29688	39.4231	55.2885	5.28846
Number of values	82	70		Number of values	82	70		Number of values	82	70		46.729	43.9252	9.34579	47.2826	41.8478	10.8696	43.2432	46.3321	10.4247					50.7692	45.5385	3.69231	40	50.6667	9.33333
												50.6329	43.038	6.32911											58.4098	40.6728	0.917431	46.5116	44.9612	8.52713
Minimum	33.62	35.19		Minimum	27.27	30.63		Minimum	1.818	0		49.0566	44.2049	6.73854											55.8195	41.3302	2.85036	42.1941	50.6329	7.173
25% Percentile	42.58	45.42		25% Percentile	41.21	39.73		25% Percentile	6.609	4.216		50	44.0594	5.94059											58.1522	35.8696	5.97826	48.3607	46.3115	5.32787
Median	46.94	49.53		Median	43.76	44.15		Median	8.761	6.114		42.8571	52.9412	4.20168											59.1398	37.0968	3.76344
75% Percentile	50.41	55.78		75% Percentile	47.15	46.87		75% Percentile	10.91	8.274		47.9532	45.614	6.43275
Maximum	70.91	68.02		Maximum	55.39	55.56		Maximum	17.14	19.44		42.5703	48.5944	8.83534
												41.4773	51.7045	6.81818
Mean	46.86	50.1		Mean	44.12	43.5		Mean	9.019	6.397		50.4178	43.1755	6.40669
Std. Deviation	5.79	7.229		Std. Deviation	4.834	5.349		Std. Deviation	3.268	3.257		55.0943	40.7547	4.15094
Std. Error of Mean	0.6394	0.864		Std. Error of Mean	0.5338	0.6394		Std. Error of Mean	0.3609	0.3893		55.0943	40.7547	4.15094
Lower 95% CI	45.59	48.38		Lower 95% CI	43.06	42.22		Lower 95% CI	8.301	5.62
Upper 95% CI	48.13	51.83		Upper 95% CI	45.18	44.77		Upper 95% CI	9.737	7.173
Mean ranks	66.43	88.29		Mean ranks	79.33	73.19		Mean ranks	92.53	57.72
