# Supplementary material for: A mechanosensitive caveolae–invadosome interplay drives matrix remodelling for cancer cell invasion
Source: Nat Cell Biol. 2023 Oct 30;25(12):1787–803. doi: 10.1038/s41556-023-01272-z (PMC10709148; doi:10.1038/s41556-023-01272-z)
Supplement: Supplementary file 10 — Statistical source data [file 41556_2023_1272_MOESM10_ESM.xlsx]

## Sheet: Fig4B
Kruskal-Wallis comparision test								EXP#1				EXP#2				EXP#3				EXP#4
ANOVA results								siNT	siMT1-MMP	siTKS5		siNT	siMT1-MMP	siTKS5		siNT	siMT1-MMP	siTKS5		siNT	siMT1-MMP	siTKS5
Table Analyzed	Data 1							5.13086	6.74949	7.58975		2.6885	5.73303	3.87833		3.94425	6.03736	5.4052		3.82291	5.89306	6.20856
								3.12144	6.07936	8.10362		5.16338	5.61165	13.5601		3.14314	4.14781	5.94045		2.68567	6.51726	4.7656
Kruskal-Wallis test								5.73247	5.07301	5.85531		4.64681	5.94814	7.89252		4.76658	5.4124	5.09327		2.22389	4.55413	4.82481
P value	<0,0001							5.43436	3.59251	3.22238		5.5981	7.96639	5.87653		3.72498	3.67626	5.81906		5.60778	3.96417	7.80346
Exact or approximate P value?	Approximate							5.48824	4.71464	5.79666		2.53665	5.78333	11.9553		5.10195	6.5331	4.41849		6.53877	3.21892	4.07966
P value summary	****							12.7789	7.41124	4.93364		2.93172	5.14611	6.50353		2.20152	4.79092	9.64834		5.82685	4.21526	6.05227
Do the medians vary signif. (P < 0.05)?	Yes							4.21343	6.98292	3.88135		4.9216	1.58542	11.9246		5.71244	9.87861	6.73513		4.71629	6.82014	8.51407
Number of groups	3							5.29202	4.80363	3.56434		3.36134	3.43058	4.44815		5.87675	4.09997	4.4007		2.71296	8.26901	4.97671
Kruskal-Wallis statistic	104							4.08259	4.26118	4.7626		3.9221	8.08043	4.96741		3.14934	2.0596	5.61552		2.35164	4.07278	7.71036
								3.45923	5.96242	4.10827		4.57577	3.37211	6.81754		3.98719	7.10934	4.54286		5.39015	1.7759	6.31097
Data summary								4.35219	8.28249	6.93829		4.31784	4.72435	5.79622		2.03622	3.71223	5.9492		0.86352	4.9651	6.19787
Number of treatments (columns)	3							1.89967	3.77673	6.146		4.38644	3.43753	8.43431		2.62898	3.83809	6.03458		2.49691	7.15431	3.17779
Number of values (total)	501							2.14797	5.07585	11.2883		4.15636	6.53357	5.4004		2.31433	5.86915	3.04323		3.44676	3.3226	5.99846
								4.81167	5.47073	3.82658		4.06101	10.1562	7.99008		3.098	4.52799	5.77282		2.9335	4.25572	1.55535
Number of families	1							2.87196	4.47143	5.01818		4.31614	5.57171	6.6956		4.30374	8.09518	7.1728		4.01693	3.82482	3.38311
Number of comparisons per family	2							4.00185	4.72337	2.53618		5.21664	3.95774	4.68007		4.45173	4.24728	7.87735		3.6981	6.40005	7.18294
Alpha	0.05							4.42105	4.62805	6.69165		9.4004	5.88209	1.50846		3.03704	4.91256	5.31566		5.01167	4.1348	5.75911
Multiple comparisions								3.75156	6.64738	11.0203		5.9979	5.01116	6.94598		4.19618	9.84025	10.6856		2.57751	4.79434	3.2649
Dunn's multiple comparisons test	Mean rank diff,	Significant?	Summary	Adjusted P Value	A-?			3.60423	6.20886	5.54663		3.63993	6.49234	3.88378		3.86666	7.76242	4.40039		2.50338	3.17247	8.00499
siNT vs. siMT1-MMP	-100.5	Yes	****	<0,0001	B	siMT1-MMP		3.28488	5.03638	7.25962		3.24286	5.12424	7.2115		4.87278	2.22554	6.83922		6.8069	5.67452	8.98585
siNT vs. siTKS5	-156.2	Yes	****	<0,0001	C	siTKS5		1.81879	10.5306	7.3701		4.34489	3.7113	7.46588		4.59679	4.68977	6.64936		3.28568	5.46688	5.77978
								2.64676	7.91395	10.283		5.10232	7.16939	8.59448		2.1533	5.19111	4.13483		3.35778	5.40522	9.72942
Test details	Mean rank 1	Mean rank 2	Mean rank diff,	n1	n2	Z		2.72902	4.39788	3.38256		2.25746	4.32587	5.72136		3.49824	4.26537	6.92033		7.59317	3.08217	5.83254
siNT vs. siMT1-MMP	161.8	262.2	-100.5	163	145	6.079		2.70544	5.67102	7.03566		12.8146	3.62147	6.17817		3.37165	4.88733	13.6317		5.02592	3.24101	6.47591
siNT vs. siTKS5	161.8	317.9	-156.2	163	193	10.14		3.30036	8.79997	12.1632		7.84549	8.89473	5.69768		3.57589	6.05148	4.60358		3.14334	6.6985	4.99314
								5.56541	6.169	12.7728		6.02973	2.79833	5.8034		4.85214	5.51848	7.68142		3.6475	8.40416	3.62094
Descriptive Statistics								3.85913	6.97909	2.004		3.76819	10.6537	7.56566			7.4785	3.07067		3.34579	6.7365	7.62445
	siNT	siMT1-MMP	siTKS5					3.91311	4.51136	4.59968		7.29881	4.2415	6.30212			6.38359	8.26365		2.18211	3.39172	11.4947
Number of values	163	145	193					3.75324	4.67145	5.39045		3.00506	7.0976	5.69869				4.72291		2.39196	2.61321	1.2555
								3.20156	9.16147	7.69285		4.34945	10.9298	11.7204				10.1179		2.70676	8.24334	7.52795
Minimum	0.8635	1.585	1.134					3.74976	8.28151	9.99272		7.26078	6.95114	7.60834				7.91522		3.01916	6.49114	3.98935
25% Percentile	3.019	4.202	4.899					2.79305	4.88655	6.38289		7.19734	4.17655	4.29183						2.50371	7.1542	4.21814
Median	3.867	5.412	6.209					2.86513		5.53298		5.35931	8.14338	5.69404						6.1304	1.96847	6.56282
75% Percentile	5.102	6.743	7.714					3.76693		8.45709		6.51802	5.49847	9.18561						4.09332	4.47388	5.86148
Maximum	12.81	10.93	14.73					8.49036		5.13793		5.7936	4.59509	8.754						3.51149	3.10312	5.34764
												9.01212	5.52798	4.11186							5.22313	7.05968
Mean	4.234	5.55	6.603									1.69986	7.60978	5.74655								11.6791
Std. Deviation	1.842	1.948	2.576									4.04062	7.00783	7.0355								6.38059
Std. Error of Mean	0.1443	0.1617	0.1854									3.64385	1.84564	6.92896								3.91019
												4.12951	2.44323	10.9352								7.89305
Lower 95% CI	3.949	5.23	6.237									4.61639	8.65102	7.16341								6.61074
Upper 95% CI	4.519	5.87	6.969									5.40644	5.71337	9.87648								4.81919
												3.3091	6.44192	8.92736								13.812
Mean ranks	161.8	262.2	317.9									1.42524	5.52154	7.6482								5.34976
												2.94435	4.18923	14.7286								6.65588
												6.10687	3.43557	7.58704								5.68669
												6.70999	5.52439	4.56139								2.27701
												3.33963	7.9512	4.52579								7.19024
												3.06293	6.66185	10.3776								8.62128
												4.499		7.24076								1.94351
												5.2204		6.26436								6.03001
												2.97163		5.30247								5.00693
												1.99234		6.90595								6.34976
												9.02738		5.35872								5.32122
												3.67689		7.93433								6.9936
												4.57061		7.70525
												3.37397		3.98308
												1.66453		7.71688
												3.45822		6.59406
												4.17321		1.13433
												2.40192		9.91819
												6.0907		4.86383
												4.02579		8.79711
												7.79022		8.40386
												3.75446		14.5447
												2.69123		11.0694
												5.62041		5.7122
														4.8029
														6.68569
														5.30203
														11.162
														4.81829

## Sheet: Fig4C
1-4 structures								5-21 structures								>22 structures								EXP_#1			EXP_#2			EXP_#3			EXP_#4				EXP_#1			EXP_#2			EXP_#3			EXP_#4
																								siNT_2-5	siNT_6-21	siNT_>22	siNT_2-5	siNT_6-21	siNT_>22	siNT_2-5	siNT_6-21	siNT_>22	siNT_2-5	siNT_6-21	siNT_>22		siMT1-MMP_2-5	siMT1-MMP_6-21	siMT1-MMP_>22	siMT1-MMP_2-5	siMT1-MMP_6-21	siMT1-MMP_>22	siMT1-MMP_2-5	siMT1-MMP_6-21	siMT1-MMP_>22	siMT1-MMP_2-5	siMT1-MMP_6-21	siMT1-MMP_>22
Kruskal-Wallis comparision test								Kruskal-Wallis comparision test								Kruskal-Wallis comparision test								49.4845	41.2371	9.27835	61.0577	31.7308	7.21154	62.9921	29.5276	7.48032	46.4789	45.0704	8.4507		48.5714	41.1765	10.2521	43.2161	43.7186	13.0653	42.7646	47.0842	10.1512	40.2827	42.7562	16.9611
ANOVA results								ANOVA results								ANOVA results								58.5714	35.7143	5.71429	39.6947	41.2214	19.084	59.8394	32.5301	7.63052	57.8947	36.8421	5.26316		45.8498	34.3873	19.7629	36.9697	46.0606	16.9697	51.9101	40.2247	7.86517	37.7953	43.3071	18.8976
Table Analyzed	Data 16							Table Analyzed	Data 16							Table Analyzed	Data 16							48.4252	37.4016	14.1732	56.1403	35.0877	8.77193	65.5367	25.612	8.85122	59.8361	32.7869	7.37705		53.1746	34.127	12.6984	51.8892	36.7758	11.335	55.1587	32.9365	11.9048	44.2029	36.9565	18.8406
																								55.5556	38.8889	5.55556	35.8209	46.2687	17.9105	71.9149	20.8511	7.23404	44.8	40.8	14.4		52.7273	37.2727	10	42.9907	39.2523	17.757	55.0505	35.3535	9.59596	40	50.7143	9.28571
Kruskal-Wallis test								Kruskal-Wallis test								Kruskal-Wallis test								47.8673	38.8626	13.2701	54.717	39.6226	5.66038	66.1064	28.0112	5.88235	44.086	38.7097	17.2043		48.8372	40.3101	10.8527	52.8846	36.5385	10.5769	52.1053	37.8947	10	44.3038	46.8354	8.86076
P value	<0,0001							P value	0.2846							P value	<0,0001							42.8571	34.127	23.0159	46.0784	48.0392	5.88235	72.0745	23.1383	4.78723	41.7582	43.956	14.2857		61.2903	21.5054	17.2043	47.079	42.9553	9.96564	53.5783	38.6847	7.73694	44.9275	36.2319	18.8406
Exact or approximate P value?	Approximate							Exact or approximate P value?	Approximate							Exact or approximate P value?	Approximate							47.2772	46.2871	6.43564	50	40.0901	9.90991	71.5517	24.1379	4.31034	45.098	45.098	9.80392		41.3174	35.3293	23.3533	56.25	39.5833	4.16667	49.8305	37.2881	12.8814	40.1639	45.082	14.7541
P value summary	****							P value summary	ns							P value summary	****							39.6226	48.1132	12.2642	50.7042	40.8451	8.4507	63.8554	30.1205	6.0241	42.5743	47.5247	9.90099		56.3954	34.3023	9.30233	48.2412	46.7337	5.02513	56.129	35.4839	8.3871	40.3409	40.9091	18.75
Do the medians vary signif. (P < 0.05)?	Yes							Do the medians vary signif. (P < 0.05)?	No							Do the medians vary signif. (P < 0.05)?	Yes							48.1752	43.0657	8.75912	46.7456	46.1538	7.10059	74.0196	21.0784	4.90196	54.7826	35.6522	9.56522		52.7273	41.8182	5.45455	53.6508	35.873	10.4762	50.6173	41.9753	7.40741	39.7059	47.7941	12.5
Number of groups	3							Number of groups	3							Number of groups	3							51.1111	34.6667	14.2222	45.5027	46.5609	7.93651	73.7828	24.3446	1.87266	45.5882	44.4118	10		52	39.6	8.4	53.2374	39.5684	7.19424	48.8281	34.7656	16.4062	43.3333	48.3333	8.33333
Kruskal-Wallis statistic	41.69							Kruskal-Wallis statistic	2.513							Kruskal-Wallis statistic	64.63							52.7778	42.7778	4.44444	48.6793	40.3774	10.9434	53.3333	42.8571	3.80952	80.9524	19.0476	0		42.9423	42.9423	14.1153	51.7375	40.9266	7.33591	48.3283	43.1611	8.51064	38.0952	45.7143	16.1905
																								54.9669	37.0861	7.94702	48.6111	44.4444	6.94444	62.8049	34.1463	3.04878	50	43.125	6.875		49.1735	38.843	11.9835	49.0323	42.5806	8.3871	59.2375	32.2581	8.5044	37.6543	48.1482	14.1975
Data summary								Data summary								Data summary								44.4867	42.9658	12.5475	40.7407	49.3827	9.87654	65.4708	30.0448	4.4843	49.0909	41.3636	9.54546		45.4918	36.4754	18.0328	49.4737	38.4211	12.1053	53.5307	35.9909	10.4784	43.1138	47.9042	8.98204
Number of treatments (columns)	3							Number of treatments (columns)	3							Number of treatments (columns)	3							47.5207	44.2149	8.26446	54.9223	33.6788	11.399	62.0968	25	12.9032	55.5556	33.3333	11.1111		44.7761	39.1045	16.1194	46.3303	42.2018	11.4679	47.0745	44.6808	8.24468	44.3038	51.8987	3.79747
Number of values (total)	436							Number of values (total)	436							Number of values (total)	436							51.0753	36.0215	12.9032	48.9899	38.8889	12.1212	63.5514	28.0374	8.41122	44.6154	40	15.3846		45.7692	48.4615	5.76923	53.7383	35.0467	11.2149	49.2537	39.801	10.9453	42.6752	49.6815	7.64331
																								45.614	41.5205	12.8655	48.5981	45.7944	5.60748	50.1945	42.0234	7.7821	47.0874	46.1165	6.79612		49.6377	37.3188	13.0435	54.3478	40.5797	5.07246	50.6493	44.4156	4.93506	41.4317	44.9024	13.6659
Number of families	1							Number of families	1							Number of families	1							42.0382	45.2229	12.7388	42.6966	38.764	18.5393	57.2464	34.058	8.69565	41.9453	45.8967	12.158		53.7815	28.5714	17.6471	52.7778	39.5833	7.63889	48.8798	41.7515	9.36863	46.875	44.1964	8.92857
Number of comparisons per family	2							Number of comparisons per family	2							Number of comparisons per family	2							56.8306	37.7049	5.46448	49.0566	39.6226	11.3208	49.4737	43.6842	6.84211	56.6667	38	5.33333		43.5714	38.5714	17.8571	49.0566	40.7547	10.1887	49.7992	35.3414	14.8594	43.3155	41.7112	14.9733
Alpha	0.05							Alpha	0.05							Alpha	0.05							54.3307	39.3701	6.29921	46.9231	41.5385	11.5385	51.046	38.0753	10.8787	50.625	43.125	6.25		46.7626	36.6906	16.5468	47.8992	47.0588	5.04202	49.7608	33.9713	16.2679	42.7481	45.8015	11.4504
Multiple comparisions								Multiple comparisions								Multiple comparisions								53.125	41.4062	5.46875	53.2609	40.2174	6.52174	60.8247	34.5361	4.63917	48.6726	30.9734	20.354		40.1515	43.1818	16.6667	46.9136	43.4156	9.67078	56.9892	37.6344	5.37634	47.4286	41.4286	11.1429
Dunn's multiple comparisons test	Mean rank diff,	Significant?	Summary	Adjusted P Value	A-?			Dunn's multiple comparisons test	Mean rank diff,	Significant?	Summary	Adjusted P Value	D-?			Dunn's multiple comparisons test	Mean rank diff,	Significant?	Summary	Adjusted P Value	G-?			67.7291	27.8884	4.38247	48.8372	44.1861	6.97674	59.0625	35.3125	5.625	49.7738	42.5339	7.69231		50	31.5217	18.4783	44.2623	48.3607	7.37705	48.9744	42.5641	8.46154	48.1482	38.2716	13.5802
siNT_4 vs. siMT1_4	49.77	Yes	**	0.0018	B	siMT1_4		siNT_5-21 vs. siMT1_5-21	-20.26	No	ns	0.3525	E	siMT1_5-21		siNT_>22 vs. siMT1_>22	-61.67	Yes	****	<0,0001	H	siMT1_>22		63.3136	28.4024	8.28402	43.7956	37.9562	18.2482	57.7689	37.8486	4.38247	47.9339	36.3636	15.7025		35.461	39.7163	24.8227	52.5581	33.9535	13.4884	51.9886	36.9318	11.0795	40.4444	47.1111	12.4444
siNT_4 vs. siTKS5_4	95.51	Yes	****	<0,0001	C	siTKS5_4		siNT_5-21 vs. siTKS5_5-21	-20.85	No	ns	0.3176	F	siTKS5_5-21		siNT_>22 vs. siTKS5_>22	-118.9	Yes	****	<0,0001	I	siTKS5_>22		55.1971	34.0502	10.7527	53.8462	40.3846	5.76923	50	45.6395	4.36046	43.1298	39.313	17.5572		50.9554	40.1274	8.9172	55.137	40.411	4.45205	52.0942	40.3141	7.59162	48.1675	46.5969	5.2356
																								56.0606	39.0151	4.92424	32.7778	45.5556	21.6667	49.3827	39.1975	11.4198	48.3607	43.0328	8.60656		42.303	45.2121	12.4848	56.25	41.0714	2.67857	49.8282	40.8935	9.27835	46.5838	44.4099	9.00621
Test details	Mean rank 1	Mean rank 2	Mean rank diff,	n1	n2	Z		Test details	Mean rank 1	Mean rank 2	Mean rank diff,	n1	n2	Z		Test details	Mean rank 1	Mean rank 2	Mean rank diff,	n1	n2	Z		43.1035	44.8276	12.069	41.5151	44.5455	13.9394				54.1872	38.9163	6.89655		46.3964	39.6396	13.964	45.8101	37.4302	16.7598	52.9412	34.7059	12.3529	40.6375	43.8247	15.5379
siNT_4 vs. siMT1_4	268.6	218.8	49.77	138	145	3.321		siNT_5-21 vs. siMT1_5-21	204.4	224.7	-20.26	138	145	1.352		siNT_>22 vs. siMT1_>22	156.3	217.9	-61.67	138	145	4.115		53.8462	37.1795	8.97436	50.3356	39.5973	10.0671				51.5151	41.2879	7.19697		47.3214	37.9464	14.7321	47.4576	45.339	7.20339	55.7229	35.8434	8.43374	46.8085	39.3617	13.8298
siNT_4 vs. siTKS5_4	268.6	173.1	95.51	138	153	6.457		siNT_5-21 vs. siTKS5_5-21	204.4	225.3	-20.85	138	153	1.409		siNT_>22 vs. siTKS5_>22	156.3	275.2	-118.9	138	153	8.039		43.1373	49.8039	7.05882	58.0247	37.037	4.93827				52.2936	33.9449	13.7615		48.1343	38.4328	13.4328	45.124	37.6859	17.1901	63.7571	24.4782	11.7647	42.9184	36.9099	20.1717
Descriptive Statistics								Descriptive Statistics								Descriptive Statistics								54.6939	35.9184	9.38776	33.0275	54.1284	12.844				57.6577	34.2342	8.10811		50	43.0731	6.92695	59.8361	36.8852	3.27869	47.8198	42.7326	9.44767	51.1013	39.2071	9.69163
	siNT_4	siMT1_4	siTKS5_4						siNT_5-21	siMT1_5-21	siTKS5_5-21						siNT_>22	siMT1_>22	siTKS5_>22					48.7562	40.2985	10.9453	71.4286	26.5306	2.04082				52.4691	40.1235	7.40741		49.2891	36.9668	13.7441	48.538	43.2749	8.18713				43.3962	37.7358	18.8679
Number of values	138	145	153					Number of values	138	145	153					Number of values	138	145	153					47.4286	44.5714	8	50.3185	39.4905	10.1911				44.9704	47.3373	7.69231		44.4134	36.8715	18.7151	44.6495	42.4354	12.9151	40.2827	42.7562	16.9611	40.3727	41.6149	18.0124
																								53.4654	44.5545	1.9802	34.8684	44.7368	20.3947				52.8455	39.8374	7.31707		46.5168	40	13.4832	47.4227	36.5979	15.9794	37.7953	43.3071	18.8976	41.8182	40.9091	17.2727
Minimum	32.78	35.46	28.21					Minimum	19.05	21.51	28.42					Minimum	0	0	0					47.8633	39.886	12.2507	52.1127	37.0892	10.7981				38.5542	55.4217	6.0241		45.8824	35.6863	18.4314	54.7771	34.3949	10.828	44.2029	36.9565	18.8406	39.1892	43.2432	17.5676
25% Percentile	46.38	44.3	42.18					25% Percentile	35.26	36.94	36.77					25% Percentile	6.287	8.394	10.92					50.3145	35.8491	13.8365	44.0559	39.8601	16.0839				37.3626	46.1538	16.4835					47.6191	42.2619	10.119	40	50.7143	9.28571	50	37.5	12.5
Median	50.25	48.16	46.32					Median	39.62	40.22	40.81					Median	8.565	11.18	13.4					56.621	35.8447	7.53425	50	39.0244	10.9756				50	33.9286	16.0714					51.6014	40.9253	7.47331	44.3038	46.8354	8.86076	47.5138	40.884	11.6022
75% Percentile	55.63	51.99	49.59					75% Percentile	43.26	43.22	43.03					75% Percentile	12.18	14.78	16.9								47.8764	42.8571	9.26641				52.8571	40.4762	6.66667					55.2632	38.1579	6.57895	44.9275	36.2319	18.8406	45.3125	43.75	10.9375
Maximum	80.95	63.76	61.19					Maximum	55.42	51.9	54					Maximum	23.02	24.82	27.27								43.871	39.3548	16.7742											50.9317	37.8882	11.1801	40.1639	45.082	14.7541	46.6667	41.2121	12.1212
																											52.8302	42.4528	4.71698											43.3333	38	18.6667	40.3409	40.9091	18.75
Mean	51.65	48.18	45.76					Mean	38.88	40.2	40.25					Mean	9.465	11.62	13.99								41.8919	50.9009	7.20721											47.9705	40.2214	11.8081	39.7059	47.7941	12.5
Std. Deviation	8.535	5.319	5.732					Std. Deviation	6.619	4.792	4.555					Std. Deviation	4.383	4.523	4.905								51.1364	40.3409	8.52273											56.7164	43.2836	0	43.3333	48.3333	8.33333
Std. Error of Mean	0.7266	0.4417	0.4634					Std. Error of Mean	0.5635	0.398	0.3683					Std. Error of Mean	0.3731	0.3756	0.3966								54.5455	34.0909	11.3636											54.7511	42.5339	2.71493	38.0952	45.7143	16.1905
																											45.6897	45.6897	8.62069											45.5149	43.1894	11.2957	37.6543	48.1482	14.1975
Lower 95% CI	50.22	47.3	44.85					Lower 95% CI	37.77	39.42	39.53					Lower 95% CI	8.727	10.88	13.2								48.4849	37.8788	13.6364											48.1633	43.2653	8.57143	43.1138	47.9042	8.98204
Upper 95% CI	53.09	49.05	46.68					Upper 95% CI	40	40.99	40.98					Upper 95% CI	10.2	12.36	14.77								47.1831	40.1409	12.6761											42.7536	48.913	8.33333	44.3038	51.8987	3.79747
																											55.5556	40.2778	4.16667											50.3333	41.6667	8	42.6752	49.6815	7.64331
Mean ranks	268.6	218.8	173.1					Mean ranks	204.4	224.7	225.3					Mean ranks	156.3	217.9	275.2								55.8333	34.1667	10											45.5056	42.6966	11.7978	41.4317	44.9024	13.6659
																																								56.4286	35.7143	7.85714	46.875	44.1964	8.92857
																																								50.289	39.8844	9.82659	43.3155	41.7112	14.9733
																																								48.3062	36.8883	14.8055	42.7481	45.8015	11.4504
																																								54.5679	31.1111	14.321	47.4286	41.4286	11.1429
																																											48.1482	38.2716	13.5802
																																											40.4444	47.1111	12.4444
																																											48.1675	46.5969	5.2356
																																											46.5838	44.4099	9.00621
																																											40.6375	43.8247	15.5379
																																											46.8085	39.3617	13.8298
																																											42.9184	36.9099	20.1717
																																											51.1013	39.2071	9.69163
																																											43.3962	37.7358	18.8679
																																											40.3727	41.6149	18.0124
																																											41.8182	40.9091	17.2727
																																											39.1892	43.2432	17.5676
																																											50	37.5	12.5
																																											47.5138	40.884	11.6022
																																											45.3125	43.75	10.9375
																																											46.6667	41.2121	12.1212
[truncated: 12 more columns]

## Sheet: Fig4D_left
Kruskal-Wallis comparision test								EXP#1				EXP#2				EXP#3
ANOVA results								DMSO	CK666	CytoD		DMSO	CK666	CytoD		DMSO	CK666	CytoD
Table Analyzed	Total3exps							26.1562	34.5767	2.20509		67.9148	61.3056	15.1254		93.5215	39.4034	20.2607
								63.1678	63.1286	16.401		79.1056	33.8956	22.5723		32.1279	22.5646	33.3144
Kruskal-Wallis test								39.6579	1.25772	10.7471		139.692	77.5439	13.9471		177.375	20.7219	15.918
P value	<0,0001							112.327	44.4231	32.3885		94.8841	16.4813	16.7166		39.5573	27.1278	10.7935
Exact or approximate P value?	Approximate							159.395	14.6766	45.403		127.274	86.6064	46.8742		226.027	12.0046	20.0414
P value summary	****							113.342	20.0424	16.1984		122.599	50.7656	15.7666		137.23	17.8403	12.8608
Do the medians vary signif. (P < 0.05)?	Yes							132.724	2.55403	25.0105		70.1273	43.8635	35.7519		109.278	28.8337	28.3894
Number of groups	3							73.7308	38.6231	24.9296		61.2521	11.1946	14.6236		36.5255	75.3826	160.62
Kruskal-Wallis statistic	134.5							269.828	123.777	24.026		131.407	20.5311	35.4964		153.692	82.8221	186.532
								106.798	6.74645	46.7896		117.132	42.2671	21.7435		88.8405	33.0386	14.9083
Data summary								65.1597	97.4707	26.3871		16.1098	1.6196	62.3601		5.06995	61.737	41.3055
Number of treatments (columns)	3							88.3491	34.3913	89.9441		125.763	49.9094	18.3385		55.4899	7.94817	39.5346
Number of values (total)	314							41.1803	74.7482	28.2327		134.561	35.8445	14.5287		54.8976	10.949	14.6538
								77.1665	12.9808	10.9126		124.582	43.5927	45.9577		46.9648	8.06999	38.9852
Number of families	1							43.8318	29.9505	20.4725		57.676	41.9818	26.7528		56.1136	10.051	10.6833
Number of comparisons per family	2							83.2765	35.4561	37.716		163.239	0.950869	36.2031		200.391	23.4607	57.1364
Alpha	0.05							75.9942	14.9492	37.7592		174.52	42.6219	65.4613		75.0986	22.8583	49.5571
Multiple comparisions								71.7995	25.3917	39.3116		77.4889	23.1337	73.3758		117.885	35.2733	43.1587
Dunn's multiple comparisons test	Mean rank diff,	Significant?	Summary	Adjusted P Value	A-?			85.5659	5.95569	29.1372		16.0097	53.1633	1.31316		87.4624	11.3152	29.5113
DMSO vs. CK666	116	Yes	****	<0,0001	B	CK666		112.597	16.2918	9.2559		190.993	11.0085	12.1857		109.935	15.4415	31.685
DMSO vs. CytoD	129.5	Yes	****	<0,0001	C	CytoD		113.631	18.3069	51.4376		105.316	4.05205	7.59364		177.458	55.9526	35.5864
								58.1814	31.9784	9.79574		148.797	94.5166	31.4942		98.9053	19.9528	63.1982
Test details	Mean rank 1	Mean rank 2	Mean rank diff,	n1	n2	Z		68.7439	35.7533	22.3556		77.9742	15.132	11.758		87.0139	36.6066	38.7554
DMSO vs. CK666	236.4	120.4	116	113	92	9.098		137.151	37.8464	39.7042		34.205	19.3933	29.4312		53.1607	51.7802	7.78187
DMSO vs. CytoD	236.4	106.9	129.5	113	109	10.62		60.8735	22.6259	23.3512		86.9319	91.2123	64.5049		111.295	36.0988	21.3306
Descriptive Statistics								74.4784	62.8928	33.1801		184.682	99.8083	18.8472		179.055	21.5717	12.6224
	DMSO	CK666	CytoD					100.37	14.6849	23.3441		60.3241	22.3003	19.0391		82.8109	77.2485	1.04374
Number of values	113	92	109					89.1911	36.1502	19.4929		77.3598	22.2737	10.8187		132.658	52.0179	96.9875
								45.8271	10.4805	17.3841		146.069	114.871	33.7845		62.6713	10.9527	13.0252
Minimum	5.07	0.9509	1.044					200.063	31.1948	14.7789		157.191		64.4334		83.9152	39.1164	18.9035
25% Percentile	61.83	15.21	15.02					92.1109		19.9519		41.4016		64.8874		78.5497	51.4032	49.9633
Median	88.35	31.59	24.32					161.423		22.5759		56.393				68.2035	60.5995	24.3239
75% Percentile	132.6	50.55	39.15					278.582		3.94436		146.508				87.4287	4.24931	65.8339
Maximum	278.6	123.8	186.5					154.216		60.1956		114.565				125.666		29.6641
								23.11		20.6629		59.0323				63.8219		30.0363
Mean	100	36.04	31.52							1.1717		111.47				203.905
Std. Deviation	52.94	27.2	27.1							4.87029		27.8889
Std. Error of Mean	4.98	2.836	2.596							13.3171		16.3045
										24.6518		132.585
Lower 95% CI	90.13	30.41	26.37							29.4484		158.859
Upper 95% CI	109.9	41.67	36.66							20.4531		62.413
										42.0262		101.401
Mean ranks	236.4	120.4	106.9							23.5861

## Sheet: Fig4D_right
Kruskal-Wallis comparision test								EXP#1				EXP#2
ANOVA results								DMSO	CK666	CytoD		DMSO	CK666	CytoD
Table Analyzed	Total2exps							32.6467	36.2201	4.16383		71.3911	18.4376	13.7296
								65.0853	51.5801	36.9455		35.2747	39.9442	5.19893
Kruskal-Wallis test								24.0683	51.8014	74.2967		88.4684	41.9282	24.2743
P value	<0,0001							70.9573	42.4606	40.9694		48.9949	26.0574	21.1574
Exact or approximate P value?	Approximate							155.597	5.18142	28.2753		108.5	46.9943	40.0973
P value summary	****							96.3044	68.1386	45.8138		82.1081	29.3455	5.3515
Do the medians vary signif. (P < 0.05)?	Yes							64.1291	36.1128	38.149		220.809	41.5842	7.45847
Number of groups	3							57.2451	56.4981	30.7294		91.9755	40.977	81.8143
Kruskal-Wallis statistic	80.06							90.475	75.8322	43.5684		154.143	26.1913	7.2431
								91.7405	70.1572	54.9466		91.7851	24.855	17.5055
Data summary								166.395	84.9245	21.4527		66.9534	30.5034	30.8936
Number of treatments (columns)	3							198.986	21.1053	39.0659		110.297	18.9596	6.11437
Number of values (total)	152							54.816	8.31882	35.6308		234.172	18.1252	25.1866
								104.105	7.93978	34.523		119.851	8.8031	8.47563
Number of families	1							94.983	22.3851	30.7637		106.692	22.1964	21.3572
Number of comparisons per family	2							162.929	25.9491	37.2421		73.7835	32.765	7.31576
Alpha	0.05							125.893	8.1744	29.1446		59.1784	43.455	7.28877
Multiple comparisions								101.632	30.5186	81.2404		125.554	14.2138	6.65045
Dunn's multiple comparisons test	Mean rank diff,	Significant?	Summary	Adjusted P Value	A-?			141.106	22.4537	13.2308		83.2384	58.6724	4.39247
DMSO vs. CK666	63.65	Yes	****	<0,0001	B	CK666		153.22	24.7279	56.9563		80.9077	26.8784	5.08631
DMSO vs. CytoD	72.53	Yes	****	<0,0001	C	CytoD		114.774	53.4786	25.7035		74.0211	11.3771	20.8351
								85.6046	20.3666	32.6871		172.166	39.9925	22.7465
Test details	Mean rank 1	Mean rank 2	Mean rank diff,	n1	n2	Z		113.142	21.3255			88.7123	28.5645	3.02709
DMSO vs. CK666	121.8	58.19	63.65	50	57	7.462		95.7549	27.0303			55.2348	23.5467
DMSO vs. CytoD	121.8	49.31	72.53	50	45	8.018		38.4102	9.18091			55.7891	21.4937
Descriptive Statistics									18.0946				9.43934
	DMSO	CK666	CytoD										6.43301
Number of values	50	57	45										66.4449
													27.769
Minimum	24.07	5.181	3.027										69.939
25% Percentile	66.49	18.7	7.387										18.1952
Median	91.76	26.88	25.19
75% Percentile	121.3	42.19	37.7
Maximum	234.2	84.92	81.81
Mean	100	32.18	27.3
Std. Deviation	46.87	19.37	20.19
Std. Error of Mean	6.629	2.565	3.01
Lower 95% CI	86.68	27.04	21.24
Upper 95% CI	113.3	37.32	33.37
Mean ranks	121.8	58.19	49.31

## Sheet: Fig4E
Kruskal-Wallis comparision test								EXP#1				EXP#2				EXP#3
ANOVA results								DMSO	CK666	CytoD		DMSO	CK666	CytoD		DMSO	CK666	CytoD
Table Analyzed	Data 1							3.3111	2.89304	12.7135		4.4788	5.89239	5.38576		3.22012	6.49056	3.73223
								3.77661	8.56792	3.03521		3.79814	3.76781	4.78497		3.38449	7.43262	8.40026
Kruskal-Wallis test								3.22125	3.96945	4.69926		3.36908	7.25578	4.24354		3.09779	4.92401	6.9356
P value	<0,0001							3.97127	5.68619	7.6234		2.73245	4.39638	7.13302		4.22117	10.6036	5.12361
Exact or approximate P value?	Approximate							3.10585	5.85295	5.66373		2.59176	6.57247	7.12512		4.29659	3.45164	5.13415
P value summary	****							2.13957	5.22639	9.59846		4.12067	5.1488	6.12344		5.84327	4.47576	4.10974
Do the medians vary signif. (P < 0.05)?	Yes							3.56372	7.6181	8.38759		2.11158	3.0346	5.22327		2.03826	5.22568	4.26353
Number of groups	3							4.50236	6.09358	5.86552		3.70909	4.71035	6.86944		4.24847	5.3173	7.16897
Kruskal-Wallis statistic	111.8							2.63031	5.19277	6.11718		4.49282	8.11401	6.79616		3.21993	7.07935	4.91272
								3.53573	4.30761	4.30396		4.19537	3.8546	5.45718		3.13869	2.1379	5.94461
Data summary								4.47088	4.3432	10.0242		4.7417	10.5475	5.45997		3.96767	7.16077	4.99208
Number of treatments (columns)	3							3.51028	5.81315	10.8761		1.29231	6.1601	5.10093		3.84569	5.22339	4.48983
Number of values (total)	393							4.10838	2.8534	5.29208		2.5249	3.55743	6.56018		3.98017	5.06005	3.93197
								7.33852	3.94529	2.96253		2.65762	2.0282	7.20338		4.67833	6.257	3.82156
Number of families	1							3.29113	4.19869	4.96044		4.56402	6.47995	5.5755		5.633	5.90376	3.45836
Number of comparisons per family	2							2.60978	7.37331	4.37673		4.19035	5.14805	7.15373		3.69037	7.11646	3.19977
Alpha	0.05							3.51391	4.80473	7.03665		4.06531	2.74898	6.78891		3.67968	6.61885	2.57345
Multiple comparisions								5.88051	3.91639	4.38413		4.25257	7.13027	7.22892		3.85448	9.37306	2.73723
Dunn's multiple comparisons test	Mean rank diff,	Significant?	Summary	Adjusted P Value	A-?			3.51059	4.46149	4.9104		5.23817	9.36103	6.65192		3.92533	6.66167	5.83901
DMSO vs. CK666	-127.6	Yes	****	<0,0001	B	CK666		4.47922	12.091	6.22075		3.72795	5.18988	3.09951		3.50129	5.98164	5.34337
DMSO vs. CytoD	-144.5	Yes	****	<0,0001	C	CytoD		3.831	5.06475	5.66887		3.61148	5.73325	6.15761		3.46868	6.64118	5.10989
								5.53887	5.28998	10.4938		2.47422	4.43712	7.65634		4.80279	3.83008	4.00569
Test details	Mean rank 1	Mean rank 2	Mean rank diff,	n1	n2	Z		3.24516	7.05852	6.5889		2.73478	6.28934	7.32468		3.51677	5.95115	5.45221
DMSO vs. CK666	97.36	225	-127.6	105	146	8.781		4.62176	7.07549	7.34301		1.31963	6.2336	6.90568		3.00079	4.22177	4.60237
DMSO vs. CytoD	97.36	241.9	-144.5	105	142	9.886		4.17413	4.76178	6.06199		4.97806	2.94397	8.07163		4.13446	4.69502	5.14148
								3.0754	8.76876	6.07092		4.6088	2.47098	9.36475		3.97996	4.48115	6.16256
Descriptive Statistics								3.48905	6.85747	4.63719		3.86743	8.25055	4.65189		4.79132	7.449	5.04722
	DMSO	CK666	CytoD					3.85737	7.14793	5.28605		3.44687	4.10969	9.67276		4.11506	5.2352	7.3605
Number of values	105	146	142					4.30824	6.72002	8.78183		2.92707	7.74457	11.7203		3.70316	4.29843	3.83765
								6.0267	5.07941	8.646		4.70169	4.19784	3.02137		4.0097	8.20738	6.0497
Minimum	1.292	2.028	1.889					3.27795	7.51229	7.09733		3.23363	5.07772	7.28435		8.77473	7.8421	7.62991
25% Percentile	3.262	4.455	4.764					2.47084	6.8731	4.06829		3.61315	6.30797	7.22937		3.30394	4.64002	2.59967
Median	3.784	5.803	6.137					4.0322	3.95361	10.2959		4.08431	6.14766	6.15124		3.77811	5.47675	7.24061
75% Percentile	4.251	7.12	7.347						5.93305	3.2662		3.62131	3.40051	1.88891		3.81073	6.89517	2.92132
Maximum	8.775	13.47	17.38						6.18505	6.59907		4.21734	7.52381	8.43586			8.75753	9.02066
									4.41779	9.22054		3.11482	7.00204	3.56529			8.18664	4.34412
Mean	3.844	5.903	6.324						4.53762	8.05127		5.36694	2.31287	5.5319			5.87987	6.41078
Std. Deviation	1.056	1.952	2.26						5.58219	9.54703		3.78372	7.59471	5.70464			8.76682
Std. Error of Mean	0.1031	0.1616	0.1897						5.70337	8.68075			3.71215	3.79023			3.74567
									6.74667	7.16421			8.34509	6.82267			7.84171
Lower 95% CI	3.64	5.584	5.949						7.49912	7.59502			13.4698	6.3717			9.50786
Upper 95% CI	4.049	6.222	6.699						3.52577	7.08562			5.62365	6.64731			4.11834
									5.19356	8.07093			7.27647	6.29128			4.29916
Mean ranks	97.36	225	241.9						6.62011	8.70157			2.65342	4.52065			4.49568
									6.17966	17.3807			3.8673	6.5498			6.94925
									8.50301	5.74553			5.47441	4.21321			9.37228
									7.21219	9.53544			6.78737	9.20452			7.98563
									5.24236	6.51375			6.9688	8.05264			4.95761
										4.91838			5.79376
										5.85156			5.32849
										10.5953
										4.15306
										7.93796
										8.55227
										4.86945
										8.83291
										7.24477

## Sheet: Fig4F
Kruskal-Wallis comparision test								EXP#1				EXP#2				EXP#3
ANOVA results								DMSO	CK666	CytoD		DMSO	CK666	CytoD		DMSO	CK666	CytoD
Table Analyzed	Total3exps							0.30918	0.20961	0.38463		0.16368	0.14054	0.06065		0.35786	0.11002	0.12234
								0.1042	0.22333	0.19373		0.18844	0.12558	0.28266		0.39056	0.14165	0.42552
Kruskal-Wallis test								0.14204	0.08576	0.07615		0.06031	0.20309	0.26289		0.237	0.12883	0.28252
P value	<0,0001							0.11445	0.24237	0.18214		0.04485	0.1196	0.20709		0.27791	0.20015	0.20115
Exact or approximate P value?	Approximate							0.07241	0.18419	0.39557		0.20629	0.15766	0.38175		0.20922	0.35566	0.34008
P value summary	****							0.11325	0.10248	0.18727		0.08714	0.1497	0.12296		0.12685	0.2423	0.41138
Do the medians vary signif. (P < 0.05)?	Yes							0.08942	0.1675	0.23279		0.12998	0.0916	0.39125		0.08477	0.23624	0.20043
Number of groups	3							0.11802	0.32901	0.15591		0.13773	0.16261	0.25707		0.04618	0.40574	0.05275
Kruskal-Wallis statistic	46.64							0.11104	0.33048	0.24693		0.10216	0.16865	0.27119		0.13502	0.32917	0.25213
								0.08638	0.20963	0.18337		0.1614	0.19942	0.27248		0.13676	0.12125	0.13625
Data summary								0.13239	0.09821	0.23541		0.09412	0.14395	0.31927		0.16751	0.16507	0.27836
Number of treatments (columns)	3							0.18747	0.07131	0.20644		0.30656	0.24661	0.33913		0.20759	0.1254	0.24687
Number of values (total)	305							0.09464	0.10503	0.21065		0.14756	0.19567	0.1747		0.06066	0.16839	0.38423
								0.16724	0.23778	0.13896		0.10184	0.16185	0.20624		0.21365	0.19849	0.22191
Number of families	1							0.16229	0.20441	0.14756		0.29285	0.14895	0.04946		0.14511	0.19588	0.21801
Number of comparisons per family	2							0.07871	0.22848	0.09794		0.06971	0.33816	0.26801		0.25217	0.06294	0.25466
Alpha	0.05							0.11484	0.27429	0.19679		0.09421	0.0449	0.37793		0.07526	0.11247	0.37462
Multiple comparisions								0.09465	0.27865	0.08121		0.11827	0.14101	0.26973		0.01673	0.13184	0.25016
Dunn's multiple comparisons test	Mean rank diff,	Significant?	Summary	Adjusted P Value	A-?			0.1491	0.23406	0.23052		0.06477	0.19299	0.19762		0.07725	0.1922	0.09846
DMSO vs. CK666	-56.1	Yes	****	<0,0001	B	CK666		0.09695	0.30762	0.15999		0.11715	0.11047	0.06634		0.21547	0.15415	0.22923
DMSO vs. CytoD	-83.4	Yes	****	<0,0001	C	CytoD		0.06287	0.16936	0.3225		0.0752	0.13225	0.227		0.21654	0.03096	0.07095
								0.1209	0.04823	0.15091		0.07654	0.08969	0.41832		0.2453	0.12759	0.10532
Test details	Mean rank 1	Mean rank 2	Mean rank diff,	n1	n2	Z		0.15036	0.19442	0.29571		0.14448	0.245	0.22916		0.22152	0.27804	0.2429
DMSO vs. CK666	105.6	161.7	-56.1	98	103	4.508		0.07449	0.18759	0.18368		0.10085	0.17661	0.39686		0.13801	0.15355	0.08324
DMSO vs. CytoD	105.6	189	-83.4	98	104	6.718		0.13225	0.27224	0.14456		0.27815	0.04896	0.35485		0.14556	0.21015	0.27731
Descriptive Statistics								0.00622	0.15105	0.14819		0.07431	0.19581	0.27371		0.01939	0.11654	0.21071
	DMSO	CK666	CytoD					0.06009	0.05166	0.39482		0.06038	0.06533	0.37046		0.10146	0.31673	0.10046
Number of values	98	103	104						0.25115	0.1421		0.06748	0.11031	0.0545		0.03215	0.17373	0.26768
									0.29311	0.18952		0.06444		0.32875		0.09301	0.16909	0.35691
Minimum	0.00622	0.03096	0.04946						0.18835	0.25968		0.07155		0.34275		0.19813	0.3159	0.21783
25% Percentile	0.07707	0.1276	0.14						0.22729	0.09368						0.09501	0.28113	0.10493
Median	0.1146	0.1694	0.2136						0.28238	0.13925						0.23595	0.10578	0.08318
75% Percentile	0.1646	0.2341	0.2764						0.18756	0.14355						0.07957	0.23776	0.06164
Maximum	0.3906	0.4057	0.4255						0.13633	0.10083						0.12018	0.15998	0.1896
										0.12594						0.06245	0.19381	0.12998
Mean	0.1322	0.1829	0.2194							0.25295						0.11191	0.35288
Std. Deviation	0.07519	0.078	0.09998							0.12288						0.16062	0.1429
Std. Error of Mean	0.007595	0.007686	0.009804							0.21652						0.04	0.11456
										0.19235						0.0865	0.15432
Lower 95% CI	0.1171	0.1677	0.2													0.08372	0.15558
Upper 95% CI	0.1473	0.1982	0.2389													0.18526	0.20098
Mean ranks	105.6	161.7	189

## Sheet: Fig4G
Mann Whitney test				EXP#1			EXP#2			EXP#3
Tabular results				30min	60min		30min	60min		30min	60min
Table Analyzed	Total3exps			39.4748	61.0661		60.2274	125.861		34.64	120.812
				37.4169	83.8233		23.0406	78.6108		51.3441	79.0063
Column B	60min			66.0264	199.209		30.0796	50.3127		3.82917	82.2771
vs.	vs,			51.9524	64.1776		38.7879	101.45		13.6236	50.6643
Column A	30min			134.185	59.0408		61.5819	327.129		79.3476	188.512
				54.9179	40.6692		44.614	51.1947		120.24	93.5825
Mann Whitney test				56.6028	60.5624		45.2056	100.052		140.228	91.7256
P value	<0,0001			44.5056	108.111		38.6398	20.9513		19.5669	55.3155
Exact or approximate P value?	Exact			65.4189	119.859		45.9433	135.236		72.8239	105.126
P value summary	****			39.5024	85.8168		90.4513	50.0769		40.5014	131.671
Significantly different (P < 0.05)?	Yes			15.2844	223.302		93.6971	102.251		58.3942	91.0439
One- or two-tailed P value?	Two-tailed			37.3359	79.9183		64.7885	27.5497		7.22966	86.0837
Sum of ranks in column A,B	9534 , 13902			32.9831	53.1189		182.088	61.6801		77.8204	69.9471
Mann-Whitney U	2748			55.8278	52.9192		198.249	114.218		46.2015	179.865
				56.3319	218.909		54.1131	88.4062		61.8969	133.155
Difference between medians				88.7121	68.789		46.6313	61.8503		110.669	96.5446
Median of column A	53,99, n=116			119.824	105.38		10.7601	45.4827		71.3607	76.6936
Median of column B	89,40, n=100			86.5196	102.114		41.2541	95.9014		57.2981	38.3995
Difference: Actual	35.41			87.8155	69.1148		69.4309	147.259		65.1132	81.8216
Difference: Hodges-Lehmann	35.44			77.8979	163.06		31.0249	56.086		68.676	122.758
Descriptive Statistics				21.9569	98.2931		33.9872	146.211		60.2346	110.319
	30min	60min		87.3605	127.958		50.7454	60.803		78.5703	182.432
Number of values	116	100		40.8253	65.323		99.2737	37.8937		50.889	78.233
				15.6405	117.316		48.3018	151.361		77.4149	105.287
Minimum	2.507	16.39		44.5274	174.173		8.32581	80.3359		21.0037	87.6916
25% Percentile	37.45	61.72		71.359	58.6668		139.969	278.54		69.9051	99.3444
Median	53.99	89.4		38.8979	39.3099		66.6681	61.4733		10.9474	83.7187
75% Percentile	77	122.3		33.1035			60.7777	212.712		42.3818	135.095
Maximum	198.2	327.1		78.8374			15.6134	137.175		117.3	74.5944
				69.2384			187.727	135.825		41.4532	90.3848
Mean	59.57	100		98.1517			45.8036	16.3853		80.4579	72.7771
Std. Deviation	36.57	53.17		30.6589			2.50663	81.5661		38.8757	73.1729
Std. Error of Mean	3.396	5.317		59.6993			97.6936	104.197		61.5925	131.945
				53.8597			24.5154	103.459		30.715
Lower 95% CI	52.84	89.45		37.5428			87.322	94.7266		94.6536
Upper 95% CI	66.29	110.5		75.0738			75.7612	60.307		44.5404
				36.3493			19.0607	103.095
Mean ranks	82.19	139		7.02433			25.9576	64.9584
				48.4793			63.0738	34.704
				119.537				192.715
				47.8259

## Sheet: Fig4I
Mann Whitney test				EXP#1			EXP#2			EXP#3
Tabular results				30min	60min		30min	60min		30min	60min
Table Analyzed	Fiber-associated Cav1			4.76933	3.34179		6.7218	3.20616		8.62393	3.85589
				5.43608	3.68134		5.82443	2.95185		7.82149	4.42032
Column B	60min			5.93378	4.59613		10.9849	6.2018		3.93416	2.25821
vs.	vs,			11.4556	2.1867		8.30406	6.26925		5.53485	3.98252
Column A	30min			3.13972	3.89129		5.94811	3.89564		4.69588	4.01246
				6.92883	2.73111		4.95051	5.66889		4.6619	3.92148
Mann Whitney test				5.53753	4.73153		2.08995	3.79159		9.37996	2.73461
P value	<0,0001			9.44652	2.3831		4.4904	6.89191		6.59771	4.42221
Exact or approximate P value?	Exact			8.235	3.62256		4.5762	5.8803		5.9622	3.38819
P value summary	****			4.53065	8.99494		7.23056	2.44432		6.45357	2.63849
Significantly different (P < 0.05)?	Yes			8.61151	4.55559		3.95621	4.10401		10.5351	2.93222
One- or two-tailed P value?	Two-tailed			7.59069	2.81712		3.57793	4.78146		5.33322	4.90408
Sum of ranks in column A,B	16636 , 5942			6.17399	2.92758		5.35774	3.3314		5.66263	3.26475
Mann-Whitney U	1382			6.16486	2.66001		8.54952	3.8033		6.09949	3.99943
				5.58739	1.86224		6.9237	3.99915		7.45694	3.38988
Difference between medians				8.47582	2.22353		7.23629	4.7502		6.14825	3.06508
Median of column A	6,099, n=117			3.50486	8.25688		6.42952	4.46321		4.4881	2.58771
Median of column B	3,623, n=95			7.26612	2.79064		7.12704	3.75237		3.21744	1.92748
Difference: Actual	-2.477			7.41725	5.40119		7.85928	2.52927		2.41148	3.78214
Difference: Hodges-Lehmann	-2.501			7.61964	3.17313		6.51069	3.66939		6.09819	3.86142
Descriptive Statistics				6.65662	2.46886		4.02665	2.32452		5.36783	3.7922
	30min	60min		6.92646	2.66485		6.80294	1.53722		4.46801	1.83616
Number of values	117	95		5.82818	3.61038		4.68497	5.00112		6.70325	2.9454
				6.93865	2.01272		4.69277	6.04078		6.93378	0.64696
Minimum	2.09	0.647		3.16562	3.67078		6.36553	2.75672		6.28551	4.10233
25% Percentile	5.001	2.791		7.38817	3.37662		7.55446	3.14994		8.44642	2.16185
Median	6.099	3.623		7.29962			5.16728	3.85156		7.73073	4.44293
75% Percentile	7.344	4.42		9.92905			5.44582	2.89047		9.14685	3.20987
Maximum	13.71	8.995		13.7077			5.16208	4.56201		6.43741	5.19118
				4.59911			5.08051	3.99742		8.44986	4.02792
Mean	6.253	3.708		8.12887			5.05065	3.73696		3.48452	3.50001
Std. Deviation	1.928	1.341		5.60955			6.59796	5.82408		3.35472	3.48481
Std. Error of Mean	0.1783	0.1376		3.90066			4.5888			9.11773	4.65808
				5.87739			5.62657			6.24847	3.60539
Lower 95% CI	5.9	3.434		5.23064			3.71063			5.69221	2.35623
Upper 95% CI	6.606	3.981		5.06066			7.21236			5.70762	3.20092
							6.34334			5.64903	3.02488
Mean ranks	142.2	62.55					8.02436			6.36544
							8.61899			4.06058
							5.34605
							6.05356
							3.91275

## Sheet: Fig4J
2-5 structures				6-21structures				>22 structures				EXP#1			EXP#2			EXP#3				EXP#1			EXP#2			EXP#3
Table Analyzed	Data 8			Table Analyzed	Data 8			Table Analyzed	Data 8			30min_2-5	30min_6-21	30min_>22	30min_2-5	30min_6-21	30min_>22	30min_2-5	30min_6-21	30min_>22		60min_2-5	60min_6-21	60min_>22	60min_2-5	60min_6-21	60min_>22	60min_2-5	60min_6-21	60min_>22
												41.8478	41.8478	16.3043	42.4437	41.4791	16.0772	41.5301	39.8907	18.5792		68.2692	23.0769	8.65385	51.4583	39.375	9.16667	48.1675	42.9319	8.90052
Column B	60min_4			Column D	60min_5-21			Column F	60min_>22			47.0588	37.8151	15.126	46.3158	44.2105	9.47368	45.2632	40.3509	14.386		57.1823	32.8729	9.94475	50.5263	40	9.47368	47.4654	40.0922	12.4424
vs.	vs,			vs.	vs,			vs.	vs,			53.9326	28.0899	17.9775	41.6667	42.1875	16.1458	42.9319	43.4555	13.6126		46.371	37.0968	16.5323	47.3361	40.9836	11.6803	50.3068	44.1718	5.52147
Column A	30min_4			Column C	30min_5-21			Column E	30min_>22			48.8506	29.3103	21.8391	40.625	39.0625	20.3125	45.815	46.2555	7.92952		56.8965	37.931	5.17241	43.2234	41.7582	15.0183	43.3213	46.5704	10.1083
												65.9794	28.866	5.15464	48.5207	37.8698	13.6095	49.6599	41.4966	8.84354		56.0345	35.3448	8.62069	53.2151	37.4723	9.31264	49.6269	39.5522	10.8209
Mann Whitney test				Mann Whitney test				Mann Whitney test				40.4255	35.1064	24.4681	43.771	41.7508	14.4781	51.5723	38.3648	10.0629		51.1494	41.954	6.89655	48.0769	40.7692	11.1539	43.6426	46.7354	9.62199
P value	<0,0001			P value	0.2956			P value	<0,0001			46.1864	37.2881	16.5254	48.9362	45.7447	5.31915	38.9764	42.5197	18.5039		50.2146	44.206	5.5794	51.3158	42.7632	5.92105	52.1739	39.1304	8.69565
Exact or approximate P value?	Exact			Exact or approximate P value?	Exact			Exact or approximate P value?	Exact			40.1961	38.2353	21.5686	46.3235	38.9706	14.7059	46.5	45	8.5		55.9633	40.367	3.66973	47.0803	40.511	12.4088	46.2312	42.7136	11.0553
P value summary	****			P value summary	ns			P value summary	****			47.2	32.8	20	53.0488	32.3171	14.6341	44.5026	45.0262	10.4712		54.0881	38.9937	6.91824	50.2041	38.1633	11.6326	52.2358	43.2927	4.47154
Significantly different (P < 0.05)?	Yes			Significantly different (P < 0.05)?	No			Significantly different (P < 0.05)?	Yes			46.0526	36.8421	17.1053	45.8333	39.8148	14.3519	44.9511	41.0423	14.0065		40.8602	33.3333	25.8065	56.7839	39.6985	3.51759	49.5614	47.3684	3.07017
One- or two-tailed P value?	Two-tailed			One- or two-tailed P value?	Two-tailed			One- or two-tailed P value?	Two-tailed			42.2535	30.9859	26.7606	46.4567	44.8819	8.66142	36.1257	50.2618	13.6126		49.2647	44.8529	5.88235	44.1861	47.907	7.90698	51.0345	44.8276	4.13793
Sum of ranks in column A,B	9143 , 13435			Sum of ranks in column C,D	12926 , 9652			Sum of ranks in column E,F	16101 , 6478			42.9448	41.1043	15.9509	54.8193	33.7349	11.4458	47.8571	45	7.14286		51.2195	42.0732	6.70732	51.2987	31.8182	16.8831	49.6471	40	10.3529
Mann-Whitney U	2240			Mann-Whitney U	5092			Mann-Whitney U	1918			41.0891	40.099	18.8119	40.8537	41.4634	17.6829	43.0851	45.2128	11.7021		52.8302	36.7925	10.3774	53.5912	39.779	6.62983	54.0284	41.2322	4.73934
												42.1053	45.0658	12.829	55.157	30.4933	14.3498	42.5926	45.9259	11.4815		57.8378	35.1351	7.02703	46.7871	42.9719	10.241	49.6202	43.5443	6.83544
Difference between medians				Difference between medians				Difference between medians				45.1613	40.3226	14.5161	42.0382	39.4905	18.4713	36.646	42.8571	20.4969		47.7478	46.8469	5.40541	53.2389	40.2834	6.47773	47.4916	46.4883	6.02007
Median of column A	44,19, n=117			Median of column C	41,85, n=117			Median of column E	13,61, n=117			37.8571	42.8571	19.2857	37.766	42.0213	20.2128	47.3958	37.5	15.1042		55.7895	33.6842	10.5263	49.2064	35.873	14.9206	51.4184	44.6808	3.90071
Median of column B	50,21, n=95			Median of column D	40,77, n=95			Median of column F	8,073, n=95			45.614	45.614	8.77193	42.9936	42.6752	14.3312	40.625	48.75	10.625		38.4615	49.5727	11.9658	46.4396	43.3436	10.2167	54.6798	42.3645	2.95567
Difference: Actual	6.029			Difference: Actual	-1.079			Difference: Actual	-5.54			35.8491	43.8679	20.283	49.8155	37.2694	12.9151	48.2143	47.3214	4.46429		50	42.9078	7.0922	49.2918	40.5099	10.1983	57.5	38.3333	4.16667
Difference: Hodges-Lehmann	6.025			Difference: Hodges-Lehmann	-0.7325			Difference: Hodges-Lehmann	-5.274			40.2062	37.1134	22.6804	40.7051	39.1026	20.1923	51.5723	38.3648	10.0629		50.6897	36.8965	12.4138	59.1346	35.5769	5.28846	41.6667	42.5926	15.7407
												39.2157	37.2549	23.5294	45.3532	39.4052	15.2416	44.1861	45.3488	10.4651		50.2146	38.6266	11.1588	51.087	41.9565	6.95652	51.7915	41.0423	7.16612
												39.6947	42.7481	17.5572	44.6429	42.8571	12.5	53.3058	35.124	11.5702		45.946	41.8919	12.1622	54.3624	39.5973	6.04027	48.7421	45.283	5.97484
	30min_4	60min_4			30min_5-21	60min_5-21			30min_>22	60min_>22		43.686	46.0751	10.2389	34.6369	44.1341	21.2291	48.374	43.4959	8.13008		41.0448	50.7463	8.20895	65.5738	31.9672	2.45902	54.0698	38.9535	6.97674
Number of values	117	95		Number of values	117	95		Number of values	117	95		44.1048	42.3581	13.5371	44.5087	45.3757	10.1156	43.7008	41.7323	14.5669		46.8208	43.3526	9.82659	54.8117	38.9121	6.27615	50	44.3333	5.66667
												43.1507	44.5206	12.3288	45.768	46.0815	8.15047	56.0669	35.9833	7.94979		50.9434	45.9119	3.14465	42.6752	37.5796	19.7452	71.7391	26.087	2.17391
Minimum	32.03	38.46		Minimum	24.54	23.08		Minimum	4.464	2.174		44.2308	46.1538	9.61538	40.6863	46.5686	12.7451	44.3299	45.3608	10.3093		51.5151	40.5303	7.95455	50	38.2812	11.7188	47.1861	41.9913	10.8225
25% Percentile	41.06	47.37		25% Percentile	38.05	38.69		25% Percentile	10.39	5.975		32.0312	43.75	24.2188	45.2915	46.1883	8.52018	43.7159	37.1585	19.1257		51.2739	40.4459	8.28026	48.855	41.4758	9.66921	53.0864	41.9753	4.93827
Median	44.19	50.21		Median	41.85	40.77		Median	13.61	8.073		55.1546	33.5052	11.3402	66.8712	24.5399	8.58896	44.0273	40.6143	15.3584					45.1087	48.3696	6.52174	52.9316	40.228	6.84039
75% Percentile	47.13	53.09		75% Percentile	45.28	43.35		75% Percentile	17.33	10.53		46.1957	37.5	16.3043	43.6842	42.6316	13.6842	34.4262	46.4481	19.1257					52.1295	41.908	5.96252	49.1735	44.2149	6.61157
Maximum	66.87	71.74		Maximum	51.16	51.67		Maximum	27.14	25.81		37.1429	35.7143	27.1429	40.2878	47.482	12.2302	36.4162	49.711	13.8728					48.6726	40.708	10.6195	55.4422	37.0748	7.48299
												44.3548	47.5806	8.06452	53.1915	31.9149	14.8936	46.2025	39.2405	14.557					49.3796	42.6799	7.94045	47.3684	42.6316	10
Mean	44.65	50.49		Mean	41.34	40.91		Mean	14.01	8.602		46.9231	41.5385	11.5385	41.9355	48.3871	9.67742	42.9752	44.6281	12.3967					51.4925	39.5522	8.95522	42.7083	49.2188	8.07292
Std. Deviation	5.719	5.369		Std. Deviation	5.255	4.636		Std. Deviation	4.714	3.822		50	40.4762	9.52381	41.5584	45.4545	12.987	49.7462	44.1624	6.09137					47.2628	38.6861	14.0511	51.487	40.5204	7.99256
Std. Error of Mean	0.5288	0.5508		Std. Error of Mean	0.4858	0.4756		Std. Error of Mean	0.4358	0.3921		51.6949	36.4407	11.8644	55.9748	32.0755	11.9497	40.8377	41.3613	17.8011								44.1913	44.6469	11.1617
												45.3237	40.2878	14.3885	45.5172	40.3448	14.1379	37.931	48.2759	13.7931								49.2205	44.9889	5.79065
Lower 95% CI	43.6	49.39		Lower 95% CI	40.38	39.97		Lower 95% CI	13.15	7.824		37.2093	51.1628	11.6279	44.2396	47.9263	7.8341	47.3684	43.8597	8.77193								39.1667	51.6667	9.16667
Upper 95% CI	45.69	51.58		Upper 95% CI	42.31	41.86		Upper 95% CI	14.87	9.381		51.9417	37.8641	10.1942	41.1215	39.2523	19.6262	43.2	45.6	11.2								55.1282	37.8205	7.05128
															42.5249	46.1794	11.2957	36.8421	50.2024	12.9555								50.4762	40.6349	8.88889
Mean ranks	78.15	141.4		Mean ranks	110.5	101.6		Mean ranks	137.6	68.18					45.4106	33.8164	20.773	41.0256	43.5897	15.3846
															36.911	45.0262	18.0628	49.8282	38.488	11.6838
															37.3134	49.7512	12.9353
															41.4508	49.2228	9.32643
															43.4457	44.9438	11.6105
