# Supplementary material for: A mechanosensitive caveolae–invadosome interplay drives matrix remodelling for cancer cell invasion
Source: Nat Cell Biol. 2023 Oct 30;25(12):1787–803. doi: 10.1038/s41556-023-01272-z (PMC10709148; doi:10.1038/s41556-023-01272-z)
Supplement: Supplementary file 11 — Statistical source data [file 41556_2023_1272_MOESM11_ESM.xlsx]

## Sheet: Fig5C
Mann Whitney test				EXP#1			EXP#2			EXP#3
Tabular results				(-) ECM	(+) ECM		(-) ECM	(+) ECM		(-) ECM	(+) ECM
Table Analyzed	Cav1 3 exps Al dots			2.49	9.05		2.94	1.1		3.28	3.11
				3.78	3.43		1.95	2.62		1.63	1.18
Column B	Gelatin			1.43	1.59		2.02	2.11		3.87	1.21
vs.	vs,			1.86	1.91		1.81	1.07		2.01	3.92
Column A	PolyLysine			2.26	2.03		3.39	2.6		1.34	2.29
				2.22	1.74		1.67	1.37		1.25	4.19
Mann Whitney test				1.41	2.2		1.95	1.41		1.24	2.24
P value	0.3664			2.52	2.87		1.59	1.36		2.26	1.47
Exact or approximate P value?	Approximate			2.11	0.77		1.94	8.38		2.9	1.7
P value summary	ns			3.06	3.06		1.72	1.99		4.09	0.75
Significantly different (P < 0.05)?	No			2.34	4.67		3.64	2.35		1.57	1.71
One- or two-tailed P value?	Two-tailed			2.71	5.11		1.9	4.04		3.55	2.24
Sum of ranks in column A,B	21715 , 18755			1.92	4.56		4.04	1.76		2.74	2.67
Mann-Whitney U	9439			2.49	1.72		3.75	3.22		2.78	1.58
				0.89	1.6		1.72	1.15		1.81	2.87
Difference between medians				4.1	6.82		1.57	4.82		2.79	2.57
Median of column A	2,490, n=148			1.32	6.25		1.69	2.08		1.21	2.2
Median of column B	2,425, n=136			2.49	5.84		1.35	2.23		0.99	1.94
Difference: Actual	-0.065			2.26	2.71		2.75	2.35		1.83	1.69
Difference: Hodges-Lehmann	-0.12			3.28	2.86		2.57	4		2.06	2.57
Descriptive Statistics				4.15	1.84		1.22	4.83		3.59	2.21
	PolyLysine	Gelatin		2.82	3.07		1.23	2.65		2.28	1.36
Number of values	148	136		2.73	1.83		1.58	1.87		2.03	2.54
				3.46	1.21		1.68	2.61		5.41	1.03
Minimum	0.89	0.75		3.18	2.8		2.64	1.92		3.31	1.14
25% Percentile	1.803	1.723		5.43	5.6		4.93	1.48		2.96	1.89
Median	2.49	2.425		4.73	1.45		1.23	2.18		3.37	2.9
75% Percentile	3.458	3.1		5.86	3.07		3.22			2.39	1.09
Maximum	8.37	9.12		3.45	1.79		2.9			1.52	0.97
				3.43	2.69		2.18			1.93	4.47
Mean	2.815	2.767		6.31	2.45		1.8			2.09	2.34
Std. Deviation	1.356	1.579		1.71	1.18		1.41			3.76	1.54
Std. Error of Mean	0.1115	0.1354		4.93	4.43		1.37			1.64	1.67
				4.45	4.33		2.76			1.66	1.27
Lower 95% CI	2.595	2.499		5.09	1.63		1.78			2.83	1.16
Upper 95% CI	3.035	3.034		2.19	4.84		1.36			1.81	3.49
				2.16	2.82		2.3			4.13	4.09
Mean ranks	146.7	137.9		5.97	3.07		1.69			3.75	2.65
				3.54	1.73		2.37			2.02	2.14
				5.33	1.24		1.69			1.54	2.31
				4.45	2.76		3.09			3.13	2.45
				3.25	2.27		2.7			2.39	2.51
				2.49	8.14		8.33
				2.82	4.26		2.7
				2.12	3.14		1.16
				5.92	2.73		3.14
				2.34	2.86		4.12
				3.21	3.59
				1.57	2.6
				3.58	4.19
				4.83	5.01
				3.04	4.39
				4.8	9.12
				4.6	2.67
				2.44	2.46
				4.63	4.16
				3.01	1.96
				8.37	2.04
				4.03	2.89
					2.1
					3.03
					2.4
					2.87
					1.37
					2.98
					3.76
					1.78

## Sheet: Fig5D
Mann Whitney test				EXP#1			EXP#2			EXP#3
Tabular results				(-) ECM	(+) ECM		(-) ECM	(+) ECM		(-) ECM	(+) ECM
Table Analyzed	TKS5 3 exps All dots			1.67	8.29		1.44	4.11		1.13	3.2
				0.97	7.96		1.17	2.97		0.37	1.12
Column B	Gelatin			0.78	2.44		1.42	2.44		1.22	1.68
vs.	vs,			1	2.72		2.1	2.55		1.75	4.23
Column A	PolyLysine			0.88	4.76		1.07	2.49		1.48	2.11
				1.06	2.28		1.19	1.5		1.6	2.77
Mann Whitney test				1.86	3.79		1.37	2.6		1.44	3.08
P value	<0,0001			0.83	2.78		1.48	3.79		1.04	3.12
Exact or approximate P value?	Approximate			1.26	2.18		1.12	2.91		1.23	2.68
P value summary	****			1.19	6.24		0.46	1.67		1.21	2
Significantly different (P < 0.05)?	Yes			1.8	8.22		0.83	2.45		0.92	1.97
One- or two-tailed P value?	Two-tailed			1.19	2.21		1.6	2.5		0.78	1.6
Sum of ranks in column A,B	14195 , 30955			1.51	7.4		1.2	1.9		1.33	2.32
Mann-Whitney U	3464			0.42	5.99		0.64	3.26		1.67	2.01
				0.78	5.25		1.87	2.9		1	1.98
Difference between medians				0.59	4.88		1.16	3.81		1.41	3.05
Median of column A	1,365, n=146			0.67	1.9		1.16	2.31		1.47	4.2
Median of column B	2,730, n=154			2.81	2.32		1.01	2.36		0.86	2.9
Difference: Actual	1.365			2.33	3.46		1.1	9.68		2.15	2.21
Difference: Hodges-Lehmann	1.29			1.85	2.16		1.26	4.57		2.53	7.17
Descriptive Statistics				3.48	4.37		0.88	1.5		3.6	3.05
	PolyLysine	Gelatin		1.77	2.94		1.31	1.99		1.69	5.07
Number of values	146	154		2.48	5.1		1.36	2.72		2.62	1.86
				1.78	7.56		1.28	2.49		0.75	1.67
Minimum	0.26	0.57		1.83	6.28		1.55	3.43		4.03	2.38
25% Percentile	1.068	1.998		3.68	3.87		1	3.51		3.47	1.83
Median	1.365	2.73		2.13	2.82		1.55	1.94		2.57	1.44
75% Percentile	1.835	3.795		2.39	3.21		1.57	6.04		0.72	2.29
Maximum	4.51	9.68		2.43	6.79		0.81	2.15		1.07	1.28
				3.15	3.63		1.29	1.5		0.91	1.24
Mean	1.539	3.198		1.51	3.66		1.83	2.26		1.05	1.69
Std. Deviation	0.7492	1.799		1.67	3.9		2.17	2.81		3.13	1.07
Std. Error of Mean	0.06201	0.1449		1.16	2.37		1.08	3.17		1.26	0.57
				0.26	4.35		1.96	2.64		1.46	2.59
Lower 95% CI	1.416	2.912		1.31	2.79		1.09	5.85		2.19	3.27
Upper 95% CI	1.661	3.484		1.62	2.9		1.91	1.82		1.51	1.91
				0.56	6.52		2.06	2.79		2.27	1.44
Mean ranks	97.23	201		1.07	7.84		1.44	3.32		1.26	1.64
				2.22	7.7		0.82	2		2.26	1.41
				4.51	3.54		1.85	2.42		1.16	0.75
				1.05	2.28		1.35			0.67	1.41
				1.46	2.13		1.3			1.35	1.38
				3.42	2.16		1.6				1.17
				0.98	3.36		2.23				0.86
				1.73	1		1.22				1.57
				1.11	1.08		1.16				2.75
				1.13	2.97						4.27
				1.95	2.86						4.14
				1.56	3.34						5.65
				0.79	1.64						6.88
				1.42	2.61						3.72
				2.48	4.64						1.99
				1.72	2.73						2.84
				0.95	2.73						2.63
				1.57	7.72						1.39
				1.64	4.69						2.11
				0.67	4.39
				2.67	3.07

## Sheet: Fig5F
Kruskal-Wallis comparision test								EXP#1					EXP#2					EXP#3
ANOVA results								siNT	sib1integrin	sib3integrin	sib1+b3integrin		siNT	sib1integrin	sib3integrin	sib1+b3integrin		siNT	sib1integrin	sib3integrin	sib1+b3integrin
Table Analyzed	Total3Exps							4.10242	3.43378	3.0615	2.02284		6.07153	6.98314	1.83482	2.5538		5.18238	2.339	1.14157	4.09165
								2.4904	2.62366	2.06298	1.83328		3.85453	3.61753	1.75619	1.47294		3.16101	6.29877	0.99045	2.6673
Kruskal-Wallis test								3.43182	3.23897	1.81841	1.94217		2.27901	3.48382	3.11554	4.48567		2.53507	1.63216	1.63101	1.93882
P value	<0,0001							6.11884	0.67542	2.70073	1.69849		3.74728	2.41961	5.75825	3.97449		2.29529	2.77647	1.49318	2.50854
Exact or approximate P value?	Approximate							5.52716	3.04068	1.26393	2.11194		4.19374	5.12908	3.52954	2.99143		2.5725	7.09742	1.04671	1.41768
P value summary	****							3.66233	1.10281	1.06244	0.75002		6.33991	2.23864	2.91535	3.35044		2.44322	2.30824	1.66056	2.82721
Do the medians vary signif. (P < 0.05)?	Yes							3.9572	1.97348	1.19967	1.10453		6.22265	2.91751	2.56867	3.57216		1.55291	3.11833	2.45241	2.34869
Number of groups	4							2.85533	1.95584	2.2805	2.47847		8.42225	3.58982	1.85151	3.05617		3.39363	3.30219	1.24338	3.15253
Kruskal-Wallis statistic	104.2							3.41416	2.37995	1.31354	1.70982		2.97684	2.96642	1.39422	2.0187		5.80787	4.14888	1.76278	2.58403
								5.60784	2.15139	1.73864	1.67505		4.68677	9.00418	3.43727	2.49868		4.54021	2.27222	2.50915	1.09494
Data summary								5.07629	1.93991	1.58576	4.856		4.25294	1.36997	3.81001	2.90559		2.83071	2.28275	1.67379	3.30437
Number of treatments (columns)	4							4.39072	2.04535	1.64885	2.0987		6.05532	1.2174	2.32931	2.99932		3.72253	3.35122	6.60793	1.35273
Number of values (total)	447							4.97457	2.59393	2.3074	2.52832		8.4161	1.71599	4.36682	1.86084		7.67608	4.67575	3.26039	1.21548
								3.99248	2.89645	1.19522	4.12206		3.9789	2.1742	2.30366	3.65042		4.82587	1.57478	2.78217	3.58118
Number of families	1							3.71023	3.75742	1.32841	2.28391		5.6994	2.80067	1.61166	2.33607		3.21735	3.99256	0.09453	3.80949
Number of comparisons per family	3							2.92262	2.0487	1.42832	2.88089		3.10989	4.26921	3.77211	2.7995		3.92974	1.4313	2.86165	2.27175
Alpha	0.05							2.94905	1.72276	1.49015	2.05004		5.87372	4.43564	4.05916	2.98831		6.89565	2.7101	2.21235	1.52925
Multiple comparisions								2.22525	1.43509	0.94221	2.80035		4.42167	2.54984	3.43686	2.60893		3.7349	2.65223	3.61098	2.44887
Dunn's multiple comparisons test	Mean rank diff,	Significant?	Summary	Adjusted P Value	A-?			3.49389	1.53712	0.77914	0.8457		6.40372	2.71608	2.12948	2.87684		5.06394	2.42852	4.28975
siNT vs. sib1integrin	132.9	Yes	****	<0,0001	B	sib1integrin		4.08548	0.79841	0.48848	2.7365		9.38581	3.21984	3.65022	3.01382		3.96262	1.91285	1.74784
siNT vs. sib3integrin	163.3	Yes	****	<0,0001	C	sib3integrin		3.70679	1.84383	0.8894	1.15969		8.26409	2.35273	3.87239	2.49529		2.44514	3.62181	2.05202
siNT vs. sib1+b3integrin	136.7	Yes	****	<0,0001	D	sib1+b3integrin		3.55639	1.90046	1.34296	2.84802		2.91186	3.52194	3.30887	2.86836		4.26117	4.44953	2.495
								2.84041	2.55018	2.87646	1.43828		3.07111	2.80453	1.15189	2.45297		5.90717	8.33422	1.2626
Test details	Mean rank 1	Mean rank 2	Mean rank diff,	n1	n2	Z		3.29177	1.80733	2.05108	2.36561		4.58967	2.93835	1.61435	3.67232		4.61032	2.76348	1.70152
siNT vs. sib1integrin	333.8	200.9	132.9	106	133	7.9		3.03214	1.99614	2.30553	2.18873		2.65291	4.23125	4.29603	2.0335		3.58729	1.83304	0.48451
siNT vs. sib3integrin	333.8	170.5	163.3	106	112	9.329		3.26138	2.14455	1.37008	2.04454		3.03165	4.48109	1.8905	2.41918		4.28602	3.63965	3.45631
siNT vs. sib1+b3integrin	333.8	197.1	136.7	106	96	7.512		1.52612	2.36642	3.7368	1.54561		4.00332	3.81233	3.73264	2.77524		5.37863	0.89498	1.62653
Descriptive Statistics								4.40995	1.40341	3.62759	1.89329		2.07343	4.55121	2.92041	2.57726			0.97796
	siNT	sib1integrin	sib3integrin	sib1+b3integrin				4.26805	1.0566	2.64436	2.08111		3.2686	1.59191	4.26668	4.31928			3.20058
Number of values	106	133	112	96				6.32524	1.62146	1.12048	1.31951		3.86794	1.27893	3.60989	2.75171			1.82149
								5.44149	1.89183	6.08845	2.74724		4.26964	4.29975	3.7221	2.61801			2.92827
Minimum	1.526	0.5686	0.09453	0.75				2.94502	3.02213	3.03198	1.59438		4.74455	1.78524	2.58374	3.79935			2.0934
25% Percentile	3.1	1.808	1.497	2.02				2.83949	1.53578	2.14321	2.29348		4.48464	1.00991	2.48816	2.42722			3.38145
Median	3.96	2.42	2.232	2.541					6.00332	1.50924			4.129	3.78837	3.02368	3.1492			3.43063
75% Percentile	5.067	3.432	3.224	3.01					0.69668	1.18208			3.34921	2.15258	2.29945	3.35635			2.87556
Maximum	9.386	9.004	6.608	6.668					0.92077	2.11743			4.35912	3.92842	3.42338	2.71381			1.68998
									0.56855	0.60379			7.00998	2.41229	4.39058	2.19099			3.84544
Mean	4.238	2.759	2.392	2.596					1.5203	1.80785			3.86253	1.62524	2.30249	3.44988
Std. Deviation	1.536	1.468	1.202	0.9465					2.62346	1.51345			3.90988	2.80536	2.36874	2.80945
Std. Error of Mean	0.1492	0.1273	0.1136	0.0966					1.29655	2.80605			6.24712	1.54393	3.47147	2.69875
									1.65665	2.25246			2.95651	2.87154	2.00843	3.2054
Lower 95% CI	3.942	2.507	2.167	2.404					2.26372				3.70691	6.12989	2.44455	4.54916
Upper 95% CI	4.533	3.011	2.617	2.788					0.96245				5.98235	2.48557	4.82908	6.66824
									2.04408				3.97425	1.9639	1.35811	3.20968
Mean ranks	333.8	200.9	170.5	197.1					1.80904				2.39381	4.65207		1.79034
													3.4316	1.85431
														1.80863
														2.20924
														4.61721
														4.51613
														3.15352

## Sheet: Fig5G
Kruskal-Wallis comparision test								EXP#1				EXP#2				EXP#3				EXP#4
ANOVA results								siNT	siTKS	siTKS_sib1+b3		siNT	siTKS	siTKS_sib1+b3		siNT	siTKS	siTKS_sib1+b3		siNT	siTKS	siTKS_sib1+b3
Table Analyzed	Total4exps							2.97594	4.6978	4.04716		4.47232	6.28698	3.36538		5.942	8.57939	2.96324		1.23067	4.52991	2.65011
								2.9546	3.62334	2.23248		3.26092	8.04513	2.19009		3.42802	8.67454	1.42065		3.48523	3.52065	0.94533
Kruskal-Wallis test								4.51696	4.4201	5.06469		2.02328	5.17636	5.88824		4.42685	4.13694	4.15349		2.84776	4.0894	2.14921
P value	<0,0001							3.0227	4.45077	2.26076		3.0528	4.53515	2.63077		3.35928	6.75644	6.10331		3.12815	5.73524	1.96804
Exact or approximate P value?	Approximate							3.73462	6.05944	6.76653		3.42848	6.88344	2.38767		5.16693	4.70185	1.77196		3.05465	4.41731	1.63953
P value summary	****							2.84819	5.14445	2.4095		3.44122	5.99702	1.43232		4.78266	3.62483	4.07653		3.68995	2.94262	3.94944
Do the medians vary signif. (P < 0.05)?	Yes							3.97096	6.75305	1.70097		3.96485	1.90173	2.91154		5.82619	5.04964	2.49771		3.88616	3.6836	1.00578
Number of groups	3							4.45207	5.22591	2.61643		1.96282	4.40044	3.24855		6.42317	5.63416	3.50871		4.88171	5.37157	1.7976
Kruskal-Wallis statistic	127.8							2.255	3.20104	1.81121		4.07162	7.12253	1.22861		3.41963	4.31547	1.37284		4.67727	5.6528	3.63922
								2.92015	6.35766	2.05869		3.57358	6.9667	3.21437		2.81415	4.42168	1.8925		2.10935	6.20585	3.45673
Data summary								5.6658	6.60788	2.31522		5.80724	1.93003	3.14899		6.62393	5.83912	3.81677		2.15797	6.01891	1.18884
Number of treatments (columns)	3							3.08253	3.5878	1.21292		5.4814	10.5179	3.74886		2.63256	4.06323	3.57923		3.055	5.32816	2.47337
Number of values (total)	363							3.09069	2.7423	0.62852		3.95258	4.34009	1.34723		3.06549	5.96772	3.84441		4.30105	3.6419	1.78568
								2.67308	7.49809	1.92316		4.49045	3.75362	2.77662		3.46754	4.99623	5.07381		5.14633	5.69104	2.72223
Number of families	1							3.4783	1.4196	3.69976		3.63302	4.64337	2.5981		5.35552	6.57228	2.58255		5.04748	4.05955	2.74258
Number of comparisons per family	3							2.71064	4.67056	1.95067		3.97809	3.26045	2.42614		3.72392	4.2546	2.04186		4.00867	5.75047	1.6938
Alpha	0.05							3.8632	7.51809	0.6695		5.83005	5.1466	3.29703		3.55145	9.667	2.54454		4.27531	10.0121	1.96744
Multiple comparisions								5.12382	5.15889	3.48435		3.58098	4.82702	4.39886		7.62828	1.20721			5.65834	6.98227	2.49466
Dunn's multiple comparisons test	Mean rank diff,	Significant?	Summary	Adjusted P Value				1.56937	8.21091	2.82546		5.01736	3.66326	2.90147		8.11704	7.18076			4.22919	6.1762	1.79438
siNT vs. siTKS	-76.09	Yes	****	<0,0001	A-B			1.89193	3.63721	2.34831		6.73368	7.30028	2.73143		3.78301	6.49392			5.85947	4.18027	2.80696
siNT vs. siTKS_sib1+b3	80.39	Yes	****	<0,0001	A-C			2.28554	5.2612	1.7802		5.84825	5.6313	3.33143		2.71026	5.70785			4.49117	7.85964	5.83844
siTKS vs. siTKS_sib1+b3	156.5	Yes	****	<0,0001	B-C			3.27893	5.65716	4.18804		4.92407	4.88596	6.83883		1.55342	5.72479			3.53625	6.05302	2.01909
								3.67437	3.66675	3.27048		3.8005	8.67121	6.85609		5.39028	8.24816			4.35542	4.56067	1.79549
Test details	Mean rank 1	Mean rank 2	Mean rank diff,	n1	n2	Z		4.30824	3.87252	2.99635		8.43012	7.17279	1.84285		7.62435	9.52447			3.59539	6.26947	3.13872
siNT vs. siTKS	179.7	255.8	-76.09	132	124	5.798		3.20072	3.35741	2.95931		3.81602	5.20512	2.65208		3.44168	4.96199			4.27295	4.98664	0.95694
siNT vs. siTKS_sib1+b3	179.7	99.32	80.39	132	107	5.889		2.85585	2.56548	2.74274		2.937	7.04391	7.89039		3.84533	8.40543			3.15888	6.38	1.49165
siTKS vs. siTKS_sib1+b3	255.8	99.32	156.5	124	107	11.3		3.42825	4.03484	3.67353		4.06144	5.92506	5.06974		2.84918	5.84908			5.16001	5.89301	1.49232
Descriptive Statistics								3.33484		2.11046		3.02643	4.60001	5.90106		7.39451	5.99895			2.48312		1.3202
	siNT	siTKS	siTKS_sib1+b3							1.18		4.03936	5.33641	2.59477		2.21899	6.44637			4.45917
Number of values	132	124	107							1.90129		6.27983	7.27609	1.04869		6.39935	6.87017			6.10038
										2.90846		2.67242	7.19753	2.74959		6.19687	5.10791
Minimum	1.231	1.207	0.6285									4.33384				4.7	9.35713
25% Percentile	3.067	4.322	1.811									2.05437				4.81252	1.87394
Median	3.808	5.354	2.598									7.11251				3.33098	5.68925
75% Percentile	4.805	6.553	3.457									3.07082				4.45566	5.12807
Maximum	8.43	10.52	7.89									3.42853				4.14396	4.03417
																4.32411	6.17235
Mean	4.066	5.516	2.828													4.64044	6.03177
Std. Deviation	1.413	1.824	1.429														9.68125
Std. Error of Mean	0.123	0.1638	0.1382
Lower 95% CI	3.822	5.192	2.554
Upper 95% CI	4.309	5.84	3.102
Mean ranks	179.7	255.8	99.32
