# Supplementary material for: A mechanosensitive caveolae–invadosome interplay drives matrix remodelling for cancer cell invasion
Source: Nat Cell Biol. 2023 Oct 30;25(12):1787–803. doi: 10.1038/s41556-023-01272-z (PMC10709148; doi:10.1038/s41556-023-01272-z)
Supplement: Supplementary file 12 — Statistical source data [file 41556_2023_1272_MOESM12_ESM.xlsx]

## Sheet: Fig6A
Kruskal-Wallis comparision test								EXP#1				EXP#2				EXP#3
ANOVA results								siNT	siCav1	siPTRF		siNT	siCav1	siPTRF		siNT	siCav1	siPTRF
Table Analyzed	Data 1 in %							88.4393	116.882	100.521		73.7355	183.552	183.946		57.9993	110.963	81.0197
								80.5399	126.542	108.07		121.474	120.367	110.138		110.195	100.543	138.32
Kruskal-Wallis test								115.593	125.76	205.338		75.0679	167.31	115.311		48.4367	233.079	183.863
P value	<0,0001							81.1445	134.978	82.2899		101.663	215.067	130.716		65.9833	129.007	150.339
Exact or approximate P value?	Approximate							98.4108	132.17	104.171		74.6353	194.553	235.01		54.3558	128.509	122.427
P value summary	****							90.8373	116.343	126.576		75.7789	190.77	93.7464		59.7129	162.712	142.532
Do the medians vary signif. (P < 0.05)?	Yes							72.5584	121.385	94.4187		63.8732	184.704	145.173		86.9901	146.667	197.34
Number of groups	3							91.175	95.6318	102.518		85.6909	225.669	196.785		68.4828	143.596	230.66
Kruskal-Wallis statistic	88.43							88.4624	111.858	77.4505		64.2052	151.45	168.484		95.9904	205.708	58.9982
								87.4975	111.598	142.49		74.0394	225.386	231.269		79.0691	107.563	181.847
Data summary								87.2608	129.493	115.836		104.181	178.663	277.984		105.249	173.488	163.19
Number of treatments (columns)	3							99.6721	106.397	91.5877		95.6286	210.646	212.423		217.032	112.829	152.618
Number of values (total)	240							85.5814	154.842	83.6576		105.208	152.589	224.852		124.257	173.791	184.222
								97.4088	211.971	104.145		80.8726	123.271	157.253		126.718	140.365	177.414
Number of families	1							92.7175	156.631	131.532		93.2914	121.741	178.247		88.889	125.778	153.444
Number of comparisons per family	2							92.1686	184.704			115.855	277.525	178.223		66.0132	95.3472	154.933
Alpha	0.05							84.2457	287.224			148.292	206.524	197.082		84.514	129.327	266.356
Multiple comparisions								107.142	168.208			85.2716	153.088	216.572		111.151	117.875	168.505
Dunn's multiple comparisons test	Mean rank diff,	Significant?	Summary	Adjusted P Value	A-?			113.415	126.679			98.7505	151.208	126.252		132.015	190.238	170.743
siNT vs. siCav1	-88.5	Yes	****	<0,0001	B	siCav1		104.311	156.538			95.5748	149.681	132.253		96.9391	155.912	211.605
siNT vs. siPTRF	-85.15	Yes	****	<0,0001	C	siPTRF		110.8	94.9496			132.916	148.972	195.969		110.341	259.518	111.984
								89.9359	123.178			84.178	110.356	108.389		178.493	139.661	205.541
Test details	Mean rank 1	Mean rank 2	Mean rank diff,	n1	n2	Z		96.6938	119.72			99.1669	117.48	133.246		109.07	260.181	172.046
siNT vs. siCav1	66.12	154.6	-88.5	90	83	8.377		91.5386	130.712			151.297	196.268	149.722		88.4916	141.585	158.934
siNT vs. siPTRF	66.12	151.3	-85.15	90	67	7.601		102.434	109.29			123.645	100.209	125.646		133.613	154.495
Descriptive Statistics								108.238	147.4			125.507	136.643	145.539
	siNT	siCav1	siPTRF					106.666	176.726			76.149	232.486	162.531
Number of values	90	83	67					124.927				79.1499	224.284	131.862
								151.821				115.756	112.932
Minimum	48.44	94.95	59					128.575				123.244	104.082
25% Percentile	84.23	120.4	115.3					111.188				111.337	121.279
Median	96.82	143.6	150.3					118.604				126.314
75% Percentile	114	183.6	183.9									118.251
Maximum	217	287.2	278
Mean	100	154.3	153.3
Std. Deviation	26.51	45.07	47.71
Std. Error of Mean	2.794	4.947	5.829
Lower 95% CI	94.45	144.4	141.7
Upper 95% CI	105.6	164.1	165
Mean ranks	66.12	154.6	151.3

## Sheet: Fig6G
Kruskal-Wallis comparision test								EXP#1				EXP#2				EXP#3
ANOVA results								siNT	siCav1	siTKS5		siNT	siCav1	siTKS5		siNT	siCav1	siTKS5
Table Analyzed	Number b1intg Dots							12	17	11		25	44	25		33	34	27
								10	13	21		40	19	21		46	23	10
Kruskal-Wallis test								28	15	18		24	21	17		28	15
P value	<0,0001							32	26	12		38	24	46		40		15
Exact or approximate P value?	Approximate							41	15			31	22	30		22	12	17
P value summary	****							43	19	9							20	25
Do the medians vary signif. (P < 0.05)?	Yes							15	13	16		20	26	20		34	2	9
Number of groups	3							17		16		25	18	13		25	4	52
Kruskal-Wallis statistic	144.2							30	32	19		43	19			84	9
								52	32	13		31	19	38				37
Data summary								17	23	34		41	21	12		41	19	33
Number of treatments (columns)	3								15				20	40		28	5	27
Number of values (total)	469							54		12		44		22		26	24	34
								27	31	8		31	17	26		38	36	19
Number of families	1							85	19	7		38	26	26			9
Number of comparisons per family	2							20	7	22		34	22	45		49		8
Alpha	0.05							26	20	9			24	32		41	22	23
Multiple comparisions								44	16	11		44				36	22	13
Dunn's multiple comparisons test	Mean rank diff,	Significant?	Summary	Adjusted P Value	A-?			27		26		57	23	28		27	12	11
siNT vs. siCav1	171	Yes	****	<0,0001	B	siCav1			19			63	28	19		52	13
siNT vs. siTKS5	151.1	Yes	****	<0,0001	C	siTKS5		35	19	11		22	16	23			17	22
								17	13	20		18	13	16		45		23
Test details	Mean rank 1	Mean rank 2	Mean rank diff,	n1	n2	Z		42	15	8		25	12	22		18	9	18
siNT vs. siCav1	345	174	171	148	154	10.96		45	12			22		29		50	8	20
siNT vs. siTKS5	345	193.8	151.1	148	167	9.882		16		13			26				40	32
Descriptive Statistics								23	36	21		35	45	9		22	12
	siNT	siCav1	siTKS5						6	59		27	12	10		29	5	25
Number of values	148	154	167					36	8			42	22	14		22	12	27
								58	26	14		48		19		47	8	17
Minimum	10	2	6					12	6	17			24	21		34		11
25% Percentile	26	12	13					80	14	28		17	26	16			16	9
Median	34.5	19	19					44		11		27	17	25		23	19
75% Percentile	43	24	26					29	16	11		44	20	37		45	5	13
Maximum	85	45	59						5	20		32		21		25	28	23
								42	7	17		37	15	25		28		22
Mean	35.76	18.84	20.75					41	11	20		26	26			39	12	34
Std. Deviation	14.04	8.627	9.865					23	11	11		38	37	27			4
Std. Error of Mean	1.154	0.6952	0.7634					28				27	24	37		27	18	10
								63	6	15				19		33	12	11
Lower 95% CI	33.48	17.47	19.24					36	18	15		41	18	17		26		24
Upper 95% CI	38.04	20.22	22.26						13	18		43	23	21			22	25
								38	23	24		18		24		35	12
Mean ranks	345	174	193.8					29	11			70	35	34		24		24
								35		19		27	32	17			23	11
								37	18	10		32	18	11		67	38	10
									11	17		60	21	39		40	34	24
								27	12	8				16		30		22
								53	16	6		32	10			36	34
								35	8			26	16	17			27	13
								39		9		22	15	40			22	25
									10	13		30	26	32			23	39
								37	9			22		16			27	29
								37	24	10		50	21	9				36
								43	20	7		18	14	20
								51		11			15	12
									28	7		25	29
								44	20	11		61		33
								36	32	12		61	12	14
								49	17			41	6	27
									24	14		33	16	23
								62	9	7		35	32	29
								20	23	20		27		35
								58		10			19	20
								27	10				21	22
									19				28
									27				20	37
									14					22
														17
														13
														36
														31
														18
														35
														18
														19
														28
														35
														31

## Sheet: Fig6H
Kruskal-Wallis comparision test								EXP#1				EXP#2				EXP#3				EXP#4				EXP#5
ANOVA results								siNT	siMT1-MMP	siTKS5		siNT	siMT1-MMP	siTKS5		siNT	siMT1-MMP	siTKS5		siNT	siMT1-MMP	siTKS5		siNT	siMT1-MMP	siTKS5
Table Analyzed	Data 1 in %							86.065	73.324	105.174		91.1197	96.5815	182.677		90.92	162.247	166.842		88.4393	101.697	173.585		73.7355	146.505	121.681
								67.034	146.472	95.3789		99.4341	86.189	108.513		89.9885	144.64	147.344		80.5399	195.687	122.989		121.474	219.043	191.709
Kruskal-Wallis test								209.904	148.717	122.815		103.024	101.999	91.9333		85.5659	162.015	177.244		115.593	123.496	132.65		75.0679	156.53	127.231
P value	<0,0001							128.732	122.488	160.051		103.251	101.189	103.629		126.49	125.737	296.678		81.1445	272.304	166.595		101.663	184.836	135.437
Exact or approximate P value?	Approximate							138.357	86.0755	138.71		82.3463	124.52	177.41		89.5941	106.81	247.336		98.4108	171.85	102.618		74.6353	173.183	205.385
P value summary	****							102.664	138.25	125.378		110.474	91.721	135.849		116.285	101.775	283.003		90.8373	128.966	108.442		75.7789	137.732	128.904
Do the medians vary signif. (P < 0.05)?	Yes							77.5216	76.9386	169.075		79.5681	108.454	137.696		133.511	234.157	117.525		72.5584	120.397	100.049		63.8732	142	262.375
Number of groups	3							151.915	71.72	211.622		80.176	85.6611	105.727		79.6709	88.3317	205.629		91.175	163.778	135.369		85.6909	170.474	130.344
Kruskal-Wallis statistic	209.6							105.977	178.396	147.086		85.0273	90.6235	116.979		103.485	143.573	163.863		88.4624	95.258	141.681		64.2052	183.65	282.509
								91.053	98.9815	108.206		113.813	89.6048	99.5831		165.405	118.367	143.652		87.4975	123.189	162.622		74.0394	142.734	141.472
Data summary								110.372	98.5657	92.0589		83.6011	72.4343	128.845		88.567	128.382	278.922		87.2608	146.127	102.97		104.181	134.315	202.103
Number of treatments (columns)	3							107.951	134.437	103.871		71.0811	86.5751	135.595		92.449	246.021	216.872		99.6721	147.544	111.993		95.6286	117.568	181.689
Number of values (total)	479							114.024	101.667	157.379		117.562	129.5	147.698		101.594	124.514	281.977		85.5814	140.11	204.382		105.208	132.323	168.61
								119.09	117.867	180.341		84.9776	97.7125	198.371		87.129	170.851	186.94		97.4088	145.421	124.164		80.8726	145.206	163.947
Number of families	1							134.375	77.3687	80.652		104.572	94.0406	207.966		81.4109	114.435	136.27		92.7175	120.445	185.726		93.2914	115.835	260.959
Number of comparisons per family	2							101.459	124.275	86.4105		91.2237	79.2334	206.915		104.034	163.115	182.823		92.1686	202.096	131.57		115.855	158.758	272.919
Alpha	0.05							89.5696	100.859	65.4266		103.869	79.655	124.333		111.953	123.247	188.64		84.2457	169.147	113.123		148.292	183.43	216.773
Multiple comparisions								96.7281	62.469	179.644		83.744	88.8413	151.745		81.0758	220.766	175.029		107.142	109.757	181.338		85.2716	138.757	229.23
Dunn's multiple comparisons test	Mean rank diff,	Significant?	Summary	Adjusted P Value	A-?			90.2373	86.6523	215.114		152.385	152.745	174.533		112.69	190.418	311.62		113.415	118.83	185.747		98.7505	166.941	123.87
siNT vs. siMT1	-105.5	Yes	****	<0,0001	B	siMT1		82.0468	102.615	149.694		113.783	99.725	106.74		110.138	152.72	112.198		104.311	109.635	221.803		95.5748	102.665	217.798
siNT vs. siTKS5	-215.7	Yes	****	<0,0001	C	siTKS5		57.5588	117.819	244.771		91.4415	71.6221	150.968		106.478	176.499	195.481		110.8	106.927	240.206		132.916	121.683	192.082
								103.362	141.422	192.139		99.9986	110.268	143.648		115.993	174.829	224.369		89.9359	125.318	177.47		84.178	119.651	315.533
Test details	Mean rank 1	Mean rank 2	Mean rank diff,	n1	n2	Z		59.1123	214.975	151.969		114.312	90.2811	105.599		89.4286	113.452	186.768		96.6938	147.244	151.299		99.1669	156.591	220.476
siNT vs. siMT1	125.4	230.9	-105.5	157	132	6.455		49.9592	150.763	184.31		107.721	94.3419	131.813		92.4912	173.245	129.307		91.5386	102.177	220.399		151.297	238.027	194.235
siNT vs. siTKS5	125.4	341.1	-215.7	157	190	14.45		78.0417	123.621	222.438		93.3162	111.978	203.173		99.2561	143.321	144.961		102.434		176.369		123.645	238.766	341.155
Descriptive Statistics								74.9692	118.789	129.976		138.18	90.6774	113.141		94.5077	174.232	115.981		108.238		243.275		125.507	208.042	271.335
	siNT	siMT1	siTKS5					71.9221	122.931	173.061			112.499	121.47		104.403		153.738		106.666		253.695		76.149	126.422	268.046
Number of values	157	132	190							225.243			118.216	199.094		131.858		138.796		124.927		246.126		79.1499		175.645
										165.523				155.638		102.402		228.29		151.821		302.007		115.756		256.143
Minimum	49.96	62.47	65.43							211.203				87.227		80.7317		172.925		128.575		190.536		123.244		159.991
25% Percentile	85.15	101.7	135.8							239.796				151.07		94.7078		160.722		111.188		289.253		111.337		274.25
Median	97.41	123.9	178.6							224.928				152.4		93.7482		203.478		118.604		304.739		126.314		234.864
75% Percentile	111.6	155.6	224.2							386.415						105.344		170.782				240.066		118.251		207.71
Maximum	209.9	272.3	395.4							355.638						107.502		202.267								228.065
										395.444						118.208		147.146								230.598
Mean	100	132.7	188.1							217.048						88.6831		139.165								224.196
Std. Deviation	22.27	41.11	67.2							198.288						77.431										217.634
Std. Error of Mean	1.778	3.578	4.875							203.064						71.0305
										278.436						73.8397
Lower 95% CI	96.49	125.7	178.5							156.708
Upper 95% CI	103.5	139.8	197.7							344
										271.702
Mean ranks	125.4	230.9	341.1							300.048
										310.154
										245.685
										218.174
										376.533
										252.471
										357.652
										382.053
										219.079
										195.706
