# Supplementary material for: A mechanosensitive caveolae–invadosome interplay drives matrix remodelling for cancer cell invasion
Source: Nat Cell Biol. 2023 Oct 30;25(12):1787–803. doi: 10.1038/s41556-023-01272-z (PMC10709148; doi:10.1038/s41556-023-01272-z)
Supplement: Supplementary file 13 — Statistical source data [file 41556_2023_1272_MOESM13_ESM.xlsx]

## Sheet: Fig7C
Mann Whitney test				EXP#1			EXP#2			EXP#3
Tabular results				MDA-MB-231	MDA-MB-231 TKS5GFP		MDA-MB-231	MDA-MB-231 TKS5GFP		MDA-MB-231	MDA-MB-231 TKS5GFP
Table Analyzed	Total3exps			4.84808	2.45943		2.55034	3.87463		6.40069	1.74504
				4.37834	1.83383		5.33392	1.75531		6.15609	3.09616
Column B	MDA-MB-231 TKS5GFP			5.72815	2.42817		7.77825	2.9008		4.09265	4.39845
vs.	vs,			2.85246	3.98789		3.59429	3.55857		5.84801	2.9101
Column A	MDA-MB-231			3.58726	1.58365		4.85763	3.34213		7.1824	4.60058
				3.88268	2.27337		3.42621	2.66605		5.99453	2.91356
Mann Whitney test				4.99854	3.23839		6.215	4.02679		4.10417	3.71761
P value	<0,0001			5.96163	5.50325		5.52009	3.64593		3.68226	4.0659
Exact or approximate P value?	Approximate			4.50748	3.53984		6.76195	4.83865		4.50028	2.65599
P value summary	****			4.31798	3.29232		5.7853	3.72301		4.80862	4.72924
Significantly different (P < 0.05)?	Yes			5.09019	9.48293		7.71818	3.0619		4.95068	2.7351
One- or two-tailed P value?	Two-tailed			8.19519	1.84967		1.95998	2.52776		6.76299	4.78048
Sum of ranks in column A,B	18304 , 11586			2.57781	3.03709		5.58402	4.48718		7.287	3.46127
Mann-Whitney U	3071			8.28557	3.82585		3.50461	3.84281		5.30033	3.42684
				3.57265	1.9813		4.4842	3.30572		5.49911	3.63253
Difference between medians				2.91655	2.86345		4.9428	2.00161		5.31518	2.27122
Median of column A	4,535, n=114			3.13376	3.87685		3.22424	5.65913		6.90761	2.73101
Median of column B	3,232, n=130			5.77116	2.59357		4.12299	2.98264		4.2617	2.65854
Difference: Actual	-1.302			4.89889	2.68174		2.69088	3.22569		4.14593	2.78631
Difference: Hodges-Lehmann	-1.437			3.72546	3.51342		3.63953	4.48461		7.91731	4.51994
Descriptive Statistics				4.56158	4.90159		3.55939	3.43373		4.33691	1.60527
	MDA-MB-231	MDA-MB-231 TKS5GFP		3.95665	2.96176		4.11882	3.37656		5.8002	3.15347
Number of values	114	130		4.3326	2.31003		2.99329	1.99183		4.15234	4.55545
				4.3326	3.59065		4.57961	2.93799		5.4917	2.89293
Minimum	1.636	1.423		6.41873	2.84906		4.19373	3.03938		4.6197	3.15027
25% Percentile	3.699	2.577		3.74225	3.6576		6.14001	2.64776		4.6923	2.91878
Median	4.535	3.232		8.0494	3.64349		5.47819	3.66736		3.29759	6.52279
75% Percentile	5.789	3.841		3.07344	3.7405		6.65332	3.76005		4.16567	3.69543
Maximum	8.706	9.483		5.30213	2.04005		4.34081	1.42302		6.79225	4.12975
				6.19169	2.14726		1.63623	3.18006		3.78244	5.0291
Mean	4.802	3.311		2.92644	2.90756		5.01927	3.32405		3.95807	5.66789
Std. Deviation	1.523	1.161		5.65135	2.43007		2.3133	4.2115		6.96093	2.27383
Std. Error of Mean	0.1427	0.1018		1.94389	4.99744		8.70628	5.82336		4.00353	4.69246
				2.56008	3.8804		3.65629	3.84083		6.4454	2.44117
Lower 95% CI	4.519	3.109		5.60913	2.07131		3.39402	1.72766		7.10176
Upper 95% CI	5.084	3.512		3.70392	1.80403		3.80238	3.82151		2.49099
				4.43391	1.68018			2.40612
Mean ranks	160.6	89.12		5.47262	2.7938			3.76382
				4.66495	1.6185			3.3706
				3.6093	3.48222			3.5527
				6.18695	3.29003			1.67812
				3.94203	2.94752
					4.52465
					1.60043
					3.46979
					3.1517
					2.95152
					2.72117
					3.94471
					4.41784
					2.17
					2.06904
					1.75767
					4.97833
					3.57118

## Sheet: Fig7D
Mann Whitney test				EXP#1			EXP#2			EXP#3
Tabular results				MDA-MB-231	MDA-MB-231 TKS5GFP		MDA-MB-231	MDA-MB-231 TKS5GFP		MDA-MB-231	MDA-MB-231 TKS5GFP
Table Analyzed	TotalCav1Area/endosome/cell (%)			94.3461	199.473		95.7368	97.6511		57.6349	107.301
				120.959	111.712		99.9633	115.609		49.8219	111.518
Column B	MDA-MB-231 TKS5GFP			108.617	92.7933		117.69	133.684		83.3924	106.438
vs.	vs,			67.2265	149.241		111.843	136.889		69.6321	86.5953
Column A	MDA-MB-231			62.0947	153.91		79.4229	244.496		97.7755	132.211
				87.8419	68.9832		85.4835	94.0697		78.8125	205.765
Mann Whitney test				65.0028	96.7023		75.8747	146.79		116.103	135.275
P value	0.0003			90.2592	88.1859		159.472	220.626		81.8948	104.169
Exact or approximate P value?	Exact			96.2485	77.7872		52.3747	107.516		93.8313	100.675
P value summary	***			114.144	82.2004		160.887	80.653		156.524	94.4018
Significantly different (P < 0.05)?	Yes			97.1594	75.8173		119.289	104.37		98.9253	161.04
One- or two-tailed P value?	Two-tailed			93.127	142.041		177.268	113.417		91.4912	141.191
Sum of ranks in column A,B	8360 , 13795			114.916	105.031		72.9247	121.15		162.648	105.066
Mann-Whitney U	3895			201.631	87.038		78.0124	168.814		76.9126	91.8162
				89.6871	114.499		118.412	115.957		95.492	72.311
Difference between medians				95.1803	86.6484		76.615	80.9572		74.4126	102.255
Median of column A	93,57, n=94			90.4222	62.4063		247.322	105.86		77.5537	162.099
Median of column B	105,7, n=116			95.4514	202.62		75.5528	88.1224		127.461	202.258
Difference: Actual	12.09			120.258	78.0193		87.6455	123.426		101.886	113.821
Difference: Hodges-Lehmann	13.53			73.8408	59.4148		86.732	230.879		134.768	110.203
Descriptive Statistics				84.8256	84.1354		110.568	99.4055		99.8355	208.256
	MDA-MB-231	MDA-MB-231 TKS5GFP		116.847	138.229		63.9064	118.051		48.6357	96.4522
Number of values	94	116		108.076	113.486		56.2913	156.529		128.582	99.6868
				116.954	91.3777		91.7529	86.0655		128.042	124.224
Minimum	48.64	59.41		118.572	92.0644		63.3391	82.6141		81.3066	79.4603
25% Percentile	78.94	92.25		107.046	70.9654		80.867	163.961		78.9824	63.1464
Median	93.57	105.7		89.7389	80.9424		90.4199	96.9991		105.148	163.6
75% Percentile	115.2	133.3		126.062	143.345		90.3335	81.7902		126.812	106.494
Maximum	247.3	244.5		93.025	106.35		80.6844	138.816		97.1528	122.412
				72.7615	93.2779		93.3147	95.3495		178.529	128.095
Mean	100	115.8		106.636	80.9559			106.236			99.2979
Std. Deviation	32.42	36.93		113.342	130.874			102.901			101.668
Std. Error of Mean	3.344	3.429		77.8651	86.0461			154.535			145.878
				89.8383	72.2044			126.677			96.5866
Lower 95% CI	93.36	109			101.826						96.0567
Upper 95% CI	106.6	122.6			98.1723						175.297
					146.189
Mean ranks	88.94	118.9			106.816
					105.422
					112.184
					110.724
					100.481
					105.311
					132.055
					97.7921
					105.463

## Sheet: Fig7F
Kruskal-Wallis comparision test								EXP#1				EXP#2				EXP#3
ANOVA results								siNT	TKS5GFP - siNT	TKS5GFP - siCav1		siNT	TKS5GFP - siNT	TKS5GFP - siCav1		siNT	TKS5GFP - siNT	TKS5GFP - siCav1
Table Analyzed	Number b1intg Dots							12	20	36		25	52	21		33	25	18
								10	53	31		40	35	15		46	51	6
Kruskal-Wallis test								28	27	15		24	43	18		28	35	23
P value	<0,0001							32	17	44		38	46	17		40	77	22
Exact or approximate P value?	Approximate							41	70	27		31	37	17		22		20
P value summary	****							43		54			46	26			59
Do the medians vary signif. (P < 0.05)?	Yes							15	34			20		7		34	28	18
Number of groups	3							17	48	50		25	51	42		25	85	17
Kruskal-Wallis statistic	138.5							30	27	23		43	74			84	54	39
								52	27	28		31	27	17				46
Data summary								17	35	16		41	36	41		41	25	15
Number of treatments (columns)	3								27				57	39		28	49	10
Number of values (total)	449							54	61	22		44	32	25		26	126
								27	37	39		31	30	44		38	77	18
Number of families	1							85	36	40		38	35				49	19
Number of comparisons per family	3							20		24		34		50		49
Alpha	0.05							26	46				47	28		41	46	23
Multiple comparisions								44	32	36		44	39	26		36	58	13
Dunn's multiple comparisons test	Mean rank diff,	Significant?	Summary	Adjusted P Value				27	37	12		57	43	27		27	32	16
siNT vs. TKS5GFP - siNT	-76.31	Yes	****	<0,0001	A-D				31	17		63	68			52		21
siNT vs. TKS5GFP - siCav1	99.24	Yes	****	<0,0001	A-E			35	25	31		22	79	44			74	24
TKS5GFP - siNT vs. TKS5GFP - siCav1	175.5	Yes	****	<0,0001	D-E			17		31		18	18	12		45	52
								42	59	13		25	55	22		18	40	15
Test details	Mean rank 1	Mean rank 2	Mean rank diff,	n1	n2	Z		45	52			22		27		50		18
siNT vs. TKS5GFP - siNT	232.1	308.4	-76.31	148	152	5.094		16	39	10			66				36	15
siNT vs. TKS5GFP - siCav1	232.1	132.9	99.24	148	149	6.592		23	31	27		35	45	34		22	50	12
TKS5GFP - siNT vs. TKS5GFP - siCav1	308.4	132.9	175.5	152	149	11.74			77	12		27	30	36		29	58	13
Descriptive Statistics								36	32	23		42	31	38		22	47
	siNT	TKS5GFP - siNT	TKS5GFP - siCav1					58	24			48	62	44		47		13
Number of values	148	152	149					12	40	13			61	45		34	50	10
								80		13		17		18			47	12
Minimum	10	13	5					44	28	28		27	70			23	54	9
25% Percentile	26	32.5	15					29	62	12		44	35	44		45	48
Median	34.5	46	21						50	20		32	73	17		25		9
75% Percentile	43	58.75	31					42	43	25		37	81	38		28	42	41
Maximum	85	172	54					41	56	19		26		17		39	31
								23				38	31				43	5
Mean	35.76	48.64	23.96					28	48	25		27	38	41		27		19
Std. Deviation	14.04	22.24	11.78					63	63	8			46	20		33		9
Std. Error of Mean	1.154	1.804	0.9652					36	44	14		41	63	24		26		12
									29	7		43						11
Lower 95% CI	33.48	45.08	22.05					38	20	21		18	75	38		35
Upper 95% CI	38.04	52.21	25.87					29				70	71	22		24
								35	52	16		27	66	52
Mean ranks	232.1	308.4	132.9					37	29	30		32	43	43		67
									36	26		60	78	45		40
								27	48	27			38	21		30
								53	13			32				36
								35		27		26	35	9
								39		11		22	46	13
									62	30		30	40	21
								37	26	9		22	48	19
								37	22	12		50	84	25
								43	57			18	76
								51	51	9			44	42
										11		25		22
								44	55	27		61	45	19
								36	84	12		61	20	27
								49	38	28		41	32	52
									23			33	122
								62	23	45		35		22
								20	81	28		27		31
								58						16
								27	172	19				20
									48	19				31
									29	14				43
									49	16
									22	29
									42	17
									26	37
									115
									60
									48
									65
									35
									58
									64
									58
									87
									36

## Sheet: Fig7I
Kruskal-Wallis comparision test								EXP#1					EXP#2					EXP#3
ANOVA results								siNT	siMT1	siCav1	siCavin1		siNT	siMT1	siCav1	siCavin1		siNT	siMT1	siCav1	siCavin1
Table Analyzed	Total_3exps							0.92738	0.08352	0.08224	0.19209		1.87587	0.57208	0	0.12299		0.77242	0.71754	0	0
								0.87551	0.46236	0.21766	0.09373		0.8809	0.79461	0.08207	0.68601		1.90339	0.77806	0.21534	0.85493
Kruskal-Wallis test								1.26778	0.63186	0.64421	0.65006		0.68114	0.22278	0.17524	1.07466		2.54121	0	0.43575	0
P value	<0,0001							1.90164	0.42545	0	1.00424		1.27583	0.87918	0	2.05103		0.91761	2.61194	0.40674	0
Exact or approximate P value?	Approximate							1.21359	0.15178	0	0.20747		1.19594	1.73991	0	0.26956		1.2692	0.26984	0	0.41494
P value summary	****							1.55984	0.14376	1.12501	0.21606		2.69047	0.68736	0.38878	0.12349		1.56178	0	0.06856	0.81244
Do the medians vary signif. (P < 0.05)?	Yes							0.69121	0.51144	0.54192	0.32342		1.16107	1.5294	0	0.18714		1.3234	0.7016	0.07136	0.57724
Number of groups	4							0.32605	1.39176	0.59284	0.0919		1.5684	0.76626	0.33348	0		2.0671	0	0.44088	0.3365
Kruskal-Wallis statistic	39.04							0.93814	0.77236	0.97529	0.27068		1.18042	0	0.19579	1.37341		1.65728	0.8156	0.12483	0.20208
								0.18597	0.60117	0.8199	0.45323		0.73595	0.11464	1.12003	0.7874		0.49265	0	0	0.17972
Data summary								0.72432	0.33255	0.80346	0.68255		0.76109	0.16696	0.51832	0.06749		1.00581	0	0.13057	0.26787
Number of treatments (columns)	4							0.82328	0.05922	0.22837	1.15692		1.34202	0.17733	0.89262	1.45998		1.32852	0.79384	0.11549	0
Number of values (total)	342							0.79039	0	0	0		3.24979	0	2.4347	0.13244		2.11303	1.16426	0.20631	0
								1.44207	0.39506	0	0.09602		1.07998	0.67736	0.62933	0		0.51771	0.23401	0	0.11756
Number of families	1							0.19185	0.86587	0	0		0	0.70002	0.64481	0		0.7466	0.54144	0.33887	0.21862
Number of comparisons per family	3							0.90006	0.37489	0.27907	0.1384		0.40736	0.6865	1.06374	0		0.60213	0.35632	0.41015	0.71948
Alpha	0.05							0.64821	0.35768	0.14806	0.08944		0.20479	0.62166	0.74741	0		0	1.6607	1.61525	0
Multiple comparisions									0.33318	0.51238	0.53535		0.1799	0.86673	0.74943	0		1.33057	0.65072	0.98454	0.13191
Dunn's multiple comparisons test	Mean rank diff,	Significant?	Summary	Adjusted P Value	A-?				1.99989	0.36038	0.23385		0.38476	0.80867	0.09956	0.49387		1.17768	1.37909	0.33593	0
siNT vs. siMT1	54.47	Yes	**	0.0016	B	siMT1			0.36095	1.40797	0.14448		1.55258	0.58904	0.38589	0.16434		0.95676	0.43882	0	0.1325
siNT vs. siCav1	73.32	Yes	****	<0,0001	C	siCav1			0.21535	0.15782	0.70564		0.45808	0.71877	1.87096			0.9297	0.38258	0.45416	1.03502
siNT vs. siCavin1	92.87	Yes	****	<0,0001	D	siCavin1			0.47665	0.78643	1.247		0.16423	0.24745	0.55123			0	1.07629	0.66933	0.17305
									0.47339	0.10526	1.16269		0	0.84883	0.36535			0	0.84459	1.99679	0.42601
Test details	Mean rank 1	Mean rank 2	Mean rank diff,	n1	n2	Z			0.15596	0.3489	0.4114		0.08392	0	0.69455			1.02409	0.09186	0.13117	0
siNT vs. siMT1	229.1	174.6	54.47	75	82	3.455			0.68552	0.28558	0.50983		2.12262		0.30613			0.87195	0.09845	0.32178	0.34603
siNT vs. siCav1	229.1	155.8	73.32	75	100	4.865			1.00853	0.29988	1.18265		0.26011		1.50454			0	0.5295	0	0.21796
siNT vs. siCavin1	229.1	136.2	92.87	75	85	5.941			0.21209	1.03918	0.515		0.22515		1.26827			0	0	0.82269	0.18765
Descriptive Statistics										0	1.61829		1.72792		0.4423			1.35152	0	0	0
	siNT	siMT1	siCav1	siCavin1						0.25051	0.60162				0.20627			0.48077	0.26478	0.8751	0.05962
Number of values	75	82	100	85						0.86457	0.30622				1.07345			0	1.61568	0.50445	0.16125
										0.15399	0.4932				0.52339				0.49397	0	0.11035
Minimum	0	0	0	0											0					0.29841	0.38002
25% Percentile	0.4074	0.1747	0.1078	0.09282											1.05263					0.36544	0.16533
Median	0.9001	0.4853	0.3439	0.2161											0.29223					1.07307	0.40996
75% Percentile	1.331	0.782	0.7489	0.5563																1.63736
Maximum	3.25	2.612	2.435	2.051
Mean	0.9573	0.566	0.4869	0.3878
Std. Deviation	0.6981	0.5044	0.4981	0.4327
Std. Error of Mean	0.08061	0.0557	0.04981	0.04693
Lower 95% CI	0.7967	0.4551	0.3881	0.2945
Upper 95% CI	1.118	0.6768	0.5858	0.4812
Mean ranks	229.1	174.6	155.8	136.2
