# Supplementary material for: A mechanosensitive caveolae–invadosome interplay drives matrix remodelling for cancer cell invasion
Source: Nat Cell Biol. 2023 Oct 30;25(12):1787–803. doi: 10.1038/s41556-023-01272-z (PMC10709148; doi:10.1038/s41556-023-01272-z)
Supplement: Supplementary file 14 — Statistical source data [file 41556_2023_1272_MOESM14_ESM.xlsx]

## Sheet: Fig8B
Correlation			Cav1	Cortactin
	Cav1 vs. Cortactin		5.96781	52.3144
Pearson r			6.55975	71.6388
r	-0.4353		7.41245	86.4664
95% confidence interval	-0,4829 to -0,3851		8.83646	90.8036
R squared	0.1894		12.2864	80.7085
			18.2992	61.9518
P value			22.2291	44.3966
P (two-tailed)	<0,0001		20.2137	34.3194
P value summary	****		15.7677	31.5906
Significant? (alpha = 0.05)	Yes		14.921	33.7276
			22.6203	37.0753
Number of XY Pairs	1058		36.7309	36.9651
Single linear regression			41.4568	29.9569
	Cortactin		33.0364	20.5085
Best-fit values			28.2795	13.2922
Slope	-0.4638		37.366	9.90441
Y-intercept	60.25		46.8409	10.1207
X-intercept	129.9		44.7387	13.7452
1/slope	-2.156		32.3851	19.2011
			20.599	24.1906
Std. Error			14.4709	26.1028
Slope	0.02952		12.6291	24.739
Y-intercept	1.263		13.0014	21.3126
			17.0896	16.6719
95% Confidence Intervals			28.3329	12.6988
Slope	-0,5217 to -0,4059		46.2339	9.27159
Y-intercept	57,77 to 62,73		61.4282	6.68968
X-intercept	118,8 to 144,1		64.1358	5.38334
			58.1129	6.97771
Goodness of Fit			49.9622	14.0058
R squared	0.1894		42.6951	27.7849
Sy.x	25.12		36.0131	41.9329
			32.4327	45.4989
Is slope significantly non-zero?			34.6035	37.5439
F	246.8		40.1358	27.9914
DFn, DFd	1, 1056		43.4948	24.451
P value	<0,0001		42.3799	24.158
Deviation from zero?	Significant		42.5928	21.6951
			47.9314	16.5018
Equation	Y = -0,4638*X + 60,25		53.0958	12.6878
			55.305	13.0577
Data			53.1173	16.1502
Number of X values	1058		51.1352	19.2079
Maximum number of Y replicates	1		54.4636	19.5616
Total number of values	1058		64.7843	16.9166
Number of missing values	0		76.8371	13.6847
			84.8101	11.7751
			88.9116	11.1696
			91.636	11.3165
			95.0951	11.9326
			100	14.2776
			97.309	21.3872
			83.6454	32.3653
			65.1431	42.1104
			50.2808	49.9344
			41.0908	54.9281
			34.2688	53.8627
			28.4837	46.2547
			27.3578	38.7869
			32.6605	38.5258
			36.3634	48.4132
			31.9423	69.6772
			23.9106	91.1879
			15.6139	100
			8.85197	91.6396
			5.46537	69.7755
			5.1567	45.4827
			6.59965	28.1126
			10.0003	20.5889
			17.0807	21.3344
			23.1698	25.9102
			7.71077	39.7157
			7.61061	48.5872
			7.04463	60.8933
			6.08077	74.8466
			4.97201	86.1632
			4.05387	95.1
			3.83985	100
			4.05685	96.1895
			4.45869	87.3089
			4.93716	76.9136
			5.30797	74.9623
			5.7179	80.1812
			6.2164	85.8958
			7.08056	83.2959
			8.83645	72.2332
			11.821	58.2251
			15.3888	46.769
			20.0476	38.5547
			27.7393	32.5599
			37.0982	29.6274
			42.5036	29.66
			42.8306	31.3199
			43.52	31.7743
			45.1785	29.288
			46.4197	26.2039
			51.8588	25.2115
			64.3101	25.8633
			75.2848	26.5346
			78.0332	25.6858
			79.9384	23.8186
			91.171	22.1445
			100	21.3787
			89.145	22.1843
			59.3404	24.1318
			34.7914	26.9728
			23.8373	30.6968
			18.8483	35.0548
			15.5902	38.7821
			12.9733	41.886
			10.991	45.9841
			9.59049	55.8727
			8.38618	66.7818
			7.73882	72.2604
			7.59012	68.5456
			7.59721	56.9
			7.74766	42.2571
			8.04233	33.2725
			9.22165	30.474
			10.7556	32.9552
			11.348	40.6848
			11.2406	51.84
			10.7003	61.913
			9.4671	66.3043
			8.77834	63.5962
			9.46877	54.8014
			10.9566	44.1277
			14.6355	28.3546
			15.5362	28.5242
			15.9183	29.7684
			20.155	29.8571
			30.1905	26.4007
			42.5448	20.7291
			50.0433	15.1865
			50.1851	11.4246
			49.7207	9.43179
			53.6108	8.40984
			60.9338	8.03835
			67.7875	8.11464
			67.9249	9.11212
			57.5954	11.4249
			47.7051	14.9487
			45.0326	19.1756
			47.0695	23.3237
			47.4938	28.1856
			44.3973	34.5744
			38.0294	42.8677
			31.8466	52.4556
			28.3509	61.1963
			26.8956	69.325
			28.1063	73.0475
			33.7183	72.9083
			44.5202	69.9157
			53.0346	67.3405
			53.6024	68.02
			50.019	68.5298
			48.5012	65.546
			59.2142	54.5222
			82.4511	43.8677
			100	40.2415
			88.6502	48.8981
			56.2909	66.3871
			35.0161	82.4707
			27.256	87.0905
			23.8867	79.8853
			24.416	71.3896
			30.8966	70.8907
			38.1506	80.9189
			37.885	94.2785
			31.6973	100
			29.0179	94.5513
			29.8429	82.4836
			27.6295	73.8509
			22.0497	72.7001
			17.8415	75.9008
			16.1553	77.5102
			15.7766	69.55
			15.9919	55.1479
			15.9784	43.9086
			14.8599	41.142
			13.1953	42.8145
			12.4339	44.3767
			12.8945	46.82
			14.4249	48.3798
			15.6422	47.7564
			16.0888	45.0916
			16.8273	41.9208
			19.2743	40.2771
			21.8215	39.8843
			23.3677	40.4421
			24.2601	40.3682
			26.5847	42.4394
			35.7509	49.6027
			48.9389	61.0115
			51.139	68.9653
			47.8807	67.1536
			50.3968	57.0989
			54.3477	48.2093
			58.9618	45.7721
			63.6058	49.1296
			62.5054	56.6716
			55.3299	67.3536
			46.0278	75.1072
			38.2132	74.548
			33.1589	60.5083
			29.4586	43.3958
			25.6114	33.403
			49.4485	20.4873
			68.4344	27.1902
			73.0233	30.4525
			67.2578	29.4719
			64.8681	25.4647
			65.2983	21.0006
			64.1669	17.1467
			60.3139	14.1845
			57.5872	12.3462
			58.2439	11.0417
			61.7673	10.0099
			65.1507	9.1373
			65.3301	8.63672
			60.2155	8.35703
			53.4813	8.28713
			51.8715	8.51164
			53.8212	9.19149
			52.9989	9.99833
			46.5886	10.3202
			39.8779	10.2929
			36.4572	10.4316
			37.5754	11.1839
			40.5101	12.4935
			40.8901	14.0641
			36.9425	15.7826
			30.9286	18.0278
			28.7885	21.07
			32.7436	24.8688
			39.7568	28.744
			43.0262	31.7338
			39.0002	33.9579
			30.5805	35.3884
			25.7152	36.435
			24.2485	36.911
			21.033	36.1323
			17.1729	32.7459
			14.8339	29.1961
			14.546	27.4175
			15.8247	27.6152
			18.5369	27.6972
			23.633	26.2025
			31.6036	23.8007
			39.1681	22.0011
			40.957	21.8105
			39.1044	23.8854
			40.4104	28.0218
			47.4049	32.6939
			60.0099	36.46
			74.6702	39.0454
			90.3188	39.0251
			100	37.9751
			99.0175	37.2153
			84.6222	38.9482
			64.3631	42.2084
			46.064	41.0355
			32.2282	34.5808
			23.973	27.8691
			20.2119	26.9727
			19.8889	32.9146
			21.2909	41.4481
			22.9831	47.7012
			26.7498	50.7789
			35.4863	54.381
			43.1835	64.3885
			39.5516	80.1624
			26.1021	94.0433
			17.6279	100
			17.4317	97.2783
			27.61	86.3919
			50.2501	70.9931
			72.5434	56.016
			78.4364	42.0763
			67.3246	28.478
			3.66211	34.0068
			4.45517	44.1735
			5.2399	54.6587
			7.6848	64.4537
			13.7012	75.1362
			20.8912	85.2902
			22.5601	90.0742
			19.8156	84.5219
			18.4756	75.9488
			19.5117	73.2961
			21.1281	76.4973
			20.5871	83.059
			17.0606	90.837
			14.9701	97.3561
			14.6372	95.4249
			12.6849	86.2695
			11.0852	72.0141
			13.2109	59.4781
			22.571	50.2031
			32.7684	44.5046
			33.6235	40.6
			21.9759	35.1584
			11.6381	26.9908
			8.87841	18.1095
			12.1345	13.6428
			19.7341	15.656
			25.1116	22.2839
			26.835	26.7857
			22.5877	26.6699
			14.4172	26.6499
			8.77582	28.8507
			7.33227	32.4705
			12.1523	32.1694
			28.66	26.1294
			51.4077	17.6904
			56.8637	12.3208
			40.5916	10.5766
			36.6302	10.0116
			51.2477	9.82759
			53.3914	10.8972
			39.2456	13.4955
			25.6844	16.2963
			26.7323	16.9809
			34.2482	15.5562
			32.8565	13.3071
			22.2679	12.442
			15.2912	13.8357
			19.2758	15.4764
			30.3018	15.1691
			37.4271	12.9226
			42.4306	10.4008
			50.9098	9.35377
			59.1238	8.90099
			64.4975	7.70799
			68.4286	6.43981
			65.1937	6.61113
			59.5266	9.3625
			68.8601	15.1189
			92.6539	23.8055
			100	32.0326
			87.0735	37.8988
			66.3251	45.5203
			54.5058	61.1083
			51.5699	82.4134
			43.6802	98.232
			31.1392	100
			24.8647	95.4501
			23.5054	92.3902
			20.5903	95.9459
			17.7282	99.406
			18.3502	97.1021
			17.972	87.3273
			14.9833	74.2363
			14.1471	65.3856
			12.862	61.2438
			10.9544	56.3276
			8.37018	49.2519
			6.10069	37.5028
			82.3442	35.564
			85.6039	23.0213
			93.7251	14.8812
			100	10.0534
			98.3642	6.85762
			91.2376	4.96586
			82.4648	4.45779
			78.1932	5.24406
			80.7248	7.2319
			77.599	9.18371
			59.2619	9.63636
			37.3763	9.31266
			25.5447	10.4181
			22.5964	13.626
			24.5256	17.6414
			26.0558	20.9966
			24.8225	24.1686
			22.3325	29.1837
			20.7387	36.7683
			22.6118	49.9047
			26.7114	62.6034
			28.925	65.9325
			30.4346	59.2747
			31.1389	51.3237
			30.5884	52.3495
			31.599	67.6158
			31.5676	89.6149
			23.9085	100
			13.6966	85.3463
			9.88936	53.7297
			9.6331	27.8378
			9.68302	15.9963
			9.19303	13.2474
			8.13571	15.6774
			6.28805	18.8827
			4.08141	18.736
			64.8344	20.0384
			44.947	24.0365
			43.8568	24.0855
			62.168	19.0081
			87.6198	11.9809
			100	7.00268
			84.6235	4.76155
			63.4585	3.83481
			61.0381	3.41256
			71.2527	3.39998
			83.2763	3.59809
			83.9104	3.95982
			67.4629	5.10191
			46.261	8.29415
			31.4884	14.2791
			23.0534	22.1582
			21.8286	27.4392
			24.3303	27.814
			27.2261	22.9928
			28.1889	17.7299
			30.1025	16.0747
			36.0604	19.4026
			43.7879	27.7563
			43.2315	37.1143
			31.9572	43.3546
			17.996	45.8947
			10.1416	46.5977
			9.5774	48.9098
			14.2442	56.8766
			24.2924	69.3043
			39.2948	85.4035
			56.6991	98.6334
			65.5151	100
			59.5229	91.9076
			50.2014	87.18
			53.2482	87.6369
			77.0725	74.0548
			12.0086	28.555
			12.8291	28.9772
			13.9939	32.9259
			14.4214	44.0252
			13.4687	61.5552
			10.6055	81.1688
			7.49173	94.0941
			5.68406	95.423
			5.13127	86.3789
			5.17327	73.7576
			5.23375	67.8792
			5.56566	67.9602
			5.03658	66.1546
			3.83774	59.066
			3.02858	49.4279
			2.66099	49.8018
			2.42701	66.2082
			2.46998	87.6431
			2.838	100
			3.98914	97.1327
			7.45182	82.9702
			16.288	60.5149
			33.3064	37.6306
			58.0667	23.1616
			83.0266	16.2406
			97.8048	11.7803
			100	7.07249
			92.2603	3.05279
			76.2708	1.00701
			61.8999	0.475007
			52.7746	1.2639
			42.862	3.33745
			30.227	6.15841
			23.6026	8.73305
			27.496	10.1067
			37.1974	9.90649
			44.4833	8.40179
			41.7587	6.23459
			27.1425	4.37515
			13.9344	3.31008
			9.61099	2.69227
			13.2931	2.25978
			20.2079	1.86393
			25.7356	1.91961
			28.6327	2.34857
			31.3895	2.28504
			36.7639	1.64194
			42.6992	1.91424
			43.2416	2.48341
			35.7273	3.07834
			36.5242	14.8667
			53.4817	10.945
			78.9223	10.7094
			98.6496	12.2651
			100	14.6218
			91.0713	18.0982
			81.3161	22.9326
			77.8107	28.1495
			75.1395	30.3293
			65.0411	27.7452
			52.2403	22.0663
			41.4984	15.7366
			34.1938	10.4262
			32.273	6.91557
			37.3218	5.18519
			43.3263	4.51872
			44.0804	4.32488
			41.1944	4.06802
			40.0534	3.65211
			42.4527	3.14281
			47.1469	2.77489
			50.8414	3.1721
			49.5238	4.77078
			43.4475	7.7515
			34.6643	10.8244
			30.2001	14.1986
			28.9073	22.045
			28.6134	42.7868
			28.0425	76.0085
			27.5123	100
			31.4371	97.1804
			42.4117	80.9509
			55.3581	61.0411
			62.761	45.3858
			62.7545	36.6513
			61.2569	31.7408
			59.2947	28.4985
			59.6462	24.483
			60.9738	20.3346
			64.6102	17.4816
			70.4206	17.1328
			75.5861	20.0303
			77.5859	25.2651
			79.5392	30.3802
			80.3371	31.6208
			74.2336	29.3324
			63.4488	29.2909
			50.8843	34.181
			39.5436	39.0684
			31.0392	40.6015
			25.0747	41.0788
			21.9162	43.2989
			22.5094	43.7104
			26.3495	38.5243
			31.2454	30.6281
			33.5229	28.5612
			32.0119	33.88
			29.4432	39.2244
			28.3585	37.5297
			31.9702	29.8846
			41.5717	22.1474
			49.5385	16.6077
			48.6866	12.6876
			43.338	10.4968
			39.5317	10.1988
			35.5844	11.3123
			5.42007	22.9356
			7.14646	34.6807
			9.52597	50.0792
			13.3846	64.1274
			23.0426	75.2303
			38.3934	84.5171
			48.6693	94.0133
			45.626	100
			43.2095	95.4844
			48.148	80.0577
			59.6629	58.3075
			75.529	40.5519
			92.8827	35.0335
			100	40.8657
			91.0564	54.4859
			73.3004	67.8787
			59.0724	74.3825
			53.632	74.8266
			53.9714	75.4022
			57.0084	78.5119
			53.3822	83.1249
			36.7439	83.4254
			21.9691	82.9479
			17.0891	81.2355
			16.8152	78.3284
			17.6643	70.4192
			19.8722	58.8214
			23.9896	46.3291
			33.9449	37.6846
			51.7623	33.1179
			69.5274	31.6338
			78.3851	30.1175
			87.403	26.5986
			99.1928	23.0776
			96.2612	22.0575
			70.0754	23.9082
			38.2907	28.1572
			18.3713	34.4717
			9.56896	41.5263
			7.59321	45.6889
			10.0472	47.4609
			19.4397	48.8291
			34.0811	47.9923
			48.6218	42.8581
			51.4081	33.6658
			44.2516	25.4099
			36.2094	20.4116
			44.133	28.5048
			51.529	33.2062
			57.4137	33.8317
			71.0513	30.3104
			88.6263	25.6751
			97.2724	22.8694
			88.3374	22.4078
			72.9576	22.918
			62.296	23.712
			53.2168	24.9018
			41.3343	27.4507
			31.4735	33.4047
			27.8932	44.7106
			27.8493	59.0332
			23.9843	74.7575
			18.4262	86.6047
			15.379	96.3939
			14.1706	100
			11.9459	98.1576
			8.08262	86.5736
			4.92304	75.4378
			3.54414	65.0076
			3.98261	53.8529
			7.63339	39.3601
			15.6287	25.2271
			30.4284	16.7259
			56.5538	13.8203
			87.1281	14.5427
			100	16.807
			81.4838	20.2525
			50.8507	26.4327
			25.0349	38.3563
			11.3466	54.9801
			6.14131	66.3435
			4.65805	65.5666
			4.62157	55.9228
			5.15206	43.0666
			5.82888	31.8874
			6.05978	24.9373
			5.41419	20.9968
			4.19742	18.3544
			2.78643	15.4045
			1.68493	13.0198
			1.06603	11.5044
			0.839306	11.2843
			1.36511	11.9327
			2.89082	11.9173
			5.14482	10.2622
			7.11203	8.04696
			8.19455	6.64448
			8.90573	6.64101
			10.1019	7.73408
			12.1366	9.28602
			14.0845	10.3158
			16.3007	10.3062
			19.7993	9.48671
			24.292	8.62002
			25.5351	7.89112
			7.19128	23.9201
			3.79835	31.9332
			2.52746	37.8152
			2.1725	42.5154
			2.33334	46.6544
			2.71874	48.3143
			3.11251	46.3994
			3.18155	41.0056
			3.13992	32.1831
			3.06935	21.9047
			3.33115	14.8989
			4.43933	12.4121
			6.93687	13.0912
			10.3652	15.6629
			11.2719	19.1933
			9.97704	22.763
			12.1217	25.7377
			19.3442	27.4571
			29.7153	26.9285
			39.7153	24.6476
			46.9008	22.6702
			46.4936	21.8681
			38.4627	20.5873
			35.5943	18.7962
			43.6827	20.0954
			45.1457	27.2775
			28.453	37.5528
			10.2924	44.8195
			6.42267	48.6608
			6.87915	53.3109
			9.38292	59.8301
			12.9086	68.0561
			14.8574	77.2644
			14.3018	85.8245
			14.0138	89.0955
			15.3112	88.4309
			19.4053	81.3074
			24.8296	72.7084
			28.4496	64.1423
			30.2084	58.9498
			31.3104	61.1356
			32.2181	71.9008
			35.7967	86.0445
			41.2178	95.3514
			44.5641	91.3074
			48.577	76.8441
			51.5004	54.48
			46.6287	35.3411
			37.7549	24.0965
			37.7867	17.5074
			54.3554	13.1514
			75.8369	11.4888
			85.3914	12.7506
			77.9634	15.3649
			65.0835	16.3153
			57.3555	14.3731
			51.0511	12.2076
			42.5301	14.3614
			37.3357	22.872
			37.9436	35.0854
			39.8486	44.5073
			39.3607	46.7421
			40.557	41.6162
			54.1785	31.8747
			81.8641	21.0165
			100	12.3908
			92.308	8.12565
			71.2906	7.27072
			55.5097	7.981
			47.4401	8.67385
			38.5181	8.36958
			29.2471	7.02691
			27.2748	5.41208
			31.7489	4.85221
			32.6172	7.31431
			26.2716	14.3137
			18.5457	25.6798
			14.281	38.9205
			11.2883	49.4399
			8.04883	54.1097
			6.92903	52.8135
			8.98146	47.3919
			14.6989	44.4389
			24.641	47.1751
			35.7364	49.3324
			41.1853	46.3711
			35.8782	37.5677
			22.1322	31.155
			11.2463	33.0486
			9.74502	46.879
			13.6079	66.661
			16.7669	84.8241
			17.8411	95.5183
			19.2492	99.612
			21.6853	100
			22.7943	95.285
			22.6264	87.0993
			25.3523	78.6201
			29.4393	75.4969
			27.5256	74.8993
			18.9731	71.5758
			10.5423	63.629
			6.1483	59.6335
			3.91013	61.5942
			3.22789	67.6749
			3.5259	72.8233
			4.3376	72.4891
			5.44567	64.2513
			6.69037	50.7605
			5.35472	13.9642
			5.64625	27.4107
			6.22914	44.6267
			6.97168	54.7175
			7.61681	57.3066
			8.72727	59.5109
			10.6792	62.1795
			13.995	63.278
			17.5479	63.5925
			18.9385	68.0601
			18.1186	77.8948
			16.7124	89.233
			17.8883	95.04
			24.2107	91.1278
			27.7392	87.7777
			27.581	91.1311
			28.1978	96.4438
			27.6616	100
			25.8727	97.9055
			24.3234	91.4261
			22.2579	83.3562
			19.0088	76.2365
			16.3474	71.4608
			15.1034	70.7272
			14.5705	72.6557
			14.9202	75.0749
			16.7096	72.341
			20.3979	61.0464
			25.646	46.1825
			35.6738	33.0063
			59.7268	26.7147
			89.374	24.8828
			99.5458	24.5241
			91.8491	24.515
			87.3381	24.8865
			93.8541	26.9465
			100	30.8893
			91.5207	34.5645
			82.2396	33.7811
			81.1387	28.848
			85.2968	24.2374
			89.1762	24.2253
			76.6787	29.2917
			6.21595	37.2524
			5.91278	44.1886
			6.18448	53.5468
			6.99834	62.0427
			8.17489	68.5453
			9.1728	72.2235
			9.97986	73.4173
			11.2015	74.6004
			14.0149	76.7703
			17.4312	78.2729
			18.5411	77.254
			15.9639	76.0802
			14.877	80.9914
			18.4649	90.2904
			21.1533	95.7386
			17.0555	92.4898
			10.7998	86.6667
			8.00188	85.0123
			8.17983	88.8137
			9.97062	94.7797
			11.189	98.4892
			10.5027	100
			8.92424	98.1706
			8.30373	93.6521
			9.93374	94.6521
			12.6107	97.5004
			13.741	94.3643
			13.5432	80.0598
			11.7484	60.0492
			10.0155	46.6315
			9.04115	43.7281
			8.66676	44.8316
			8.81251	44.6279
			10.3409	43.2211
			14.6247	41.9444
			20.5427	40.9469
			23.771	40.2832
			24.9548	41.6444
			25.8238	45.9793
			25.5149	52.6048
			23.7264	57.064
			22.5446	54.2593
			23.9598	43.338
			27.9477	31.1213
			31.5208	24.4362
			30.0862	22.5952
			25.048	22.8392
			22.1047	22.5133
			24.6561	21.1341
			36.3878	19.9737
			55.5442	19.0398
			66.9013	18.2999
			61.2892	18.9298
			51.8085	21.7724
			55.7209	26.1129
			74.5422	29.5757
			95.8903	30.2525
			100	29.3079
			75.2276	28.888
			49.5164	28.482
			35.5767	27.0614
			26.3137	26.5368
			22.9354	27.1816
			25.3535	26.4441
			25.1659	29.1021
			46.2328	22.15
			76.7729	17.2698
			97.509	15.9193
			100	18.0442
			92.3258	22.6013
			87.6921	27.9819
			84.4222	33.7285
			72.7669	40.9349
			51.8131	48.3759
			33.5594	52.8065
			23.2273	53.678
			17.9283	55.1899
			15.3294	60.5067
			13.247	70.6086
			10.8182	80.2084
			9.10718	84.074
			7.85411	82.3433
			6.73253	77.2018
			5.97109	72.7041
			5.41328	68.1682
			4.91792	67.2129
			4.50797	76.8445
			4.19679	89.9121
			4.16036	91.1331
			4.03533	82.7237
			4.00128	75.8767
			3.99861	73.2232
			4.07375	70.1606
			4.52149	66.5233
			5.21625	63.6971
			6.01888	63.7945
			6.9987	68.9946
			7.9018	82.3147
			8.40425	96.2831
			8.28717	100
			7.54969	88.4512
			6.73936	70.6912
			5.81948	57.3944
			4.91589	51.1322
			4.22783	44.6013
			3.87565	36.2229
			8.20419	49.3836
			11.8367	78.7594
			18.8865	99.1133
			29.9805	100
			41.2759	82.1047
			47.5219	55.4229
			52.7715	32.7709
			70.334	20.3532
			98.2887	15.2084
			100	17.0651
			70.5749	27.3106
			34.8258	48.6239
			18.3271	71.9637
			14.0753	83.5084
			13.3438	81.9535
			13.3275	73.9233
			12.274	69.6985
			10.0481	74.8981
			7.81449	86.4684
			6.29136	86.3351
			5.5408	69.0219
			5.54051	54.5063
			6.0637	53.4242
			5.73301	61.6564
			4.51082	66.7659
			3.57814	64.0916
			2.89074	56.2467
			2.56293	48.9344
			2.50879	49.4911
			2.41896	55.1585
			2.46994	60.0217
			2.65325	63.4518
			2.8442	72.1281
			2.96177	86.7728
			2.93202	90.348
			2.76199	71.4195
			2.34041	43.7873
			7.22892	53.4208
			6.67325	80.7358
			6.81446	99.6346
			7.13032	97.208
			7.65907	79.7362
			7.98752	62.8129
			9.37412	59.4052
			10.3962	63.392
			11.1047	70.6266
			11.3529	79.286
			11.3663	89.3728
			12.7768	97.0618
			17.5037	100
			27.5728	95.1012
			40.8517	87.2901
			61.2197	75.1927
			84.9445	59.1491
			99.1485	42.7945
			93.6968	31.1875
			87.2918	24.1041
			81.72	20.1025
			66.2558	17.794
			45.3829	16.2939
			32.2599	14.5177
			28.4962	13.356
			26.0764	13.8954
			21.2692	18.1126
			16.4362	27.0543
			13.7747	40.6665
			15.1054	54.9503
			18.9102	64.176
			22.2658	65.4099
			21.5284	58.6715
			16.9901	51.4026
			12.2736	46.9663
			10.0504	45.9824
			9.67786	46.3409
			9.96211	44.522
			10.5552	40.8059
			11.8377	36.642
			13.9336	33.0487
			15.5889	32.4779
			15.6341	35.4469
			14.4801	41.1593
			14.0454	46.724
			16.5454	49.9293
			24.8494	49.4644
			41.1113	45.0325
			63.2661	37.2156
			84.6124	28.7771
			98.559	23.2115
			100	21.1303
			86.6108	21.7399
			65.1564	25.3185
			8.82121	20.894
			9.20299	19.1907
			12.1439	17.9934
			16.93	20.7599
			19.1973	32.1995
			16.4775	54.441
			11.6689	78.6818
			8.80793	93.4839
			9.30561	98.1977
			12.5028	95.315
			16.3741	84.2806
			22.2512	67.8679
			36.1909	49.9614
			54.6486	37.4696
			61.5469	33.3481
			50.2139	34.4246
			34.2955	37.0669
			25.4956	40.8638
			20.0093	47.9591
			15.9838	60.9086
			13.9124	76.5063
			13.9434	89.3234
			15.4886	97.2766
			17.791	100
			19.2819	99.9495
			19.48	99.161
			19.5832	98.5691
			19.0269	97.6601
			16.0867	93.0888
			12.3046	87.1672
			10.9404	78.1704
			13.8201	69.2368
			22.1359	60.4119
			38.4346	54.5238
			62.7364	51.0733
			88.9203	47.438
			100	42.6728
			88.8638	36.6503
			71.3345	31.5462
			63.3918	28.17
			67.6921	28.2039
			71.1227	31.8868
			64.0966	39.3651
			54.7962	50.3207
			50.656	64.0585
			45.0782	76.438
			35.2838	82.2124
			25.3496	82.8286
			18.6315	82.6716
			14.8317	83.732
			13.5633	84.4346
			11.8554	81.2372
			8.30002	73.011
			5.05203	60.5506
			3.83211	49.6272
			3.1164	37.0564
			2.90955	30.0634

## Sheet: Fig8C
Linescan	Pearson r	p-value (two-tailed)	p-value summary	Significant? (alpha = 0.05)	Number of XY Pairs
LS1	-0.5431	<0,0001	****	Yes	71
LS2	-0.7009	<0,0001	****	Yes	56
LS3	-0.2038	0.0697	ns	No	80
LS4	-0.2082	0.0772	ns	No	73
LS5	-0.3775	0.0007	***	Yes	78
LS6	-0.4032	0.0147	*	Yes	36
LS7	-0.2113	0.2092	ns	No	37
LS8	-0.6257	<0,0001	****	Yes	50
LS9	-0.2243	0.0702	ns	No	66
LS10	-0.213	0.1505	ns	No	47
LS11	-0.1916	0.1496	ns	No	58
LS12	-0.3765	<0,0001	****	Yes	109
LS13	-0.6405	<0,0001	****	Yes	43
LS14	-0.5818	<0,0001	****	Yes	64
LS15	-0.7883	<0,0001	****	Yes	42
LS16	-0.6264	<0,0001	****	Yes	37
LS17	-0.4495	0.0006	***	Yes	54
LS18	-0.4217	0.0011	**	Yes	57

## Sheet: Fig8E
Kruskal-Wallis comparision test								EXP#1					EXP#2					EXP#3
ANOVA results								siNT	siMT1-MMP	siTKS5	siCav1		siNT	siMT1-MMP	siTKS5	siCav1		siNT	siMT1-MMP	siTKS5	siCav1
Table Analyzed	Total3exps							121.269	90.4213	39.794	104.577		115.663	86.7528	78.17	124.22		116.244	82.6265	65.7264	97.1994
								62.0869	83.3939	52.0846	41.695		68.9377	106.184	59.1535	73.3694		90.9586	65.9465	39.8986	82.0828
Kruskal-Wallis test								79.8864	93.3367	48.6061	46.7825		81.096	60.6848	72.7055	49.8722		129.689	58.8216	49.4764	80.9372
P value	<0,0001							112.897	29.7633	63.6796	92.5702		107.761	97.0169	98.7986	59.2041		63.1089	60.23	67.0447	58.0756
Exact or approximate P value?	Approximate							134.5	66.837	81.3504	26.1837		113.314	77.951		126.678		104.016	81.7704	71.6184	50.2807
P value summary	****							82.4481	34.8979		33.2384		118.843	43.1655				90.4405	53.3537	55.2877
Do the medians vary signif. (P < 0.05)?	Yes							117.915	37.5305				102.403	35.8259				80.0778	47.5268
Number of groups	4							88.9975	44.2099				91.9821	40.8033				67.8498
Kruskal-Wallis statistic	24.81													85.7686				125.181
																		132.435
Data summary
Number of treatments (columns)	4
Number of values (total)	81
Number of families	1
Number of comparisons per family	3
Alpha	0.05
Multiple comparisions
Dunn's multiple comparisons test	Mean rank diff,	Significant?	Summary	Adjusted P Value	A-?
siNT vs. siMT1-MMP	27.95	Yes	****	<0,0001	B	siMT1-MMP
siNT vs. siTKS5	30.95	Yes	***	0.0001	C	siTKS5
siNT vs. siCav1	23.3	Yes	**	0.0055	D	siCav1
Test details	Mean rank 1	Mean rank 2	Mean rank diff,	n1	n2	Z
siNT vs. siMT1-MMP	59.62	31.67	27.95	26	24	4.197
siNT vs. siTKS5	59.62	28.67	30.95	26	15	4.057
siNT vs. siCav1	59.62	36.31	23.3	26	16	3.117
Descriptive Statistics
	siNT	siMT1-MMP	siTKS5	siCav1
Number of values	26	24	15	16
Minimum	62.09	29.76	39.79	26.18
25% Percentile	80.84	43.43	49.48	47.55
Median	103.2	63.32	63.68	66.29
75% Percentile	118.1	85.17	72.71	96.04
Maximum	134.5	106.2	98.8	126.7
Mean	100	65.2	62.89	71.69
Std. Deviation	22.31	22.79	16.25	31.08
Std. Error of Mean	4.375	4.652	4.196	7.771
Lower 95% CI	90.99	55.58	53.89	55.12
Upper 95% CI	109	74.82	71.89	88.25
Mean ranks	59.62	31.67	28.67	36.31
