# Supplementary material for: A mechanosensitive caveolae–invadosome interplay drives matrix remodelling for cancer cell invasion
Source: Nat Cell Biol. 2023 Oct 30;25(12):1787–803. doi: 10.1038/s41556-023-01272-z (PMC10709148; doi:10.1038/s41556-023-01272-z)
Supplement: Supplementary file 15 — Statistical source data [file 41556_2023_1272_MOESM15_ESM.xlsx]

## Sheet: ExtDataFig1A
Correlation			EXP#1			EXP#2			EXP#3
	X vs. Column A		TKS5 normalized fluo intensity	Cortactin normalized fluo intensity		TKS5 normalized fluo intensity	Cortactin normalized fluo intensity		TKS5 normalized fluo intensity	Cortactin normalized fluo intensity
Pearson r			17.6542	58.5789		28.5898	11.1939		15.5689	16.5682
r	0.5679		29.3349	58.4959		32.7219	16.4449		13.9736	16.6322
95% confidence interval	0,5494 to 0,5858		39.1716	56.9146		41.2614	26.9781		14.9527	18.4486
R squared	0.3225		43.0655	55.4696		61.2549	42.0663		18.9494	18.994
			43.2984	51.937		81.5184	54.1277		26.5983	20.7472
P value			43.2891	51.7061		87.6353	58.3148		35.769	30.2975
P (two-tailed)	<0,0001		42.7933	53.1707		75.7627	53.2722		43.0897	44.3621
P value summary	****		38.5203	56.0104		55.2749	41.3556		46.1141	57.3968
Significant? (alpha = 0.05)	Yes		33.3322	61.7957		47.0312	31.6169		47.8068	66.396
			29.6932	67.0907		51.0794	26.09		49.7395	70.2001
Number of XY Pairs	5345		27.5634	74.4638		57.6491	26.0231		48.2079	67.2088
			30.0374	79.2796		59.6885	27.962		44.4113	64.1922
Single linear regression			35.866	86.9064		55.326	34.0056		38.9801	58.0342
Best-fit values			42.4254	93.2307		51.3748	40.2933		34.5896	52.4041
Slope	0.5827		47.7344	98.0541		49.1183	48.4516		31.3518	48.4776
Y-intercept	21.24		48.6676	100		48.9512	53.5161		32.6679	46.5267
X-intercept	-36.46		44.2007	98.6102		55.5492	56.3781		35.8314	45.8871
1/slope	1.716		37.9434	91.5668		62.0993	55.5159		43.0399	56.7876
			32.2661	86.3357		68.0513	52.1771		50.6855	70.056
Std. Error			27.2992	86.0775		67.178	48.97		55.2	78.6054
Slope	0.01155		24.9542	86.4079		62.6936	45.8233		54.8462	82.119
Y-intercept	0.5515		27.9803	87.977		52.4677	44.7376		52.5838	75.002
			39.8059	93.5301		46.6101	48.4564		47.9756	65.349
95% Confidence Intervals			55.875	97.5226		43.7255	50.7187		45.6078	60.2589
Slope	0,5600 to 0,6053		69.5259	98.0955		44.1826	49.7278		42.5875	60.2928
Y-intercept	20,16 to 22,33		78.8665	99.6848		45.5976	45.6882		41.4417	68.5034
X-intercept	-39,75 to -33,41		87.5194	97.6447		43.2541	41.0586		41.1437	79.2043
			94.9686	90.1138		36.4241	38.2886		43.3137	85.4603
Goodness of Fit			99.9605	82.2168		29.5361	37.9266		45.6218	90.4167
R squared	0.3225		98.737	76.9273		26.0408	39.8666		49.8039	96.4982
Sy.x	19.89		91.8674	72.4201		28.1851	44.1933		51.6596	100
			81.8486	67.6404		35.4614	49.4895		51.9403	98.6292
Is slope significantly non-zero?			71.8631	60.1951		40.4698	55.3194		52.3094	98.0852
F	2543		66.0918	56.5671		46.2947	58.7558		52.0528	95.6378
DFn, DFd	1, 5343		62.1683	57.7346		48.7326	60.9777		57.1094	94.6138
P value	<0,0001		58.3826	57.4581		48.6464	58.9164		63.7608	93.7684
Deviation from zero?	Significant		58.0392	58.8402		51.6499	57.0826		69.1018	90.1756
			61.6096	62.1548		48.4029	55.4169		76.2621	88.2274
Equation	Y = 0,5827*X + 21,24		66.4862	64.7169		39.1991	57.9182		80.1947	83.5767
			69.5206	66.7964		35.3521	58.2876		81.3891	79.5425
Data			65.9472	61.4521		40.114	61.1924		73.2933	72.7742
Number of X values	5345		63.3069	57.9783		52.2286	64.3351		66.4904	69.5983
Maximum number of Y replicates	1		66.5485	54.4234		57.9225	66.1531		66.4016	71.1426
Total number of values	5345		71.882	51.6637		63.2992	65.508		68.145	72.8461
Number of missing values	0		72.3779	49.7246		60.0996	64.8227		66.0869	70.2708
			64.7799	46.6622		53.8389	62.0872		63.2887	65.3087
			61.5474	48.6623		47.721	61.7151		61.9227	64.8026
			66.0539	56.6489		45.4182	61.7641		65.1604	64.502
			74.9913	67.8593		46.7696	60.4571		70.9222	67.5199
			81.7133	76.2957		47.528	55.4179		74.9275	70.7165
			79.5072	85.5792		48.3074	53.3842		71.5954	75.3251
			75.415	90.0361		50.4203	54.1852		61.1887	83.9722
			74.7253	95.9374		50.5761	55.7988		54.5708	95.0763
			79.9776	95.571		50.54	58.0554		48.9231	97.4935
			85.6176	92.1959		53.7615	62.2582		47.5527	96.515
			89.3725	87.3821		53.7186	72.2469		47.467	93.2026
			86.1367	78.2828		57.6236	84.3015		45.394	85.9781
			76.0204	68.1692		59.9432	91.716		42.2604	76.6174
			72.3222	61.6598		64.6149	97.0497		42.4484	66.8124
			78.458	52.7913		62.1195	100		44.5904	58.5937
			94.084	41.863		60.8339	98.053		43.1741	54.5353
			100	28.0278		56.1885	95.2311		40.9955	54.9558
			93.4133	16.3498		55.1034	91.9231		40.3344	54.0664
			69.0297	7.34637		55.6134	89.75		39.7084	54.1067
						59.317	88.483		40.2403	51.6838
			19.9204	19.8712		55.7548	88.7326		41.9556	54.4494
			19.905	24.716		54.8709	90.2477		41.8588	61.2418
			21.0268	27.563		56.0874	91.479		40.4729	68.3736
			22.2027	27.8516		58.7586	92.6763		41.1325	79.3641
			24.636	27.2325		64.1055	94.0049		41.0768	84.1772
			27.9143	29.2247		72.9732	93.9039		40.3543	84.5546
			32.3134	32.01		86.033	92.2133		38.9034	80.0444
			37.2159	35.1783		95.2737	88.7542		40.3939	75.555
			40.3118	33.9149		100	83.8414		40.9853	75.6765
			39.4374	31.177		89.9705	74.7882		45.2277	76.8107
			34.9287	26.2626		71.7604	65.6694		50.6006	74.2018
			28.9936	21.8756		58.2309	60.8978		51.7071	73.5487
			27.1033	19.239		50.4038	53.2942		50.5713	68.5807
			29.2135	17.2577		48.4474	46.1639		48.6121	65.5828
			33.1326	15.993		47.7889	40.5068		49.6391	62.8355
			38.5671	16.8636		45.237	33.5154		51.3437	56.7876
			43.4294	18.8363		46.4107	29.4524		50.7652	53.0512
			53.3724	21.9945		45.4713	25.2402		50.4506	49.8629
			63.4825	26.1886		43.6673	24.5214		50.4071	46.9468
			62.3651	29.6786		36.6811	25.2995		50.8677	44.0493
			51.5744	32.8661		31.1741	28.5083		49.6086	37.3815
			42.0323	31.6615		26.1905	30.2226		47.2787	29.7937
			37.3525	28.0236		24.1837	31.791		45.9	24.1082
			36.932	23.9096		21.8447	34.2167		40.8665	19.7302
			39.5183	21.4428		18.6809	34.7683		34.669	20.3417
			42.0041	20.0527		15.4291	35.1081		31.2619	29.5079
			42.3938	18.8918		13.1452	38.3115		30.777	36.4696
			45.0767	21.0722		11.7117	41.2579		35.6859	39.7497
			52.1285	24.7242		8.65415	46.1019		40.1636	46.3576
			63.2843	29.758		5.64804	48.5746		42.0861	52.9123
			68.8684	35.1952		3.75726	48.7347		41.8028	57.5253
			62.5911	35.8217		5.0924	47.5625		39.7672	58.1073
			49.983	35.1587		4.26448	45.2328		39.8678	56.9566
			43.1731	34.2165		4.42675	43.0062		40.8097	59.2387
			41.0057	32.9393		6.24309	39.9068		45.5591	65.7056
			39.8417	34.1551		7.01447	35.0279		51.7433	74.8945
			44.0209	36.6964		6.12046	28.7234		58.2689	80.9195
			53.9771	37.2696		4.70168	22.8635		62.3982	83.7388
			65.2432	37.0892		5.07619	20.0623		71.8316	82.1846
			73.2393	37.5726		4.83761	20.7091		83.8171	78.091
			79.0019	39.1853		7.46002	20.4568		94.3601	73.0713
			78.9046	40.9054		9.85461	23.273		94.5507	76.6456
			70.0754	45.4396		15.5394	28.2639		95.0483	76.9583
			59.2293	49.8642		30.0017	35.2283		94.8444	79.0261
			52.8696	53.0143		54.7184	44.9376		95.5532	79.7699
			49.8842	52.783		78.6807	51.6533		91.6618	81.6897
			46.4175	49.4522		90.9104	55.3971		90.6701	82.6453
			42.8923	43.1075		83.8303	53.0938		90.1347	82.6802
			39.1298	35.6224		62.8961	49.5868		92.1588	83.1397
			35.0421	29.9091		44.661	47.6527		94.4348	85.7344
			32.4173	27.8677		34.9078	47.0847		96.8358	90.7827
			34.5066	28.3945		33.3226	49.4326		96.8121	93.1203
			40.9173	29.9187		38.9049	49.9447		100	93.5323
			54.3297	32.1233		42.9779	49.8852		99.4695	92.3035
			70.298	36.0099		46.3788	50.3457		95.0782	87.0481
			79.627	42.2724		50.937	53.458		88.281	84.0487
			83.6171	49.1602		50.3465	56.3327		83.1732	81.8009
			85.5331	55.1089		41.4947	59.8301		76.7295	84
			90.4273	61.8317		30.2833	62.6565		71.7706	83.8444
			87.1337	68.6899		19.9592	57.1904		62.5051	80.2493
			78.4421	73.5829		13.4035	47.1445		56.1862	77.1215
			71.1643	76.6518		8.20217	35.7294		55.3262	73.3696
			69.8395	79.8462		5.59633	26.9087		56.5053	67.2924
			70.9163	81.0129		4.04209	21.7804		57.9247	64.5635
			71.6729	80.1257		3.87141	22.7409		58.408	63.7002
			70.6516	76.5964					60.0117	62.4366
			67.4255	68.0173		3.27866	6.66787		60.873	57.8018
			63.6817	56.9036		4.43478	9.05217		59.9226	51.9626
			57.1338	50.2702		9.23111	14.4358		53.0775	50.2096
			50.8085	45.7883		18.5292	21.2854		49.9482	50.0231
			47.7222	42.8349		32.281	31.8176		53.9655	49.3808
			46.0082	42.3735		48.648	42.0461		62.9866	49.0571
			46.9529	46.0441		63.7906	49.2492		64.6084	45.198
			51.6941	50.8268		67.2756	52.0299		57.1658	40.8648
			53.4594	53.2538		55.9862	49.7058		45.8898	35.0431
			54.8225	55.2678		46.3053	41.6777		36.3245	29.6447
			56.7415	55.85		44.9656	35.7109		30.7607	24.0532
			59.6675	53.3952		45.5058	31.225		25.1436	22.6966
			59.4544	49.5576		45.8546	30.2067		20.0248	25.1026
			57.3947	43.2132		41.0942	32.861		21.1248	23.4326
			57.167	36.6328		30.3686	35.9292		22.4192	22.4644
			62.1918	31.407		23.4173	44.243		24.0491	18.3205
			72.007	30.2527		23.8244	57.621		23.5099	15.4649
			78.9241	31.854		30.1919	72.0572		23.374	12.5992
			78.5494	35.2088		41.5004	85.4328		22.85	16.2587
			74.3429	41.564		62.8199	91.3665
			65.1361	46.0711		80.4892	88.9682		14.4951	12.164
			58.5361	52.8349		92.7931	81.4129		13.262	20.9635
			51.5303	58.1232		100	73.6981		15.1552	32.9186
			47.9379	61.9549		91.9329	65.471		16.8004	46.6459
			43.9547	65.592		79.7819	58.6172		20.9928	52.2192
			40.9927	65.3595		64.1763	54.1269		28.8331	53.6445
			36.5788	64.4537		51.4998	52.6475		39.6211	49.5864
			34.5914	63.2251		42.443	50.8999		45.8073	54.01
			35.9438	62.9006		41.8928	51.1996		45.8843	61.9694
			37.418	64.4283		43.9785	52.4056		46.6334	72.3675
			41.0057	68.5736		44.2316	54.5063		44.5841	81.8589
			48.2552	74.806		47.985	52.3769		47.0006	89.9596
			57.3686	81.8093		52.5913	50.0706		53.2681	94.0688
			61.5591	86.557		52.6878	47.0147		59.0061	91.4916
			56.5321	86.0457		56.4628	42.0424		64.935	90.0157
			46.1391	80.5215		57.6335	38.8345		68.3165	90.7334
			37.8659	71.9771		56.5905	36.8935		73.5571	91.6496
			34.7184	62.3968		54.3414	35.486		78.4499	95.3322
			30.3066	51.7083		56.0719	36.8653		80.148	99.3448
			24.3653	42.5436		62.6292	38.2226		77.7849	100
			19.7376	35.2536		65.0861	36.328		77.1498	97.1387
			16.172	29.1069		63.9319	36.9405		79.1179	89.3282
			14.034	25.4466		61.6942	37.8988		79.8799	78.8304
			14.1453	22.9998		59.6108	38.8236		84.9451	73.13
			14.7532	21.2969		52.543	44.5996		89.9874	70.3466
			17.202	23.2208		49.5369	51.9436		89.7278	66.1822
			19.6739	25.2531		48.3256	62.3546		88.8497	65.7338
			22.9967	27.3709		48.4557	69.6726		86.9642	63.7666
			24.2465	27.7115		53.2248	72.946		79.5018	59.2397
			23.6852	23.0217		58.2746	77.4423		73.641	54.1494
			22.8194	19.612		68.7253	80.3458		67.7619	50.3803
			22.2024	18.3411		72.8263	83.4533		64.8138	44.406
			22.2794	15.4893		74.1047	84.1837		63.4802	42.6993
			24.3909	13.5634		62.7669	85.3669		60.0157	44.3936
			24.2169	10.4908		48.6037	86.6836		55.3216	44.876
			22.4609	8.30408		39.322	89.9677		51.498	44.5089
			21.4	6.97751		36.7749	91.9124		49.27	41.6361
			22.8531	6.51256		38.4443	94.6374		47.1984	39.7151
			26.9869	6.19971		40.5444	100		41.0676	45.0618
			31.7736	7.34862		49.901	98.0347		32.6615	49.5869
			35.7588	8.82523		58.2112	90.5741		28.5748	52.1146
			40.9387	8.52119		66.2558	83.8214		32.1258	56.1318
			47.3626	10.7244		73.8532	74.5162		40.5078	56.4518
			49.3576	11.9792		69.3454	64.6964		46.5511	55.6587
			47.3467	14.6128		54.2843	55.7833		52.7211	54.8898
			46.3208	18.2664		46.9328	50.3091		61.4558	61.191
			43.1695	22.6469		54.633	49.8252		67.7702	73.3645
			37.9319	25.2167		64.9219	52.2448		69.9726	83.6644
			34.3079	24.0131		67.1621	53.9117		66.562	87.0968
			36.3079	21.0958		61.3114	52.9218		70.2309	82.4858
			39.8619	19.0244		56.4828	48.5237		77.3654	69.3569
			42.3141	17.7668		46.173	43.4013		83.9443	55.1949
			43.2707	17.8665		37.9244	41.1561		82.357	41.5255
			40.6775	20.5369		36.8769	38.2014		70.3239	33.388
			34.695	22.6665		30.1679	32.6349		58.6688	28.4786
			30.5256	24.2888		26.17	25.9606		42.7369	24.9818
			31.4999	25.7176		20.297	17.5609		28.3694	19.6076
			33.3533	29.977		22.1535	11.3142		19.4024	17.7092
			32.2929	34.9774					13.5815	16.1322
			27.6894	37.3572		35.6179	81.8835		12.8251	14.3327
			25.0988	34.8446		40.9364	79.3163		11.6418	11.6825
			24.7899	31.4839		42.1387	74.5759		8.75508	9.45453
			26.8108	28.6318		44.307	71.4382		5.22114	5.67013
			28.3944	28.5656		48.5662	71.1963		3.40877	3.66545
			30.0238	29.8601		46.4506	71.0302		2.88632	3.5103
			29.9243	29.8919		45.33	72.0761		1.54909	2.90721
			27.3683	29.6143		50.5809	72.4526		1.30009	3.48597
			25.2889	25.8272		53.4031	75.9258		1.49407	4.70148
			24.4596	24.2596		58.0324	79.2796		1.48974	5.12141
			26.5308	24.3131		59.5808	81.8784		1.81995	5.95839
			26.8298	24.4276		56.1363	83.1345		3.36641	6.31251
			21.9228	25.6211		51.3595	83.8016		4.5149	6.0397
			15.6829	25.9844		53.1445	86.4976		6.32085	6.81638
			14.7228	29.0795		52.6343	91.5682		6.67759	7.03773
			17.662	33.3865		58.0897	96.6218		5.62171	7.94526
			22.032	39.1357		65.4401	100		4.624	9.2314
			28.5366	43.5738		68.94	99.6226		2.99827	12.9957
			34.6113	48.1298		67.6269	95.9577		2.94456	18.3221
			40.8522	51.093		66.5598	89.371		4.23146	23.1353
			44.4943	53.3626		69.5073	81.8532		7.65551	24.6409
			43.3475	53.5464		68.4508	76.7871		14.6653	25.83
			39.4548	51.5331		65.5984	73.5925		19.3728	28.5023
			32.0114	48.2599		63.2571	70.8768		22.7666	33.2618
			23.9964	47.0816		62.4046	66.3846		22.518	37.8984
			18.2439	46.4048		67.7339	59.7177		21.874	41.2646
			16.4144	44.8914		73.944	57.0795		23.8431	41.5772
			19.535	43.9339		73.7783	56.0273		29.8869	41.6843
			23.8195	44.6773		71.5929	52.0703		41.1188	42.0778
			28.4946	45.1888		67.4999	45.9861		51.9365	46.5874
			29.6448	47.0533		70.7016	38.0778		55.8562	49.7334
			28.6841	50.0216		79.6948	33.7951		53.4442	53.7135
			22.9413	46.2454		91.9841	29.8369		46.6548	55.3561
			15.9267	40.8717		99.5559	23.6686		43.6567	57.8184
			9.50132	35.0544		100	19.1704		48.343	61.2922
			6.73376	32.8001		94.0212	17.1827		54.3231	66.3565
			6.89083	32.7809		84.8647	16.4314		59.5428	69.6062
			6.86184	32.3066		72.0555	15.9637		65.5067	70.6978
			8.24394	35.919		61.2734	14.4687		64.1948	70.8519
			11.5736	43.1933		46.1543	12.8345		63.5359	65.8161
			15.0735	45.9932		32.2698	10.6568		60.8131	62.0618
			17.4748	45.1776		25.6617	9.61018		58.031	59.4692
			20.4285	41.124		28.3353	9.23789		59.9247	59.6632
			24.1291	38.6839		29.512	10.0302		70.5578	63.4111
			24.1696	38.08		29.8663	11.2661		81.6215	69.1769
			25.0866	41.264		32.2882	12.5088		88.8296	71.6082
			31.3439	46.3033		32.1799	14.9827		91.2907	71.9103
			39.9048	51.8342		29.8581	19.023		95.9278	73.0932
			44.2092	54.8246		27.0743	26.5026		98.1517	74.813
			45.5461	54.5142		31.7786	33.8667		100	77.3379
			45.9556	56.7582		42.151	40.8834		93.5942	77.3483
			40.6079	62.7599		51.9397	45.6186		81.7776	73.1314
			29.041	72.9274		58.1962	48.9422		77.0086	68.3581
			19.2172	78.1806		56.7944	53.7942		74.0708	63.893
			15.2945	79.6342		52.5646	59.203		73.4594	61.5414
			14.5496	72.9805		48.6711	61.1612		75.0757	62.3469
			17.1373	66.9581		49.1257	59.5149		72.1309	64.1171
			22.6086	62.6509		50.1469	56.6348		71.8331	66.3237
			25.5544	63.1835		48.0568	54.49		74.2528	68.2531
			23.1825	62.4531		39.9832	55.062		72.7834	71.2596
			24.2787	62.5476		34.1087	56.8835		72.6572	74.2939
			32.1542	61.0866		35.0485	57.6719		68.4568	76.6712
			36.8433	59.2328		42.2724	60.5217		68.8887	80.9487
			35.607	54.3134		48.0085	63.2958		71.0751	84.9946
			30.9315	45.5182		48.9694	66.5032		70.2105	83.4858
			26.1412	39.0672		43.9931	65.4312		63.0793	75.4455
			21.709	34.3782		36.8496	62.9492		53.0406	67.7797
			19.2754	31.7284		28.6586	60.5812		53.3822	60.4332
			23.4568	31.6937		26.2689	59.1197		59.1785	58.9555
			28.7354	30.9508		25.6987	59.3327		66.9122	61.4868
			28.3281	29.9778		28.0748	61.0691		73.1471	63.2819
			22.8117	27.5131		35.2671	62.8312		75.5967	60.3247
			19.7314	28.7732		42.6321	63.038		79.3342	57.9519
			20.7554	29.2433		48.4903	63.3126		84.6821	58.2182
			28.1293	32.8933		49.9432	62.3295		82.2307	60.751
			43.0538	39.7117		48.0389	62.5418		77.7158	61.2969
			55.2483	45.2387		43.2969	65.6066		69.597	60.6178
			51.5735	50.7152		40.9937	67.9314		66.5365	58.3696
			40.378	53.0816		38.0164	69.6898		67.075	50.9006
			30.7655	54.685		36.3238	68.574		64.1188	44.6323
			28.0605	57.1258		34.9142	59.5028		59.2606	42.2089
			32.0171	59.1191		37.3117	48.8944		55.6408	41.7402
			35.7724	58.7146		39.7628	34.9222		46.0601	40.7713
			34.0843	54.3917		37.8487	24.0533		33.8396	34.5717
			27.8881	47.3111		28.348	17.3486		21.0659	27.9429
			22.3285	45.7211		16.1922	14.7625		17.3353	21.1331
			20.9558	51.3954		9.59853	14.7673		20.7985	15.7847
			20.4055	61.8799		7.34199	15.8558		22.7878	12.7728
			20.3752	70.0532		7.33553	19.0999		19.3888	10.7948
			20.9857	74.4557		9.4294	25.4616
			24.7535	80.0453		15.1022	33.3146		8.48027	12.0033
			28.1404	85.5582		22.3134	39.7484		13.7794	20.0718
			32.1114	88.4182		27.6145	44.0804		21.807	28.0176
			38.2108	87.293		31.0372	44.551		30.9572	35.9846
			45.864	80.7073		35.2555	39.6701		36.2077	42.9693
			53.1142	74.3704		34.6588	34.6313		34.2932	48.8861
			61.7919	70.8163		31.3395	30.2444		28.4737	52.4398
			79.5769	72.7214		22.6909	26.9028		25.6078	53.7744
			98.0303	76.5742		17.5576	25.1793		26.0862	49.646
			100	81.8282		16.258	23.9301		30.3152	43.9045
			84.4843	81.8378		23.4303	23.7902		32.3628	40.683
			64.9962	76.5422		29.0084	24.426		30.5983	42.0943
			53.1644	71.5817		28.3367	27.019		28.6674	43.2698
			49.4601	69.9344		25.4643	30.3295		27.5778	43.9864
			47.7415	70.5632		22.2929	32.0095		24.3756	41.9277
			50.4601	69.5834		22.4064	32.3875		23.8332	35.5668
			55.8659	67.1494		23.9105	34.0165		26.3986	29.3103
			59.3771	66.3128		22.8806	36.6429		31.0873	22.7665
			57.7387	65.5602		19.2828	37.1509		35.1213	21.884
			50.6912	65.7652		17.5625	35.7756		35.8075	25.0826
			39.9962	66.781		17.8066	33.4253		33.1783	30.4717
			32.5781	70.4046		22.4101	31.5037		34.452	31.9448
			32.2809	73.2445		28.4535	31.7484		41.9312	33.0367
			36.344	75.5633		34.7741	35.1714		51.88	32.4753
			39.7945	75.4262		40.5612	41.844		62.0136	33.3262
			37.0432	74.9383		41.8369	50.7631		65.6035	35.7167
			31.7304	76.8816		45.8263	57.143		66.5261	37.0765
			26.1976	75.5518		48.0644	61.0245		65.003	37.8469
			26.5752	75.5121		45.3439	62.896		64.2938	38.7308
			31.6751	79.6574		43.9787	62.5692		61.6183	41.4072
			39.0703	84.0584		40.1367	62.4404		54.5427	44.1874
			47.8878	87.7929		44.6107	61.4614		46.3738	48.7049
			57.2028	83.2219		53.726	57.7877		42.04	51.3928
			62.9578	79.0812		60.9353	54.8863		43.5267	49.7428
			67.3521	79.38		58.4973	52.6652		44.4811	45.8786
			62.8339	78.5785		47.3312	52.3692		43.5154	39.9028
			55.7461	77.0052		38.3141	51.1293		42.3434	36.7819
			51.74	73.9735		34.5717	48.9253		39.3225	35.5547
			49.2076	69.9137		31.542	46.4673		39.9838	33.2623
			46.3118	69.106		30.194	47.5293		40.5722	27.0527
			45.8532	69.7285		32.5509	53.4885		39.0413	18.8429
			43.317	75.3168		36.5709	62.9183		27.7777	13.6189
			44.7655	88.683		40.1298	70.7046		17.0538	9.56388
			49.2595	94.4389		40.1755	78.8051		9.26325	7.01516
			58.4627	94.2976		41.7046	83.988		6.20073	5.41441
			68.5513	93.3507		41.5341	82.9276		4.96002	4.74908
			67.5787	92.1336		37.7815	75.3915		4.5065	4.16772
			63.5025	91.0955		29.9288	62.903		5.65904	4.85757
			55.0218	91.617		21.4309	48.0384		6.20041	5.66658
			48.7019	92.9502		13.0373	34.8503		7.55251	6.03192
			44.7467	97.0789		9.38711	23.6446		7.41325	5.6441
			38.2977	100		9.61221	16.0933		7.09171	5.86906
			33.5698	98.9986		8.63065	12.2735		7.51163	7.58665
			31.9556	94.6266		6.39346	9.85469		10.2206	11.0767
			31.0731	90.6318		3.47623	7.48336		18.3696	16.0438
			31.5097	85.2169		2.15477	6.24057		30.5745	21.9463
			28.8028	84.2602		1.89814	4.58223		38.4651	25.8385
			28.3502	83.4399					39.9891	26.7055
			31.3799	78.4059		1.56824	2.18265		39.5783	24.6132
			35.0279	71.2889		1.64453	3.99223		40.8985	21.4507
			33.0144	61.865		3.5639	6.98591		37.2714	17.1662
			26.3402	55.6606		5.01036	9.84038		28.4647	12.7571
			22.0894	52.0039		8.24634	12.5739		17.2747	8.22189
			22.8622	50.0094		14.2317	15.6772		9.90381	4.49488
			31.6691	46.8803		23.2796	19.6109		5.23311	3.2754
			40.2423	44.5983		32.4377	25.1604		3.461	2.03881
			43.9533	44.3153		42.886	34.4986		3.07916	2.64239
			38.6763	48.9969		46.0724	46.2406		2.43029	2.64538
			32.3574	58.4561		46.0895	56.3886		2.55394	2.70755
			24.3164	67.392		44.6216	60.1806		2.90205	2.18307
			20.6533	72.2056		45.0713	57.5894		3.54295	2.61241
			21.4302	72.7588		46.1851	57.535		4.00166	3.20402
			27.2361	66.8324		45.755	59.0196		4.45618	3.61076
			32.6925	59.6435		46.3434	68.2326		5.51364	3.57567
			38.361	52.4639		45.5987	76.2232		6.93047	5.07941
			41.9363	45.5444		39.6779	81.1379		9.57076	8.08712
			46.5347	42.8714		32.4188	82.5251		12.6089	12.9728
			51.905	43.3858		29.1907	84.2416		19.6466	20.6292
			60.3521	45.6815		26.7493	87.185		29.0826	29.3917
			69.8473	50.283		28.4671	93.6487		41.2493	36.9175
			76.8465	54.7091		30.0146	97.6912		58.9224	42.1077
			79.8861	61.6128		34.2688	100		78.5881	41.6943
			78.9306	71.2726		35.2717	95.5953		95.4528	39.6509
			79.4966	79.7592		36.656	88.5753		100	40.5143
			79.4447	87.6223		36.8012	78.6536		91.027	42.2479
			82.5425	92.9539		36.3615	65.1106		73.1676	42.5067
			86.7226	95.4712		39.1177	54.1035		56.4907	39.7036
			87.0989	90.088		40.8586	49.0561		43.2873	35.3096
			82.5843	82.9701		35.5315	44.5389		35.1606	34.2924
			73.7818	76.6963		28.2385	40.078		29.8239	35.0578
			67.0417	69.9272		21.8365	38.2195		28.7373	37.051
			64.8187	62.9599		23.6641	37.6236		31.7035	36.9266
			69.2147	61.8748		32.2094	38.5511		34.975	35.7037
			69.9314	63.3565		44.6984	42.1277		32.9512	32.9553
			65.3684	65.1808		58.7672	46.7021		25.5262	31.9772
			59.7486	66.3512		76.5768	53.0631		18.0805	33.5173
			55.0835	62.9297		94.4512	59.0471		14.7837	35.769
			52.1726	58.2281		100	60.2963		16.8608	35.6452
			49.0287	55.6273		84.3177	58.4241		23.3496	32.3292
			47.7454	56.4102		67.686	55.6701		30.9203	27.7294
			46.4661	57.6681		62.5906	52.8542		33.2869	22.2581
			43.2332	57.4291		64.7142	50.9733		31.423	19.1461
			37.4571	60.506		67.5776	47.8499		24.3622	16.0019
			36.3642	64.8213		72.3558	43.7874		17.5943	16.4498
			35.3005	64.887		83.755	42.1453		14.1483	16.8799
			33.7918	62.6313		88.5614	41.3406		11.7113	20.879
			31.6577	61.2736		86.9137	38.3427		9.59155	26.2501
			28.7272	63.3469		80.7109	34.1588		7.50189	31.6329
			30.8879	69.1433		72.6634	30.3385		9.25715	37.4636
			39.4684	72.221		61.4415	28.8046		11.6624	45.5619
			50.069	69.2335		54.4156	28.0707		13.9735	57.8464
			53.0575	63.2994		51.2022	27.2467		19.5113	72.1
			54.8846	58.1847		52.3032	26.0675		27.8449	86.6375
			62.927	55.387		50.9268	24.7792		44.6138	97.0867
			70.5665	56.5119		52.3255	24.6962		60.4752	100
			73.2509	60.1204		56.1502	26.069		66.4825	90.5061
			67.2401	58.677		61.8042	30.5955		58.5646	73.8259
			58.9306	58.5702		59.2992	38.316		48.3209	60.4215
			53.8323	62.4335		57.5919	47.2638		44.1862	56.6639
			50.0549	70.3331		58.6773	56.6605		44.2321	57.6771
			45.1367	75.9759		58.0498	59.9198		47.2343	60.279
			38.9042	77.4194		57.9886	61.0234		53.6064	67.2102
			33.1316	75.1058		54.6086	60.6197		62.8154	72.8925
			30.818	72.3482		53.2013	61.5329		68.4175	74.6892
			33.1323	70.9116		51.9384	61.3916		67.3551	70.7498
			36.4895	71.9059		45.73	59.3544		56.9472	61.6657
			42.5258	73.9094		35.435	55.5024		41.654	53.2012
			45.2463	71.5244		29.7715	52.5251		33.3274	47.9346
			48.1319	70.1054		27.4803	52.3653		28.4288	45.1186
			49.0951	66.1119		30.984	58.8508		26.5585	47.6313
			54.6358	63.4165		37.7377	67.822		24.088	50.8303
			60.5106	59.8752		49.5973	68.9416		23.9581	53.3575
			58.2385	55.1209		59.9047	60.3946		29.5513	53.0394
			48.5354	50.4648		58.4671	44.5266		37.4764	46.2298
			33.2832	43.0029		41.7802	28.4717		44.5658	40.2468
			21.9088	33.8208		24.9196	17.3557		48.7748	34.7833
			16.0801	25.0647		18.0065	11.7677		47.6168	29.0684
			11.6622	18.0416		15.5265	9.2594		43.5001	23.4145
			9.65983	14.6165		13.6987	8.50977		38.9832	20.138
			9.34232	12.4951		9.66919	7.49444		31.274	18.4529
			10.8033	12.1797		6.44521	5.10455		24.6381	18.5058
			11.5661	15.095		4.59415	4.2235		20.5115	21.8292
			16.2483	21.6374		4.3448	3.70879		20.4365	26.7426
			24.9676	30.0097		3.60088	2.52008		22.6555	31.1491
			34.8057	39.0396					23.9492	34.94
			40.8284	47.9488		3.81673	7.32978		24.9701	39.1118
			43.0631	52.9036		3.37812	7.77558		23.5972	40.8792
			47.8191	58.8499		7.57743	8.28543		25.5728	42.0981
			54.7855	63.5003		10.5817	10.7709		32.2696	43.1688
			59.0341	68.5885		18.7695	11.7148		42.6696	43.2749
			60.3719	69.1998		29.4355	15.8186		48.6973	42.2261
			56.1549	67.6872		40.4446	22.3349		44.4002	41.6242
			53.101	66.4791		44.6476	30.0223		37.5972	40.5348
			57.0527	63.9757		47.254	45.8666		31.0515	43.0514
			67.2688	61.3543		46.5541	60.5184		31.034	46.5678
			69.6979	58.3		47.3405	70.8014		39.7365	51.6313
			61.4893	54.8756		45.971	75.1838		48.9043	57.0378
			49.8804	53.1743		40.8716	78.4417		53.0506	58.3762
			38.0272	45.3852		40.3098	78.9949		52.207	59.0151
			29.8615	33.2547		43.4033	71.4047		51.107	57.6061
						45.3121	63.6162		47.5653	54.8121
			14.1898	18.5039		46.7517	53.8713		43.5535	54.7867
			20.1454	21.4146		50.7613	45.4305		34.6847	54.1813
			35.5959	27.9175		52.7394	44.3135		25.7937	54.7326
			52.2963	36.8744		55.2908	46.6067		21.1388	54.7691
			57.4156	45.2698		71.2708	52.1634		21.6825	53.4069
			53.8833	49.8372		85.6976	60.867		24.8188	50.1967
			47.7686	48.3508		100	71.8141		25.8552	44.2616
			39.382	44.6993		98.6076	81.9605		25.2183	34.7798
			31.0582	40.8021		84.5755	90.6909		24.953	25.9867
			25.9035	40.7614		65.3585	92.8656		21.5064	17.2023
			25.2998	46.6646		52.5936	98.6967		15.7698	13.7302
			33.4808	53.0719		43.0549	100
			47.1061	58.5007		36.9721	97.8231		29.7247	15.7185
			54.6518	56.8883		30.6633	87.3491		30.3255	19.4146
			58.6265	52.8324		27.1193	74.9044		31.0734	25.6754
			61.3122	49.639		23.6529	61.7394		33.3497	32.5939
			59.1114	49.549		20.0508	48.0169		35.7397	42.7277
			56.4475	50.4716		18.8572	39.6021		40.7878	51.7174
			51.4126	53.3433		22.2895	35.622		46.8797	58.1619
			48.7959	57.5906		27.3279	34.7533		49.1544	58.734
			48.3606	62.7671		31.4989	34.7078		51.2345	54.2928
			52.3598	65.4543		31.8357	31.6031		55.407	43.9621
			58.8717	66.5867		33.8463	29.791		62.2869	36.2945
			62.2688	66.9075		41.9949	29.9439		65.8638	36.1589
			59.9822	65.8817		48.4266	34.5972		63.2646	35.3641
			53.6164	62.7448		49.6038	39.3024		58.4074	31.9983
			44.415	57.5676		45.3219	43.4284		57.4646	27.8519
			35.9542	49.6429		42.0451	41.6686		58.537	25.1407
			29.3475	40.5896		41.569	39.874		58.282	23.9361
			29.4891	36.1982		37.9138	39.683		53.1733	22.2823
			34.4504	35.0367		31.198	38.7161		49.5296	22.0718
			38.9131	33.9534		22.8605	35.8405		46.6823	25.3425
			45.6145	33.3		16.4736	31.8764		46.776	26.7239
			52.1366	33.2322		16.4178	28.0711		49.3985	28.6339
			52.6762	32.1718		19.276	28.4274		52.9907	30.2961
			51.6897	31.2778		21.2357	32.2079		56.9133	33.3066
			48.2725	33.2778		23.0391	38.1097		60.7167	37.2028
			46.3024	37.1707		25.9898	44.9637		64.2378	39.9111
			46.2137	44.1758		25.2339	52.9008		63.7216	42.0133
			47.5725	52.5077		22.8948	55.6575		62.3164	47.4462
			49.869	59.558		19.7108	55.3105		59.4959	54.5807
			54.967	65.3211		17.4056	52.9449		61.016	57.6938
			59.9476	70.1506		21.4327	54.3056		67.3721	60.4096
			65.0954	75.1355		26.6479	61.974		72.8308	60.1697
			66.3325	77.7284		28.8867	70.2949		75.9869	56.2931
			74.1177	77.1798		24.2725	77.5886		76.4042	53.2056
			84.6512	75.4506		20.6505	80.9447		71.6471	51.2809
			93.566	71.9925		17.0893	80.5035		70.4436	51.7848
			95.4656	74.7617		15.4917	73.4583		73.3474	48.988
			84.6668	83.1586		13.6827	65.9463		79.0647	46.3819
			66.6857	92.7641		16.4477	58.3342		78.2545	45.0353
			53.2811	100		20.1498	52.9895		76.5998	47.0755
			53.095	97.7603		21.612	49.1357		73.0937	49.2069
			61.4966	90.4402		21.6783	46.2908		68.8583	53.4491
			75.972	84.3178		17.2407	40.8126		67.9381	55.7183
			88.482	78.923		14.1216	34.2454		64.9196	52.8306
			96.8988	74.8692		12.2218	28.0251		63.1929	49.6243
			100	70.451		14.6843	22.2662		66.5243	43.416
			99.7913	59.1495		16.6628	18.9455		70.8674	41.0664
			92.9453	46.661		18.2656	20.1598		80.3101	41.8038
			80.6128	38.9366		19.6494	25.0568		85.8798	42.7075
			67.6881	36.4534		22.0454	29.6346		87.0075	46.4169
			60.0071	33.4398		23.6233	29.9613		87.4905	51.907
			57.339	33.1711		21.3845	25.6298		86.7467	57.002
			56.5826	33.3929		18.8658	23.0939		83.6342	60.4904
			51.244	32.1082		18.3593	20.3754		81.3107	56.6029
			44.4148	28.5285		20.8115	23.5002		84.918	50.8747
			40.4558	25.0354		23.0734	27.0138		91.893	55.629
			37.0352	21.7412		24.0465	32.5287		100	62.164
			34.0509	21.7166		30.9521	39.562		99.2732	67.0304
			30.5304	25.6882		36.153	45.8648		91.5921	69.1061
			30.8045	35.1469		40.0593	54.1219		84.6909	62.0576
			37.3087	46.7331		34.3084	57.0709		78.0051	58.697
			49.1199	55.2959		30.9417	56.7933		76.1263	60.8017
			64.2268	62.6959		28.8321	61.2434		73.904	70.1502
			72.9589	67.8488		33.0319	62.8744		70.2051	81.3153
			66.1225	74.092		43.3524	66.3997		69.8147	82.1981
			49.1995	77.1927		56.5136	68.5622		70.5079	83.7323
			40.0653	76.015		73.0658	64.5619		71.8945	78.7212
			42.3146	68.3765		68.0125	56.325		77.3195	74.6958
			47.7937	58.1603		48.8696	44.0587		85.5297	68.9286
			50.7266	46.7194		25.8222	32.0383		86.6677	72.3964
			45.9758	36.8239		12.5937	23.1261		84.4624	79.7088
			39.8003	31.3339		8.47669	19.7174		84.4001	85.3372
			41.4678	29.4315		6.14431	18.7738		87.1269	92.181
			50.0492	31.2246		4.57881	18.7485		82.532	100
			62.1365	35.6045		3.09478	17.859		68.6227	95.5155
			69.2499	40.0207		5.19923	14.9783		54.563	83.4827
			64.042	42.6774					43.5069	62.4365
			55.1555	44.7263		4.0459	10.5939		37.6562	46.0504
			48.1424	44.4498		6.88176	10.6469		34.0166	34.9743
			45.2826	43.6546		7.73734	12.6809		32.2541	30.2478
			47.3588	43.4655		10.6451	12.2823		30.7261	30.2944
			50.5866	42.7715		20.212	14.9689
			51.485	41.5777		34.4342	20.4791		2.35568	7.02961
			52.375	39.4103		46.1917	29.808		4.53343	9.7023
			46.5419	39.4893		54.935	40.6322		7.90189	15.0232
			42.1612	42.8018		51.5054	49.1109		11.5195	23.4384
			39.5002	48.541		45.7209	54.2889		13.9484	28.9663
			37.7629	53.4584		40.1226	58.8738		14.9186	31.7129
			39.1245	61.1058		39.7426	64.1299		16.7004	31.2801
			41.2886	69.168		44.004	67.3909		17.5848	28.2673
			46.8616	73.5674		50.6289	66.8692		17.6711	23.0879
			51.7507	76.7901		53.6819	66.9487		18.3692	18.8596
			55.8865	79.5339		52.4062	65.2017		15.5235	15.0307
			55.2471	78.1524		48.7987	60.7687		11.4697	11.6384
			50.6093	72.3452		45.6508	55.6597		5.91556	9.01871
			51.8862	64.0935		42.3982	56.1933		3.38504	5.46451
			56.4755	54.4435		41.1709	54.3662		2.4361	3.98204
			68.5075	45.8696		39.9498	54.0844		1.06026	2.54368
			77.8716	40.5623		37.395	53.5592		0.396196	2.57887
			71.1052	39.1939		38.6377	53.3488		1.00812	2.51425
			52.9526	39.4551		41.7545	52.4266		0.696306	2.59636
			40.5216	34.9477		48.4964	51.4595		0.577605	2.95293
			36.3901	30.6959		55.0502	53.1377		0.443291	3.51197
			36.1646	27.1233		60.4848	56.3063		0.464662	3.12041
			36.1917	24.7861		61.5118	56.9658		1.1554	2.81064
			36.0911	26.228		63.3619	57.4043		1.18836	3.52049
			36.5166	28.5003		65.1184	54.7051		0.79806	4.0001
			36.3225	31.0827		64.8572	52.7909		0.85304	3.82756
			30.4965	32.6923		66.6962	52.1827		1.22839	3.51204
			21.9185	35.7829		69.3	49.3414		2.34811	3.15699
			15.6807	39.0361		72.2411	44.2336		5.55089	3.34867
			13.1326	42.6187		71.4308	37.483		11.3452	4.46413
			13.248	44.3233		66.7057	32.8441		13.8379	7.1357
			14.1057	42.3382		65.8759	32.6803		15.0285	8.84418
			19.4023	35.4061		68.7498	32.9076		16.4787	14.1024
			25.5095	28.3512		67.9067	34.2757		22.2991	21.4841
			23.3554	21.5547		63.3984	35.6958		27.0065	29.0612
			14.9552	16.236		51.1323	32.8848		30.3405	36.3467
			7.73511	11.868		34.9272	26.7519		32.2927	40.9423
						22.1815	17.8391		34.1255	44.013
			18.0544	32.0133		15.038	11.4194		34.6464	49.1597
			24.106	38.3284		11.9454	9.00326		33.6529	47.8646
			27.3655	46.1927		11.1725	9.32176		33.468	45.7948
			27.2346	51.7794		12.2703	10.584		33.2331	45.0326
			26.3372	55.5241		14.6405	11.3621		34.9587	46.5351
			26.9801	57.0138		18.205	13.0247		40.0041	47.2213
			26.8527	56.197		24.6369	15.2144		45.1214	49.2316
			27.1561	55.7969		34.9699	19.3733		47.4234	50.6078
			28.0916	60.4115		48.1461	26.3976		45.5203	52.5248
			33.0617	69.2578		64.1371	38.0348		41.6717	57.9777
			40.4365	81.912		83.783	50.1538		39.2749	63.4743
			46.3451	91.9965		98.007	59.6621		38.028	70.0862
			48.5757	97.2081		100	64.3654		38.5348	70.2
			47.3431	96.5617		94.4441	57.9311		38.7333	67.3919
			45.2186	94.4296		79.6919	50.8496		38.392	63.4816
			45.6852	91.9765		66.4552	45.5783		37.2184	59.594
			56.9724	91.1757		56.1345	43.0515		37.669	57.1397
			77.4397	92.877		48.1369	42.4078		38.8546	56.9796
			94.3998	94.3111		47.2128	44.0058		40.8492	57.7735
			100	96.0302		51.4726	45.5124		40.3832	56.6665
			91.2978	97.4377		59.6837	45.1605		41.2112	57.5811
			78.4285	100		66.3443	43.0583		42.3725	62.5965
			68.9037	98.8828		64.6767	42.3662		51.5546	66.828
			65.9843	94.3931		60.8546	42.882		61.6701	71.6338
			67.2892	85.9957		58.3051	49.0964		69.0279	78.9767
			74.8154	78.4012		54.5817	57.0648		70.3726	87.3313
			77.027	78.5691		56.4049	66.3783		72.1026	97.1942
			70.3761	80.2436		58.7101	73.0432		82.7705	100
			55.6188	80.3676		58.3349	73.4141		96.3134	98.8405
			45.0183	75.1017		57.971	70.7979		100	92.6135
			40.5328	65.7036		53.5455	65.1365		90.3225	87.7168
			38.5833	56.4945		49.5543	57.7704		76.5534	81.8036
			34.9639	49.6517		46.1553	48.988		59.6859	80.3098
			27.4973	42.4643		44.7778	42.2881		50.0138	79.7762
			18.8296	32.6803		48.2634	37.5402		48.1168	79.5319
			11.8483	24.9657		55.1911	35.6084		53.4145	77.8262
			7.29554	18.0761		49.0279	37.9463		56.6923	70.5724
			4.34445	12.9381		36.3299	39.1093		53.7495	62.532
			3.62287	8.61736		26.9212	39.7482		47.5291	56.53
			4.17233	6.54005		27.057	40.1696		43.0083	54.3101
			5.52263	5.23647		34.4731	39.9906		43.9365	57.0162
			4.72891	5.23138		40.3867	39.3855		45.6928	58.288
			3.26893	5.52367		41.7262	39.1997		47.152	54.8709
			2.46877	5.55463		42.4487	39.236		46.4878	50.703
			2.33782	6.62451		50.6446	41.954		46.9529	47.7514
			2.09029	8.51454		61.6551	46.561		46.3754	44.6057
			2.04839	10.7789		65.155	51.5944		42.5781	44.944
			2.4554	12.8679		65.5673	56.1308		40.124	45.1974
			5.46347	15.271		67.5397	63.032		37.5067	44.4179
			10.3247	15.7887		65.4842	70.8509		37.4691	43.5992
			13.43	15.3509		58.3167	78.6695		41.8642	43.2834
			11.7186	13.683		52.6177	86.9996		43.687	43.2912
			6.97208	12.2352		51.0355	94.7731		40.6167	46.5981
			4.17441	11.4511		49.4127	99.318		33.935	49.9885
			2.63403	11.1041		47.0815	100		25.997	54.6363
			2.62849	11.1213		43.6264	96.8518		22.0798	56.9121
			2.22262	12.0892		39.6466	93.5185		21.6235	53.7564
			3.11072	13.5946		38.4908	87.8107		22.5228	49.1084
			3.27414	17.0593		42.0405	79.9043		21.0216	42.7972
			4.1736	21.1497		49.017	68.4494		19.8782	37.7721
			5.17663	26.1354		56.8462	59.245		20.5003	31.8655
			6.98793	35.9087		56.0508	53.1912		20.8752	27.0392
			10.6275	45.7747		54.3797	51.7376		20.6034	22.5635
			14.0654	52.5393		51.1209	50.5076		17.9989	18.2153
			17.8155	58.349		48.2641	52.1717		14.5288	14.8042
			21.5055	60.7102		50.9334	54.5016		12.9001	11.9326
			26.2356	66.4126		49.0381	53.7322		11.083	9.1678
			39.5343	70.8556		44.2624	50.7373		7.95439	5.56404
			61.2712	75.6669		43.2569	47.9537		5.71316	4.27227
			80.3643	80.3186		50.3522	47.0389
			83.4094	84.5621		58.1368	48.2137		40.3686	23.5125
			70.3715	84.5287		64.8033	52.459		40.8485	23.7688
			57.3425	81.7182		69.7987	58.7293		42.8456	24.1766
			55.5299	78.32		70.8843	62.2156		44.9413	24.2062
			56.8263	74.4987		68.777	62.9464		48.1041	23.785
			53.3962	71.0484		71.2579	60.7878		53.2007	29.7871
			45.8415	71.3265		74.0646	55.2054		57.5318	31.5463
			38.7114	71.6659		74.1392	47.1646		57.3343	33.6326
			34.9898	71.1933		69.8582	41.0559		58.0944	39.9709
			35.9975	68.4664		61.9745	38.2728		57.1118	43.4371
			40.4875	66.172		59.8727	38.1214		54.661	48.0764
			43.7628	60.4091		66.5419	42.8138		51.5885	56.581
			43.9585	55.5496		81.8684	48.0494		50.4718	64.1715
			41.8084	56.263		97.9768	47.9597		50.9818	69.3109
			42.6161	59.2039		97.4425	44.4703		54.426	72.8857
			47.9174	59.6109		84.9095	38.7159		55.3721	74.0343
			53.5495	55.7399		69.6109	33.5066		49.9781	62.6975
			53.9547	48.0226		65.4421	29.7385		48.3577	54.9197
			51.913	40.1322		65.9595	29.8045		57.2384	48.3296
			50.9896	34.8541		65.764	31.0495		69.9088	53.7446
			56.8567	32.623		59.9521	31.9653		86.9804	61.2174
			65.2568	30.9138		53.6478	34.7846		100	75.3685
			68.1887	31.7401		48.7164	37.6745		99.5508	85.7289
			65.8519	33.2122		49.9036	41.5363		90.2767	97.0935
			56.3708	33.8214		55.7523	44.0533		79.7061	100
			44.6615	33.7091		55.2319	48.4587		74.5671	91.2097
			36.6685	35.1337		47.3056	52.6883		74.8857	86.3385
			27.7006	35.9526		31.8381	54.2221		75.42	80.9226
			20.808	37.2283		22.6141	49.9262		75.2799	78.4923
			17.8758	39.3463		20.3432	42.7762		70.6208	77.025
			19.6392	40.426		20.1832	34.5449		56.9367	75.1137
			22.6633	41.5256		16.8199	27.2328		40.7427	76.861
			25.3403	40.8454		12.7192	20.0329		27.5511	72.7464
			28.9661	39.1199		12.0416	18.4687		22.492	63.893
			34.8129	37.6514		13.2594	18.3481		23.5876	48.737
			41.6877	37.0017		12.4422	19.002		25.3146	26.7257
			48.4606	39.8172		11.9637	19.7489		31.7004	20.0683
			50.36	42.1875		11.6129	17.8125		33.7623	17.5778
			48.982	45.166		14.332	14.4785		34.5525	15.5814
			46.1192	45.5062		16.4331	11.3121		43.56	15.5567
			44.134	46.9302		15.3373	9.52973		41.954	17.0681
			41.44	44.6645		13.9746	8.45248		30.9659	21.5278
			39.3837	43.0731		14.2493	6.67385		18.3154	25.9691
			36.9266	42.1898		11.3102	5.11463		17.134	29.1881
			35.9172	42.993		6.76862	4.09336		14.6919	27.4
			35.6948	44.9544		3.33244	3.16971		12.147	25.2698
			35.2402	44.4057		2.24751	3.01697		8.17387	24.9944
			31.2542	43.0601					8.46213	22.3647
			29.6731	39.2454		2.58262	4.28044		7.83544	18.0649
			27.4351	35.3328		3.04944	10.0169		6.06446	14.4295
			25.3579	34.2786		6.78883	15.0756		5.78996	11.3842
			21.0449	34.8316		9.79309	19.2816		6.18905	11.1855
			16.3426	36		16.1941	23.3661		6.15495	13.0321
			14.8681	35.3879		22.1786	28.1995		8.11611	14.6103
			15.8951	34.6334		27.6097	31.9179		10.9726	18.0858
			19.5785	32.7408		27.6898	35.3351		16.5293	21.0538
			28.9495	32.1309		25.9237	37.0472		26.7467	22.3973
			43.7748	33.7387		23.9792	40.2747		38.2181	25.6608
			59.0453	34.319		22.9041	42.2172		44.0232	28.2
			61.2641	31.5208		21.6948	45.1739		47.4151	32.3697
			53.8035	28.7349		18.0677	48.0888		52.7935	41.7084
			43.8229	27.186		14.9746	49.1289		59.0372	48.5076
			34.8153	27.8106		12.7113	49.7849		63.9698	55.765
			32.4779	27.1353		12.565	51.5235		67.6178	60.6741
						14.2396	55.4728		64.4366	70.6025
			32.9345	51.2062		17.0544	60.7817		60.651	78.5516
			43.8855	58.0281		18.8614	67.6093		62.1897	80.6072
			46.6837	59.8822		22.1346	69.8342		67.5783	84.6475
			42.1025	60.4389		26.0387	71.6735		73.8082	84.5604
			34.9857	65.7129		30.3046	73.2181		77.7728	83.4995
			35.3695	75.6795		34.5164	76.3051		80.7648	73.274
			44.763	86.2669		40.3777	74.2689		86.7243	65.0689
			56.1293	93.5217		52.8661	75.2192		96.0403	56.6722
			65.1683	96.8098		68.5989	76.4673		95.1347	58.1002
			69.7918	96.5402		84.2458	79.6531		88.9013	62.6937
			68.9129	100		85.1514	82.6952		76.9729	67.7635
			64.7057	98.9881		78.9126	84.7987		64.549	69.1561
			60.0532	88.4494		72.2094	85.7195		55.14	69.6879
			55.3272	72.6302		64.2175	85.7295		59.2952	67.541
			48.0931	58.3066		56.2957	86.3573		66.7355	66.7794
			41.6857	46.6674		50.1823	87.3465		73.6983	73.6356
			39.8339	40.2943		49.3433	88.1273		75.2154	78.4978
			43.1378	37.1433		55.9606	89.0389		68.8404	79.7013
			49.664	40.0265		61.4242	88.4762		60.6776	73.601
			54.5505	45.946		59.9027	91.6855		50.4816	64.764
			55.1424	52.4974		52.3385	96.2224		45.5452	56.778
			50.2121	53.2191		46.3148	100		44.8269	52.0542
			41.5558	48.0628		47.7024	99.3389		48.9324	49.1392
			30.6647	40.2716		54.5546	97.3754		56.6794	50.1821
			27.6762	37.0101		65.81	91.5189		59.8572	52.6111
			31.9443	37.7801		76.5133	86.4884		58.3115	58.3002
			38.5627	37.7778		81.0175	86.3629		52.7559	64.0059
			45.9868	39.7779		83.3118	93.3559		47.8383	67.8694
			51.717	40.4404		91.0177	97.8931		45.5435	68.3423
			61.2388	42.2641		95.8465	97.2214		42.45	66.524
			71.7175	45.3562		100	95.5531		37.8618	64.8154
			78.1479	52.3747		91.0773	87.1354		32.8052	63.9686
			77.2182	58.0157		77.9003	81.4709		26.7653	61.83
			76.9084	60.8771		66.4561	78.6096		21.8805	59.4521
			80.0696	58.7004		62.4181	73.9195		23.2277	58.5796
			90.3892	56.7185		60.4156	70.8868		30.7338	58.9507
			97.1976	55.6958		66.8921	70.8593		39.5703	61.6287
			94.258	54.3373		70.9531	79.2675		45.955	61.833
			81.8633	47.0525		74.2755	85.2462		47.3337	62.0611
			71.5394	41.9447		74.9025	89.4828		41.4106	63.5624
			68.4505	39.9376		71.8718	87.8824		31.3856	61.5443
			73.6089	42.4171		66.7993	79.5019		23.6087	61.5155
			77.9456	49.3437		62.9008	67.5465		18.7561	64.9133
			82.9524	53.8976		58.4899	56.8223		16.173	67.1739
			88.0901	58.6151		55.396	52.8137		14.8499	72.0841
			87.8637	57.1326		51.8024	50.7189		17.064	78.3645
			80.0777	56.5152		51.0456	48.6739		18.7533	71.9186
			69.8204	53.2258		51.8947	47.2117		20.5181	64.7738
			66.8691	50.2805		50.7498	48.4673		22.6614	52.5788
			71.1416	46.6486		49.9746	50.072		24.1329	36.815
			69.1389	39.8314		53.5681	51.2555		22.6403	25.8821
			58.2021	29.913		59.8284	54.2619		18.4842	15.6386
			44.8458	20.7367		60.7808	56.6223		10.9405	9.69881
			30.2005	15.2068		60.461	58.2037		5.87997	7.26552
			23.5155	11.8338		54.502	61.3375		5.21627	6.09438
			20.2368	10.259		48.2456	62.2772		3.6515	11.7481
			18.2465	7.84434		41.4902	62.5285		7.01837	17.0075
			16.8473	6.73069		33.6256	63.3981		14.3868	19.0551
			15.3801	5.76476		29.0482	58.9742		23.1551	21.9397
			14.1671	4.90599		29.1391	55.2065		27.3551	16.9699
			13.1623	5.71553		29.3806	52.1104		25.2557	12.267
			12.4346	5.24884		31.8922	52.5006		15.5223	8.6897
			11.2069	6.44971		34.9402	55.3594		7.86238	10.0761
			11.3507	7.12806		37.0806	59.0241		4.24239	10.5013
			11.0187	6.81564		30.8558	58.7516
			11.2345	5.29402		24.5346	62.6095		4.49017	4.64594
			11.7927	4.94346		20.6259	61.8263		7.69153	5.5637
			14.3563	6.70645		20.3601	59.7533		9.59531	6.31231
			16.5259	10.019		22.2059	57.7158		9.16362	10.0556
			22.5338	16.5846		32.8804	62.0766		7.37041	15.4941
			31.5571	25.0561		48.6364	66.6584		6.67525	22.6177
			44.3557	34.5864		62.1731	65.6039		6.82123	28.0276
			56.0814	37.8857		60.0901	54.2717		8.1779	32.4124
			64.8688	39.4207		44.9085	42.7878		11.4186	34.4792
			68.3146	39.6717		26.6087	34.5282		18.3248	38.2637
			69.9288	39.7596		17.035	35.1673		24.1369	40.7512
			73.5769	41.8691		17.3931	39.1461		30.1819	44.3978
			74.5284	39.8658		22.9704	34.359		32.337	44.8083
			70.5902	34.9464		25.8301	25.4209		36.3554	45.1081
			67.5266	28.3401		26.6759	13.207		42.1293	49.8782
			66.2944	23.7887		24.5252	7.44232		45.3453	54.7494
			59.7932	22.6093		23.7258	6.63945		46.0584	58.4052
			54.3036	24.9758		18.8654	7.5626		47.1946	59.7397
			50.339	28.3171		12.4398	6.02222		47.7877	57.6766
			54.921	33.1698		4.94712	6.34408		51.0699	53.6666
			52.9722	34.8817		2.09956	6.13915		49.9169	47.611
			42.283	34.4793		1.02083	6.74404		53.6585	41.1782
			27.6494	27.6054		1.01039	9.46153		55.9293	35.6419
			19.228	18.9589					54.6806	32.1593
			14.67	10.6864		3.99025	5.56918		46.834	28.5006
			12.7461	6.87178		5.65779	6.58144		36.5176	27.0984
			11.2804	6.1189		6.46013	8.26564		28.0231	28.7429
			10.8435	6.22755		10.113	10.9604		26.62	31.0499
			10.4886	7.34214		14.508	14.5711		33.0588	33.8969
			13.1753	9.82909		16.0792	18.0423		42.3162	34.9101
			16.454	14.3175		17.2449	20.3019		50.607	35.5546
			21.4479	24.0439		20.0833	21.6359		51.6593	32.8921
			32.2837	38.4149		19.7167	20.5563		47.5876	31.1859
			48.0403	52.1568		17.4805	19.0219		39.766	30.9032
			62.8978	57.7126		16.601	16.9207		37.5371	31.1553
			75.4915	56.0051		14.2642	16.4695		44.914	34.2001
			91.221	51.0099		16.4181	17.3906		53.1925	38.4729
			100	45.0221		18.8132	18.8046		62.6587	43.6554
			86.9808	39.7644		22.1074	20.9938		70.2877	49.0801
			61.7945	33.52		23.5938	22.9726		77.4948	51.8181
			41.9025	26.9695		28.3145	25.3075		80.0877	51.9096
			40.1055	25.6493		31.456	28.8502		78.2167	51.8509
			40.4334	24.9651		38.9832	31.1401		72.0613	53.9499
			35.7203	30.4811		43.0487	31.4601		71.3924	55.9105
			32.005	36.2155		41.9671	30.3026		82.1663	57.5555
			28.6787	44.6643		37.1322	29.2134		92.1033	59.6842
			29.67	53.8283		28.8783	31.9075		95.5384	58.253
			31.4097	58.3458		27.4574	38.9393		85.3054	55.6366
			37.7509	59.8166		33.1511	51.7008		75.314	50.122
			48.0281	61.0962		45.9474	67.4294		62.1842	46.7255
			58.5101	63.6137		57.1253	80.279		48.5717	41.5717
			66.3771	70.1655		52.6996	85.7746		31.3805	38.5283
			68.8775	77.0716		47.7729	84.4343		20.6577	32.7816
			63.238	82.5424		44.484	81.6043		14.5224	23.7413
			49.761	86.7983		48.5854	81.4636		13.2474	17.1903
			36.782	88.9943		63.6106	88.5437		14.0212	13.3438
			31.9849	86.0109		78.4156	95.2214		15.3152	11.4657
			30.0169	73.267		90.7892	98.7497		17.59	12.2681
						100	100		18.2795	14.603
			4.92239	17.7927		99.0748	96.6718		21.9142	17.7399
			5.62715	25.3586		91.9211	89.68		22.6601	20.8835
			7.17766	38.4883		80.4662	82.3794		24.9358	24.6484
			12.0542	56.8698		70.2376	77.7181		29.764	25.6837
			20.9834	74.2622		70.4022	78.1265		35.9623	27.7517
			31.3566	82.8151		72.3815	79.6589		39.0132	28.7891
			41.6462	84.548		71.7125	82.9082		38.737	29.0577
			56.2968	82.7923		67.6323	85.9082		35.5327	26.057
			75.7752	84.5449		68.1198	88.0829		32.4081	21.4248
			88.735	88.7555		70.2607	85.4474		32.9203	17.452
			82.7531	91.9163		69.5927	80.494		33.0998	13.8287
			63.0444	92.9627		68.9749	75.5358		29.9888	10.9797
			45.3409	89.2843		68.7823	72.4823		22.6004	9.79004
			41.4241	81.2235		72.5519	71.3967		13.7794	7.98063
			39.956	72.3889		74.6167	72.8169		12.9779	6.25482
			38.7403	63.9957		70.1403	72.4839		16.9665	6.66993
			39.9003	55.9219		62.83	70.3067		20.7904	6.21798
			47.4914	48.4096		60.2982	70.2259		18.4212	6.57224
			55.0106	43.868		59.0697	71.3907		18.62	5.8306
			57.2032	40.153		54.8794	70.3829		24.8308	5.28196
			58.0515	36.0747		48.0631	71.1392		34.635	4.75423
			56.693	34.5835		41.2679	68.322		40.0063	4.93708
			48.9849	33.7868		33.5659	61.3627		36.1988	5.80073
			42.7738	31.6139		29.201	49.5094		26.5369	8.20876
			37.5435	28.9593		26.2652	39.1351		18.9932	8.14189
			37.8576	26.8417		24.6704	32.5998		13.5695	8.74158
			39.4914	26.6534		25.0433	30.0823		13.134	8.43375
			42.4317	26.3176		27.0695	30.0933		15.9781	8.44613
			41.3703	25.6139		25.7397	31.3183		17.7524	10.0772
			38.0306	25.1374		22.1436	31.2447		23.6325	10.8303
			28.6273	24.2834		14.4074	28.578		27.8549	12.5216
			23.4749	24.826		8.64753	25.97		30.9762	14.8494
			24.6318	22.5681		7.57759	25.5195		32.1403	18.2682
			27.4534	22.2843		6.59289	27.0742		40.7726	21.3414
			27.8194	23.7474					54.2293	26.266
			24.0469	27.6651		4.84783	3.12948		66.0734	32.804
			23.8296	33.0724		7.1172	4.98279		71.8885	40.2435
			26.7319	38.2161		11.6217	7.98456		71.1595	44.1551
			27.4811	42.7096		16.673	11.9974		67.678	48.5608
			27.9813	49.0038		26.2146	17.4134		66.0288	51.2418
			34.4605	58.1271		37.6775	24.8587		62.4779	52.887
			45.9026	68.4853		55.0704	31.6533		61.9776	55.2384
			46.2334	76.3228		68.554	37.994		65.3624	56.5973
			39.0101	79.5905		70.9823	40.3451		70.3979	51.9587
			31.2092	81.6398		71.9859	41.507		73.741	45.4105
			28.5675	78.4899		80.8972	41.7948		78.8855	42.4294
			28.4355	72.7532		93.0206	41.8168		87.3646	42.6819
			29.0386	66.5694		100	39.3555		94.0676	43.8399
			34.9712	65.1481		89.3067	36.098		95.4709	41.7903
			47.7227	68.4798		75.3166	34.0009		99.774	37.1858
			56.8934	70.3159		74.9775	30.1757		100	36.4895
			61.3436	69.4298		73.3316	28.8938		97.5819	37.2821
			58.6758	65.6473		62.5892	26.621		91.561	41.3149
			54.3308	61.7937		45.2039	24.1542		82.9994	49.4292
			53.0391	61.5527		25.8991	18.8821		80.4129	57.2802
			49.3937	63.436		15.2693	13.5983		76.9596	61.98
			41.8355	64.9035		9.92123	9.40225		80.2009	66.5845
			36.725	64.8402		7.34164	7.32538		87.4472	73.5006
			39.3813	63.8		6.15786	7.10872		92.1724	82.3764
			52.3092	66.5718		5.7099	7.02224		91.289	89.6325
			68.4207	72.4435		4.86149	8.67205		92.1199	94.8259
			82.8311	81.4405		6.13689	10.9834		96.9523	98.5996
			95.6933	86.6582		6.84001	13.7416		95.9416	100
			94.8585	83.6403		8.86525	16.3613		86.1718	97.1082
			92.143	79.7499		11.7241	20.026		69.4046	89.0476
			92.6662	72.5859		16.501	26.4506		54.0631	83.1135
			96.8089	63.1073		28.3721	35.0061		39.9817	79.7052
			100	53.7894		47.3284	43.738		28.8944	76.4206
			92.2141	48.1102		62.4247	51.0772		21.1092	69.8102
			72.6752	42.792		58.7595	60.4934		17.01	61.8182
			53.2584	42.4719		48.3832	75.5525		15.1236	49.7491
			42.675	45.778		44.3657	87.1377		12.0896	47.6979
			45.5717	54.3437		48.7988	94.1838
			61.4806	57.9799		55.6302	91.5896		1.62799	17.9875
			82.5412	58.068		62.869	81.6843		3.21345	22.7558
			93.5708	54.7299		66.2281	75.6754		4.73629	30.3586
			85.5177	49.6309		70.2152	75.2987		6.60325	41.0196
			66.9923	44.9765		71.7486	77.5483		10.4563	54.9921
			53.2527	37.9656		73.5759	83.6121		19.2448	67.1479
			53.066	30.5947		76.4269	91.6279		30.02	70.5547
			61.4669	25.0166		84.5533	98.3031		37.9664	64.3573
			70.0426	20.5422		85.892	100		37.7092	47.4823
			75.9384	18.392		72.3517	96.5572		31.1919	34.1741
			82.753	18.1315		59.754	87.6895		24.4458	29.6704
			80.4851	19.174		54.2783	78.8827		19.334	29.6267
			65.1105	19.4826		56.5762	74.9074		18.3162	34.2585
			42.6317	17.9299		63.514	72.059		20.8907	43.2547
			27.4961	15.2171		69.4551	70.6718		29.1181	55.6974
			20.6901	11.8772		74.8718	70.4164		41.3609	70.1061
			16.4708	8.43229		77.1276	70.2671		56.8824	86.4916
			13.1084	7.92442		77.0256	72.8505		76.358	95.7179
			11.3293	7.76839		75.2832	78.1481		91.7924	99.4585
			10.1984	7.30454		67.9328	77.7453		100	100
			9.48905	6.78549		56.9693	75.2177		90.5052	94.465
			8.64887	6.96703		52.2281	72.4302		70.2409	86.3009
			8.49872	8.7778		51.6311	63.6706		51.9595	79.8162
			7.65396	10.6287		62.4789	54.9832		41.9235	73.3192
			8.26818	13.9703		64.1032	46.8132		36.9099	64.953
			9.08229	18.7164		56.0739	39.9552		35.3111	57.6152
			11.8775	31.9441		40.5665	34.4636		35.032	50.0075
			21.1195	53.6298		28.0949	32.2061		37.3708	45.2254
			31.8744	77.4251		22.9682	31.2857		41.6075	41.7776
			38.3943	94.2585		23.2658	31.0824		45.7073	40.3302
			38.8402	100		24.2221	32.0377		52.0758	39.6204
			39.5491	96.9962		26.8207	33.0295		60.8223	39.085
			44.1897	90.3789		24.5312	32.7875		67.8729	39.7346
			51.7327	88.5435		17.4199	30.6594		60.2024	39.0036
			56.489	83.1874		11.2271	23.7862		44.8817	34.8123
			64.6017	73.985		8.4771	17.0034		30.7841	29.5172
			79.5998	61.1962		5.04567	10.3316		25.5604	23.5013
			93.0428	49.0426		4.48512	5.32287		28.2947	17.7161
			91.2157	39.2812		6.15493	2.98925		27.9068	12.0399
			68.9706	29.5783		6.82739	3.48262		22.4048	7.46969
			43.9483	22.5914		9.85448	3.58355		15.5493	5.45983
			25.0882	16.8994		13.8394	4.91519		9.96333	4.24553
			16.3451	13.8871		19.8381	7.55704		9.00904	4.78667
			12.7071	12.3564		20.5631	12.4339		9.96725	6.37512
			12.2025	13.0704		23.6775	16.6789		11.7247	12.0843
			13.7905	15.159		28.8741	21.0722		12.3832	16.0515
			13.4281	18.9517		31.8103	25.5098		16.0425	20.6384
			10.1712	21.3253		34.1765	34.1408		23.7985	26.3528
			8.44146	25.0703		40.3662	41.0786		38.5039	33.8678
						49.1662	48.5714		55.553	42.3269
			13.6368	4.14636		53.1344	51.7334		67.5105	44.7813
			7.91804	4.545		48.8769	46.5539		69.191	44.1845
			5.29978	4.39507		42.8781	39.379		63.4962	39.8417
			4.70014	3.681		44.4119	38.9524		55.5391	38.0747
			7.04727	4.29585		48.7703	44.4523		50.4291	36.4414
			7.94311	4.93145		43.0905	51.2051		54.2339	31.647
			10.3112	5.07312		32.9104	54.0242		57.7272	24.5149
			13.6892	5.20632		31.5926	51.4961		53.7576	15.7177
			15.1723	6.57532		40.5614	47.9231		43.5107	9.76137
			13.5319	7.43197		51.0098	46.0811		31.3778	7.50536
			12.9621	10.0928		52.5177	46.9233		21.7954	8.10472
			18.4658	13.4765		44.5442	46.4244		16.2355	12.07
			29.6382	19.5832		39.2715	43.711		15.4784	16.8319
			39.7422	23.3685		38.6713	43.4827		23.1002	19.186
			47.8477	23.9567		50.765	40.3939		35.6739	17.7858
			51.8678	23.9439		75.7892	35.6343		41.5755	16.6466
			55.2295	25.8893		96.9544	28.6047		38.8124	17.2087
			61.7202	27.7236		99.0883	21.5667		35.5175	19.779
			64.7942	25.2991		85.5003	16.7522		35.1625	22.4406
			70.3702	22.4147		72.6404	15.9611		38.0287	23.5381
			73.2257	19.1798		59.4745	16.1426		43.4408	25.3685
			74.4073	19.8543		51.4025	17.5966		47.3325	29.0519
			69.5974	21.5297		48.9442	20.3075		50.9522	33.776
			62.1866	21.9367		48.6303	23.3369		50.8355	36.6467
			60.7601	19.2205		46.0736	27.8498		46.4073	37.3176
			58.9351	17.5929		42.5207	29.3287		39.0917	36.8906
			49.5459	17.0659		36.7922	28.2553		32.605	35.4728
			37.592	14.2452		32.8766	24.2456		27.6494	36.6341
			24.7988	12.3387		30.3972	21.6452		28.4824	39.3769
			16.8977	11.2614		23.1819	22.9342		34.119	42.0467
			15.677	11.1338		16.6973	29.2606		39.8694	44.3866
			22.9433	12.7561		17.4757	33.9748		42.625	44.6981
			32.4926	14.0821		21.2292	33.9815		41.944	41.0106
			37.5172	14.6119		22.2284	33.0307		46.5308	38.0101
			36.2479	14.9032		17.1973	32.1856		52.4237	36.36
			34.9265	15.0955		14.9829	34.1336		58.3227	33.7608
			35.5562	16.5571		14.6498	38.8321		62.5306	31.1439
			35.4025	19.0816		16.0237	38.9418		60.9494	29.4403
			31.8682	23.7775		19.4071	37.0646		55.4175	31.3119
			27.573	29.8709		20.5194	32.7348		48.1211	34.2454
			28.3557	35.5258		22.0308	32.0877		44.4212	39.483
			34.7429	39.2774		33.8757	34.8076		40.6977	41.5512
			40.3146	38.4518		51.2746	39.3143		37.1357	44.0257
			43.0567	38.1293		65.9258	41.3843		30.6263	41.5702
			42.3626	44.0061		63.8709	41.4612		21.9461	38.5215
			48.6589	53.1393		57.9671	39.2523		15.8414	35.2451
			57.4344	57.9295		60.0262	36.9034		12.769	30.281
			60.0292	59.8788		61.9619	35.8998		11.5241	27.7705
			48.0233	58.6935		61.6061	33.5555		12.9856	23.1718
			38.7955	57.5164		59.1533	31.0197		15.1849	21.1118
			38.6901	52.3922		56.9523	30.4741		16.1954	19.4347
			45.0213	49.7122		52.6438	30.7945		22.4422	20.8808
			56.0403	49.6707		48.0759	31.1254		33.2655	27.6419
			66.4253	49.5936		45.8978	31.35		41.1918	38.1485
			70.2161	48.9588		42.9681	29.3219		42.5615	46.6677
			64.0299	46.6493		38.245	25.8923		30.3401	49.9124
			58.4943	46.4319		30.8999	23.4458		17.5355	47.788
			67.8722	48.2397		26.2695	22.5089		7.91009	43.603
			79.5031	49.254		26.1942	23.1329		4.82251	41.2032
			78.2661	51.2469		30.5861	25.1908		3.45766	34.6711
			65.4311	49.8285		37.2167	29.2182		2.35119	26.6978
			50.343	47.2203		44.106	35.04		1.55256	19.5584
			45.4444	45.6844		48.7003	39.9255
			41.7032	40.841		45.6533	42.6248		30.3453	9.66615
			36.2404	37.4135		40.5603	43.1233		28.6151	13.3243
			31.7991	32.8831		37.1118	40.7587		24.9022	14.8308
			31.274	30.0646		34.9757	38.1312		26.0755	17.5522
			35.0208	28.757		42.3627	36.8476		32.3297	20.5562
			43.058	29.5447		63.2569	37.7451		46.6385	25.8391
			56.252	29.7493		76.5427	38.1255		59.4624	34.859
			73.5752	31.345		74.1015	37.9828		63.7101	44.7323
			91.1028	31.7543		58.937	36.5089		62.2004	51.6223
			100	34.186		47.8752	36.0223		53.6165	56.8513
			92.7898	40.3164		42.668	33.4616		48.4352	58.559
			78.0386	45.2373		45.6805	29.2883		49.0941	55.3374
			68.382	47.9198		52.4657	26.2064		55.7941	49.5361
			69.7462	48.3956		53.8955	22.9525		60.1384	41.2885
			73.2301	51.117		52.3861	22.5543		60.8478	33.2988
			73.9537	53.6186		48.8343	22.4569		57.9725	25.238
			64.8959	56.1577		46.0163	21.3739		52.7058	20.1131
			59.3124	61.486		46.9478	20.91		52.4817	18.0713
			65.3731	61.7754		53.0874	22.8436		51.7024	17.87
			73.9703	62.5033		58.9326	24.2673		54.3217	21.1041
			76.9642	61.4719		63.187	24.1947		54.8483	27.3313
			74.5616	56.5759		65.4708	23.2182		55.3393	35.4932
			71.5844	53.8948		62.2903	21.788		58.6885	43.2045
			68.5504	54.7517		57.6478	22.4149		62.7559	49.8545
			66.3426	57.6819		50.3197	23.0256		66.0976	52.1129
			65.9048	60.8779		39.4218	22.8406		67.3328	50.2071
			67.3828	64.718		34.0704	23.3538		66.8345	48.9824
			66.4991	67.4086		33.5701	24.7738		63.83	50.476
			61.3072	70.1015		38.4048	27.4595		62.4369	51.8397
			57.5283	74.4417		42.6527	30.659		64.4257	53.7992
			51.831	78.1982		49.3358	32.9153		67.1235	52.1925
			43.0105	81.2144		49.4951	34.4289		68.1149	54.6323
			35.3708	79.8941		43.5035	34.6964		62.1892	59.2116
			28.8637	74.3808		35.1624	34.5649		59.5108	61.6663
			23.6171	71.6086		32.3731	35.4584		59.9376	62.6125
			20.0907	69.0004		35.2744	37.0941		59.4067	64.9765
			16.492	65.0389		37.331	39.9333		60.9852	69.1978
			15.8238	63.8335		36.6229	40.1826		68.5893	75.6277
			16.662	59.5984		36.8279	39.5814		78.7955	78.2212
			16.5976	55.7079		37.7728	39.0055		90.5363	78.5073
			16.1944	49.5634		40.6852	38.8601		94.9774	82.367
			17.0624	47.7959		46.8437	40.7196		95.3726	87.715
			18.7735	47.9386		47.072	43.1528		90.566	97.0322
			16.2097	50.3831		39.1033	41.6463		87.2927	100
			10.8625	54.7822		32.6825	41.4244		89.5677	99.1958
			7.35711	61.0049		27.3298	41.9385		88.105	92.8421
			5.93001	64.8714		18.2318	46.0345		85.2358	89.9154
			5.98345	65.3358		11.3822	47.1431		77.6921	91.9065
			5.79892	63.1176		8.29344	44.8965		74.2467	91.2639
			4.91824	59.2386		5.10657	44.6966		78.9857	86.6761
			3.25556	57.6131		4.36386	46.1814		84.7519	76.1462
			2.50832	57.0461		3.67614	49.4905		84.0811	68.5293
			3.10102	58.1554		2.12533	52.863		73.4073	65.7358
			4.29683	55.3679		2.60736	51.2311		64.1214	67.3469
			7.64605	48.0982		3.46784	47.2886		55.2908	68.3031
			15.0367	42.1479		3.91104	37.8527		52.4421	68.5864
			27.4491	36.8078		4.34046	28.6352		53.2754	65.3004
			36.7933	35.1228		3.87649	19.9574		53.3332	62.419
			39.6356	37.4127		3.41669	15.2525		55.639	63.344
			35.7248	45.4582		3.74938	12.7635		56.5582	67.9725
			30.7806	54.8016		5.51066	11.5224		62.4086	76.1385
			27.2204	62.1094		10.5291	12.5943		66.7862	82.0444
			22.36	67.8502		16.1887	14.2963		73.546	81.8543
			15.8491	66.4626		14.9639	14.5511		79.167	80.5802
			13.7117	64.4367		10.8234	13.9325		82.6438	75.9464
			14.0893	60.4008					82.386	75.5319
			15.7543	59.7619		7.00202	3.93597		77.2054	76.639
			16.625	59.6217		12.4441	5.82003		76.5204	78.0103
			17.7392	58.5873		15.7447	8.21161		75.5891	73.0089
			20.2468	58.3261		18.4364	13.4492		73.3509	68.7886
			23.7449	61.8529		24.7951	19.1275		74.9264	66.8936
			28.3755	66.8431		31.0362	25.8004		76.4538	66.2362
			36.8229	79.9993		40.4007	28.053		79.3661	65.8371
			43.2029	94.381		44.4552	27.4327		74.9494	66.5091
			43.7459	100		44.2159	23.8372		72.9154	73.7533
			38.2393	98.9873		37.8084	18.2788		65.9176	82.5826
			33.2061	93.8799		29.9554	14.3491		55.6994	85.9646
			28.7117	87.0862		22.2693	11.3103		42.6164	78.5139
			24.6195	79.5969		19.5541	12.3588		31.8059	66.73
			20.7023	74.055		26.4857	14.7332		28.0306	53.3325
			19.1265	73.2336		38.9645	17.2228		29.6603	47.7609
			20.715	74.5619		48.6792	17.7243		34.7703	46.1561
			25.9323	76.6653		47.2086	15.433		39.1496	49.4188
			32.2909	77.5842		34.4371	11.1149		41.0781	56.4672
			38.7631	77.3707		19.2294	7.65919		40.467	61.1442
			46.5365	71.3123		10.7593	6.68766		42.3169	63.8673
			45.9263	63.1175		7.84975	7.75249		51.115	63.515
			40.1401	60.548		3.85214	8.9364		64.5843	63.2032
			35.2921	60.834		2.30163	11.109		74.0316	62.6466
			34.4216	66.8296		3.42419	11.7879		74.7575	62.6946
			42.0744	75.5317		4.8526	11.4475		68.9408	64.7906
			46.2843	81.325		7.47415	11.4061		65.1183	68.8807
			43.1418	81.8142		8.98315	12.9067		66.0131	71.9939
			40.0826	80.0922		9.49963	17.8088		75.8111	73.5981
			36.2735	76.4773		11.7737	24.312		91.859	75.304
			30.2153	71.8981		16.8857	32.0087		100	73.2463
			20.2107	67.8742		29.6426	39.0548		89.9338	65.4896
			18.6646	63.7169		49.8995	46.2688		70.6399	55.8075
			17.7336	60.5997		69.8925	52.2002		49.6802	43.5781
			18.2077	59.0186		89.7597	58.5468		37.825	33.3605
			23.4377	56.6874		100	59.7235		32.3802	27.7955
			28.4533	55.1897		97.9387	57.6842		36.184	24.8095
			34.4284	55.8392		86.983	53.4188		42.6491	22.5362
			34.8162	58.0263		75.4175	51.6215		47.7436	22.6752
			31.3189	53.8405		71.3976	50.054		47.6386	26.3818
			27.0195	46.5895		71.4495	49.8874		47.5346	29.6742
			25.1088	43.177		79.4512	48.3731		47.6379	33.2213
			22.7246	41.705		88.019	47.2202		45.88	39.6286
			18.0364	39.7098		83.5156	45.8013		44.5405	44.9482
			11.7927	34.1936		71.5875	44.1574		47.1271	48.6109
			7.25223	23.9737		61.9741	46.2572		50.4053	51.678
			5.39357	17.806		58.6242	48.5764		53.7329	53.264
			6.13931	14.2104		60.4813	49.4396		55.3358	52.523
			5.35201	13.8978		56.5455	47.0734		54.3689	48.861
			4.23735	14.1099		51.2366	42.2756		55.1632	48.3162
			4.85115	14.9934		52.0677	38.1002		57.2507	47.8488
			5.96652	16.4203		52.7305	33.9366		57.6848	48.4852
			8.38416	18.9282		56.5992	34.3234		55.9136	49.7408
			12.9376	23.7056		62.3443	38.895		51.797	47.7802
			22.8754	31.2471		72.5341	43.3205		48.6958	44.8816
			31.9559	41.4845		78.0348	51.1896		47.1103	42.5418
			33.8363	50.7045		71.9677	55.9979		47.3622	39.2435
			30.2222	57.5553		63.8992	60.5935		51.9827	37.8497
			30.0694	56.0962		55.8588	66.7353		54.021	34.9907
			33.3611	53.4321		49.1671	70.7825		55.1989	35.2812
			37.0849	52.1993		47.5224	73.7374		53.6077	35.9755
			35.4816	50.1925		50.1599	73.2265		52.3511	36.9678
			28.0522	48.0434		56.0149	73.4592		56.3488	39.5414
			20.4147	43.4233		63.3665	76.8586		61.055	45.4976
			18.5232	44.6634		64.1653	82.3781		62.5651	55.731
			22.0026	41.9492		56.6747	83.6955		62.7961	64.9686
			23.6733	40.8062		47.0838	79.793		64.3038	68.9041
			25.1997	42.0969		35.6832	67.7906		62.2056	69.0854
			22.9056	41.0421		32.9489	63.1273		57.1484	64.3673
			17.1109	41.7023		37.1304	62.7378		53.6891	57.7285
			11.7267	45.0383		41.1516	65.2095		53.7612	51.5239
			9.60529	47.069		46.1883	70.3957		53.6935	45.9939
			9.52693	48.5278		51.314	79.2354		44.5692	40.9341
			7.23637	48.6913		50.3049	82.1406		36.1149	35.2216
			7.67024	50.09		46.8639	82.5293		30.7423	30.0124
			11.8855	50.5436		46.7011	85.7389		28.806	28.7398
			16.0907	51.7522		47.9986	87.5524		30.6519	33.292
			16.0571	52.5515		46.69	88.3925		32.0171	40.2323
			14.7375	52.6889		47.1381	86.9205		35.4235	46.4969
			13.1264	53.4988		47.3267	86.0614		40.8176	53.6007
			14.0396	51.7302		48.9436	86.6775		44.1196	56.5365
			18.6382	51.6551		45.6892	90.2715		45.2983	58.4195
			24.5357	55.7846		40.4693	97.0909		46.8779	57.6798
			29.828	60.031		35.12	100		49.1938	54.7966
			30.7365	62.2611		38.3299	95.6533		46.5292	51.5327
			32.8521	58.8824		50.128	87.3609		48.1893	48.8955
			37.0422	51.4523		54.3048	77.3941		55.1751	49.1439
			32.5736	45.9188		46.5793	71.4888		67.5156	51.0794
			24.0993	39.354		33.5742	61.343		77.7804	52.9773
			15.7113	34.7748		24.3828	49.3195		77.2687	54.178
			9.49881	33.2626		17.5763	37.1534		74.7223	54.2464
			8.84151	33.6322		15.0396	28.656		71.1251	57.1957
			10.3508	35.1368		15.6981	26.7762		68.7321	57.4321
			13.0851	30.7415		17.2715	33.111		67.2176	55.868
			13.4829	27.0768		20.5513	42.7522		63.6616	48.2936
			11.7011	26.019		23.0315	58.8189		56.9433	38.0294
			9.4548	26.3778		21.3578	70.8081		45.7806	28.3134
			9.17674	22.5647		16.228	68.4564		33.7711	19.3695
			13.0389	20.0114		10.3509	56.4419		25.5653	13.8037
			16.5855	16.005		6.58244	38.878		19.0151	11.352
			18.1645	14.6295		4.09967	26.3892		16.2268	11.5404
			16.6339	14.0283		2.11781	20.4001		14.9813	10.4762
			12.0271	17.8509		1.31278	17.8714		14.7036	10.2914
			9.58104	23.0716					14.394	7.31473
			11.1257	28.028		25.4142	19.0469		13.1358	8.25871
			16.3733	36.7479		27.0685	22.6665		13.2004	13.2057
			24.9791	41.8032		25.4797	23.9585		16.18	17.9402
			27.0876	43.6657		23.8144	26.5758		25.6161	23.8886
			23.1257	40.2341		23.5672	28.0243		35.5233	30.117
			14.1881	32.2536		22.2547	28.9254		40.3011	37.5306
			7.8442	25.1099		19.6412	34.2826		40.4294	43.8603
			6.32861	18.4915		19.9138	38.371		37.708	50.1857
			5.59131	12.8377		21.8169	42.3986		36.7016	50.6376
			2.99873	9.85364		23.9152	46.9448		30.8038	44.0804
			2.27411	8.23158		29.462	50.2391		28.5413	35.9146
			2.73486	7.48321		35.5496	53.2635		27.0789	29.7119
			3.56946	8.79456		41.9769	53.5814		23.7892	26.1416
			4.74665	10.2232		46.3207	54.6425		21.7689	24.854
			7.63561	11.6269		47.4286	53.0771		23.599	23.0018
			9.28163	13.457		46.4077	52.4504		26.8581	20.8232
			10.7977	20.5897		43.729	49.9021		30.2207	18.3316
			14.7154	28.427		40.0682	49.6065		32.6054	17.0676
			22.613	33.9886		39.4071	51.1395		31.6809	17.3423
			30.0165	37.1416		43.6746	53.5669		30.8533	18.5995
			32.744	38.3685		49.0195	57.1967		35.1622	20.4096
			33.9514	37.6913		43.7605	56.6496		40.8124	19.9541
			33.9392	36.652		38.444	57.5356		44.9987	17.008
			35.386	34.7977		37.7167	57.4298		40.6234	17.0973
			38.1225	33.1894		39.187	57.6881		34.9079	18.3146
			41.413	31.4126		44.2323	60.1416		31.4414	18.0233
			44.3158	32.4711		46.0298	64.0634		32.9952	16.5346
			46.8239	34.3803		45.3116	66.0359		35.4808	13.4066
			48.7601	38.7778		39.3052	66.6109		33.4699	8.10217
			47.7181	39.2472		32.1339	65.9971		26.135	5.58828
			48.6687	39.0969		28.0992	65.0542		19.9397	4.28577
			53.1906	38.0099		28.1912	65.4091		14.5301	4.18347
			57.3231	36.1663		30.1457	65.4057
			60.5267	32.9989		32.4055	66.8024		5.66119	20.249
			57.7915	33.8333		35.8953	70.4437		6.3254	26.9135
			60.954	32.4117		38.4549	75.7679		7.12752	36.5942
			67.1874	35.3247		39.1142	79.648		7.91305	46.1296
			72.2733	33.4935		41.5816	79.8839		11.9125	52.3792
			72.1864	37.6662		43.382	78.6353		20.5732	54.7413
			63.284	39.4964		46.4766	75.685		35.309	57.7148
			55.7634	44.0483		49.486	73.9449		45.126	61.2421
			52.2802	44.5705		46.7154	71.5051		51.4963	59.4876
			54.2489	43.4775		42.2736	70.9626		54.1151	52.7392
			54.2061	41.5769		41.2346	70.8638		53.0065	45.896
			46.0088	39.7311		44.937	68.9848		56.1084	41.6589
			35.9709	40.5737		49.439	68.2266		55.0056	40.7591
			29.7096	43.4476		53.5985	63.2475		56.3913	44.2221
			30.5096	48.0785		56.0059	54.3199		62.3324	45.0211
			37.6842	51.5728		60.1738	46.6874		66.5647	42.2613
			49.0565	52.3319		63.632	39.0885		63.9208	38.2257
			56.6204	50.1133		59.7519	36.1911		55.5419	36.3069
			63.0806	45.8047		57.273	37.5262		48.5419	30.5856
			66.826	39.8355		50.4885	40.9408		44.6683	26.9083
			68.4089	33.7322		45.5787	42.8556		42.4705	26.2026
			62.5644	26.5305		41.6178	41.0595		42.0971	27.2249
			54.6908	22.4212		39.9484	35.3412		38.4205	26.5936
			45.1598	19.6487		40.6486	29.4966		38.3633	24.3612
			37.3204	16.979		37.3631	24.8862		40.4798	21.9363
			33.5373	16.8636		32.7455	23.7558		42.0878	17.4979
			35.8867	16.2145		28.8083	22.683		40.9909	14.1192
			40.5094	15.8511		24.3184	20.3824		33.675	10.0324
			48.0011	16.0697		20.2221	18.7355		24.4622	11.2654
			52.3937	15.8766		18.751	16.9387		15.7282	11.236
			47.8037	15.3995		20.5618	18.8092		11.1162	12.171
			36.2723	14.0464		22.0883	22.8496		8.62601	12.1639
			29.8225	15.5812		22.9052	28.4898		9.72433	11.3586
			30.2615	16.2364		26.1178	32.5786		9.5355	10.4478
			29.6316	18.4594		33.3329	32.0706		8.38562	12.1385
			29.0096	20.1817		43.679	30.0635		6.55203	13.6906
			26.506	20.783		47.7328	28.2889		5.45162	13.0318
			23.6987	23.394		44.2032	27.5022		4.98154	12.0643
			24.2928	23.5437		39.6802	29.2684		4.93308	10.5262
			24.264	24.7712		35.093	29.7823		3.95508	10.4126
			23.7136	25.1029		31.9645	30.0502		2.18881	10.5826
			23.5245	26.2441		29.2427	31.1674		1.89401	10.3309
			25.995	25.0608		29.3839	34.4751		2.43174	9.48444
			33.2132	23.001		29.5367	37.1504		1.95366	9.28327
			33.8518	19.0472		31.4725	36.2838		2.61855	11.0757
			29.7234	16.3033		36.2501	34.1116		2.74278	14.1064
			26.5262	14.1825		38.772	33.2707		3.60112	21.8566
			21.975	15.16		41.1287	33.6393		4.00155	30.0284
			19.1046	16.8561		41.0934	35.4275		4.26344	36.1494
			18.0637	18.7278		41.217	38.0421		4.57357	35.6772
			20.5231	19.7843		39.7578	42.4127		5.28359	34.1699
			21.5965	21.4456		38.4707	48.233		5.27557	32.4584
			20.6801	23.7259		29.9447	53.2563		5.70118	28.6516
			19.8949	24.2708		26.2218	57.4632		7.08441	28.1437
			16.7495	22.8434		27.0848	60.0182		9.54272	31.365
			15.4909	15.7126		31.5807	60.1825		14.2931	36.755
			11.1775	10.4869		36.1868	58.3201		19.5283	46.3588
			6.72217	8.77485		36.3959	59.6208		28.0788	52.9178
			3.21392	8.66029		34.2712	62.8486		45.5346	55.146
			4.08487	8.71567		27.286	67.4329		69.5342	54.1866
			3.29812	7.52848		21.6338	74.3579		90.3159	49.4671
			3.14584	5.14193		18.4139	78.7915		100	43.43
			3.47067	4.93593		17.572	80.891		95.8672	41.7206
			3.39795	3.62553		19.0266	82.3334		88.7504	37.8853
			3.35836	3.55594		19.5492	84.8942		89.4583	35.4211
			7.09624	3.3416		21.8249	85.1616		85.533	33.1059
			14.1363	2.89773		27.2795	85.8842		70.3002	36.1719
						33.9828	83.4428		51.4577	38.1794
			2.28887	10.74		39.5712	78.3119		37.0683	41.4297
			2.95367	11.8581		42.8888	74.5611		30.6036	42.7039
			2.88253	13.6746		39.84	71.3729		26.0629	41.2743
			3.05623	16.7397		30.2332	70.9211		22.1938	38.5495
			1.88641	21.299		23.9738	71.2054		20.9366	36.6158
			4.0509	28.8502		23.8575	71.008		17.9263	34.4665
			8.30712	34.9374		31.2531	67.2254		17.4765	33.9735
			11.9402	42.6893		39.4632	61.7815		18.9953	34.1045
			19.0261	47.6743		42.872	57.109		21.5324	31.7476
			30.6778	61.3787		39.8192	56.904		20.9232	26.216
			45.9421	72.3507		35.0974	55.6523		17.7809	22.6472
			62.3329	78.8843		33.5959	52.4295		13.8247	22.28
			73.6096	79.2686		34.0694	43.3743		11.1175	24.3678
			81.4378	78.0558		32.0782	32.9281		10.0199	28.7756
			82.9755	74.1583		26.7052	24.1452		14.2127	31.9376
			73.4848	68.2155		20.5617	16.2409		20.4768	34.5123
			54.197	64.8008		15.9554	10.5992		24.0026	36.6799
			37.7991	58.8585		14.1598	8.84275		30.0124	41.2999
			30.0105	53.1043		13.2436	8.67428		42.816	47.1296
			28.918	49.2971		7.68708	8.26286		56.5814	52.5362
			32.8409	51.7014		4.52369	8.16714		66.371	61.6403
			40.7419	58.227		5.93924	11.8647		63.4138	66.9553
			57.125	62.3471		12.412	17.3386		56.8392	70.8059
			72.5414	64.3482		18.4721	21.562		52.5516	69.5389
			79.1785	68.5068		19.1872	23.0257		55.572	69.2951
			82.5162	77.3924		16.7455	23.8221		61.4344	70.8307
			84.4828	88.9616		13.3507	27.2044		68.1935	74.5894
			84.1419	97.4475		12.5487	33.0364		69.7535	78.8274
			85.6973	98.8091		15.2761	34.6155		69.4899	78.5235
			86.0094	97.9503		20.6236	35.4646		68.7213	71.5751
			84.2347	100		29.9474	36.2289		67.7599	69.9548
			79.9557	96.4631		36.6242	35.4175		61.4376	71.6242
			75.8665	97.1734		43.6366	33.7958		56.0008	76.6446
			73.7316	89.6657		49.7601	30.175		51.8516	81.3221
			68.1291	77.521		53.4251	29.2697		52.3797	82.5614
			62.2741	69.8746		55.3518	31.0993		54.3651	81.0657
			57.6649	66.0478		54.5405	34.3083		56.2567	75.1688
			53.7575	65.35		57.2767	36.9527		54.6782	66.7525
			50.7573	65.6657		66.2669	38.8063		50.7318	58.0995
			53.3125	64.2202		76.4478	38.1035		40.1169	47.474
			58.5454	68.8586		78.0849	36.8565		30.2277	36.2357
			60.6764	69.7313		69.7652	36.3092		21.3822	28.1095
			53.4423	67.0128		60.6594	35.6311		16.6135	22.5854
			42.6608	65.3548		57.9945	35.2053		15.7791	21.7207
			34.598	63.1898		59.721	37.2309		16.7574	29.1943
			29.2691	61.3402		64.7241	39.7078		22.4525	40.9717
			27.8587	57.1451		64.306	41.3998		29.9003	57.9372
			27.6289	54.0686		56.3589	41.735		37.7617	71.4847
			30.9786	51.5218		49.1217	41.7756		44.6212	81.7055
			33.8582	56.5094		51.1677	41.7527		48.026	79.0516
			36.306	60.1513		56.7629	43.2614		44.875	68.4905
			38.5789	62.2031		58.6223	46.0342		35.3999	54.1634
			44.2665	66.9571		57.3707	50.4722		26.6279	43.5615
			44.2722	64.3742		55.3441	57.3171		19.7987	33.691
			47.9089	67.3324		59.598	61.4986		14.8826	26.62
			55.2542	71.878		64.8672	68.4849		12.8803	20.9565
			70.1881	75.6846		72.0052	75.2192		11.6893	16.9725
			85.4603	78.0379		83.594	80.2761		14.8009	16.2407
			97.1451	71.6573		96.5104	84.0439		17.3217	18.5942
			99.7	61.1365		100	85.172		20.3225	21.5877
			100	48.4869		96.017	82.4355		24.5069	24.2599
			95.1878	41.7096		88.7412	77.5578		29.1317	26.3193
			86.2168	37.1995		82.3416	72.2895		29.7255	26.4401
			70.3723	32.0877		72.8396	64.2223		26.7224	27.8552
			47.6658	28.1397		70.2399	52.6537		22.3362	31.2086
			33.4133	22.3226		72.8576	43.5364		20.3787	29.965
			28.679	21.5788		73.7022	34.1246		16.1421	24.7947
			28.5145	23.5535		66.2308	27.3722		10.6615	19.1423
			27.335	27.7324		53.3103	22.5192		7.8826	17.485
			29.2726	32.0737		43.5348	18.8736		9.35467	19.7554
			33.147	40.3577		41.1871	16.5124		13.0406	21.9027
			36.9087	47.6565		39.6671	15.6196		17.9519	25.2279
			43.1714	48.8184		36.1715	15.1124		25.3734	28.5822
			45.2064	47.6414		31.4331	14.1691		37.1375	35.9883
			50.2912	44.7541		29.2971	13.2155		47.3726	44.8623
			56.2137	41.3672		27.3793	12.7373		52.2655	56.767
			63.3397	38.7134		28.2904	12.8661		47.6453	65.6013
			58.7732	38.0464		30.8027	11.3669		42.1403	68.5682
			49.5515	40.185		32.6149	10.3131		43.0664	69.5504
			41.4893	42.325		34.4677	9.63678		45.2946	65.3722
			51.5256	41.1412		31.2857	8.46593		48.4068	68.6522
			68.5408	42.2291		30.4597	8.1436		45.8249	76.8148
			82.6457	38.3423		30.9862	7.40829		43.2331	87.7921
			90.0671	35.3944		32.8084	7.04577		43.6064	97.3146
			87.9937	37.4376		39.8614	7.92728		41.0686	100
			77.8526	37.2123		40.9524	8.21259		36.3238	97.8227
			67.4583	37.3096		38.3935	8.77586		29.3658	94.0851
			59.3581	42.2443		35.7621	8.85594		27.0182	89.5415
			52.6961	44.5281		36.9549	10.383		24.8373	80.7323
			48.2013	51.2207		38.5479	11.4451		23.9769	75.5309
			44.0172	55.5034		34.411	12.1629		22.7767	70.3796
			45.1975	54.9118		32.1906	14.649		19.2965	62.5244
			43.6696	54.1337		34.1068	16.6981		17.8476	54.0725
			40.9046	58.5599		33.8272	17.3618		19.1889	48.219
			37.9067	65.2048		33.0682	19.0214		23.9112	44.2218
			35.9734	74.2715		32.5453	21.8594		28.5721	47.9094
			43.6219	73.3247		39.2688	24.5222		32.6484	54.809
			62.3575	74.1865		47.0479	24.3328		32.5086	63.2776
			75.8242	67.0222		49.8271	22.9688		28.2381	66.0897
			78.0995	63.3477		40.8329	20.0992		20.9601	61.7758
			78.0472	58.894		33.5509	20.2512		14.0528	51.0643
			77.1636	56.2318		28.6831	21.9315		9.98082	40.465
			84.8932	63.7435		26.5411	23.8174		7.90294	32.6602
			92.6201	68.5162		18.9533	28.5504		6.82931	26.0751
			96.5376	71.8253		12.8056	35.551		6.86515	20.1366
			94.3113	71.2257		12.482	51.5091		7.06471	15.7738
			85.1385	73.23		15.8628	74.1017		7.04365	11.8763
			76.5356	73.6731		20.4273	93.3581		5.75607	9.35294
			72.138	72.2401		23.9301	98.3411		4.21346	8.41449
			69.3497	68.9212		23.1466	99.5201		2.18376	8.49368
			70.2056	69.4392		22.2174	100		2.34568	7.63981
			70.8545	63.9068		22.5088	99.0194		1.42847	6.08331
			70.6016	61.3104		22.8765	95.7738		1.84966	4.75792
			59.7919	54.2819		22.1717	85.9341		2.61414	4.74365
			46.9474	45.1806		20.9049	66.0027		2.80892	5.0111
			41.2806	37.9588		21.1357	45.9545		3.49831	8.73832
			39.4059	35.5878		19.1353	30.1512
			36.8871	28.7042		17.0202	22.3094		2.16621	30.4307
			28.0448	22.9596		11.824	18.6583		1.08176	35.3546
			22.4067	16.3785		9.37885	17.6258		3.12216	37.2738
			23.1021	15.3008		11.2678	17.6545		3.3489	40.658
			22.8005	13.7996		13.3355	19.0664		5.12335	39.8969
			17.2167	12.5921		18.4845	20.0226		6.08528	38.1954
			12.7915	10.23		23.9873	20.7567		7.76408	39.9423
			10.4191	8.60389		26.0634	22.8359		7.04572	49.5225
			8.04718	7.31089		27.6936	25.6312		9.86107	61.2873
						31.7556	29.1236		13.5732	67.2163
			36.9988	19.0613		34.2635	33.1415		21.8725	71.8916
			44.9876	23.6167		34.239	35.3088		35.4222	78.524
			47.6606	27.4012		24.791	35.0523		51.3911	86.8538
			43.3235	36.2023		17.1985	36.1591		67.9258	88.1654
			30.6063	43.386		15.2525	36.7504		79.6603	93.5352
			20.5859	47.5413		14.9136	40.1529		88.3228	99.6312
			19.331	48.1733		15.2474	41.0321		91.9921	98.1564
			20.6039	46.0511		17.4734	41.916		84.5709	91.8248
			21.9509	43.3993		21.3709	41.0618		71.2505	89.001
			24.8048	39.4815		26.9434	39.1207		57.0617	86.9287
			28.8487	39.4874		28.6459	36.4779		53.035	88.3139
			37.6464	39.8639		30.3026	32.0309		47.3997	89.5632
			42.1408	43.4477		29.5104	25.2559		47.933	91.7955
			42.0011	45.9626		26.8635	19.6389		46.4772	94.0232
			37.276	47.8672		26.7624	16.5241		54.5204	98.229
			32.2791	47.6545		28.1668	14.8697		57.6461	100
			27.8069	45.097		30.2653	13.7881		60.4152	91.2969
			23.509	38.7826		30.3016	14.4004		58.3347	84.0462
			16.7752	30.4007		26.4634	13.198		52.838	84.2283
			9.78098	21.6866		23.8704	11.6786		44.7624	81.5774
			6.89036	15.7654		26.2557	10.6392		40.9383	79.1527
			5.06028	12.954		28.1499	9.59204		39.3036	71.385
			4.76835	12.3838		29.6761	9.56836		45.401	63.4243
			3.10981	12.8302		29.7966	9.95976		52.8088	55.7097
			3.00974	11.0763		25.705	10.8941		55.9798	48.4765
			3.65377	9.09292		21.6942	12.3496		54.2157	40.2054
			4.41161	8.56904		18.5254	14.2362		46.1502	36.2974
			6.62667	10.5922		18.6642	16.0678		36.536	34.4802
			11.3633	12.8834		17.8105	17.2172		29.1251	32.5001
			18.31	15.8392		15.6266	18.173		32.9314	36.5089
			26.5982	21.9258		13.7328	17.7685		44.5595	39.8936
			30.4319	32.4356		10.4855	17.8568		64.2777	45.8032
			33.0692	43.66		7.80101	17.2316		86.9318	48.5878
			32.1543	52.5709		8.01737	17.2501		97.4356	51.2854
			27.9353	57.7195		8.14652	15.9705		100	53.652
			23.24	57.6245		10.1969	15.4144		89.3265	54.1284
			18.0515	55.2157		13.3224	14.9471		77.1549	52.6613
			15.7681	47.6643		18.3569	14.4235		68.8516	51.5864
			17.9235	41.8079		20.6805	15.9251		58.5247	53.2309
			19.2683	38.3779		19.7737	15.2047		47.0265	58.9056
			18.3977	38.0652		16.366	13.5308		41.9418	68.3996
			15.1164	40.2292		11.3942	11.1236		39.5475	68.448
			10.6209	39.0547		8.67687	9.52523		38.2837	72.0239
			8.65385	35.2391		6.92749	8.80922		35.2468	71.2883
			9.50136	28.4014		6.72196	8.6167		35.094	67.3759
			9.36403	18.9249		8.21589	8.87798		42.8262	67.1405
			8.44444	14.6627		10.5643	9.30262		51.853	70.5616
			8.32837	9.66583		11.671	8.23665		48.4619	68.363
			7.6154	9.27387		10.1329	6.60923		38.0801	62.8341
			5.85679	11.3027		7.12554	4.84478		24.9403	54.959
			3.97372	11.5172		5.93468	3.63523		17.3184	44.7287
			2.92958	13.075		6.67982	3.1614		13.2284	34.5305
			2.22062	13.1692		6.58211	3.22664		9.23688	26.471
			2.74631	14.1539		3.81704	3.56707		6.41056	21.1667
			4.19637	13.2929		1.50446	3.51092		3.82635	18.0364
			6.4719	13.0908		1.13329	3.53768		3.72138	17.4011
			8.95173	15.1075		1.37023	3.98061		4.53871	15.0455
			12.1705	16.4069		2.80881	4.51287		3.1042	14.0385
			15.8557	20.2145		6.46015	5.27703		2.78683	16.2556
			20.6617	27.3434		12.6875	6.42931		2.10151	14.0105
			24.4312	35.6045		17.7217	7.86146		3.02452	13.468
			25.9185	44.7061		19.5105	9.95751		3.64245	17.3764
			29.1931	49.2214		20.854	13.84		6.80801	23.8562
			34.5285	56.0287		24.3933	19.2575		12.9539	29.7237
			36.9689	61.5913		29.0644	26.2688		17.4196	37.1387
			37.7906	70.7012		30.18	32.3689		25.5362	45.5755
			39.8033	76.8719		27.7558	36.1185		43.8796	61.6345
			49.7039	78.5777		22.3093	37.1838		60.7731	79.8711
			63.9543	75.1114		15.8189	35.8069		65.0835	88.4096
			69.9567	72.8746		11.4699	32.8096		54.5918	92.3435
			68.2999	75.3281		9.48278	28.7002		42.3561	89.4579
			67.3904	78.5274		6.99809	25.7688		38.3518	85.2803
			67.5666	80.7556		4.81865	22.0701		39.1938	85.2397
			67.3607	79.195		3.57439	17.4549		42.1585	85.3699
			67.3183	76.1681		5.6934	14.6341		38.6505	87.8485
			65.5096	71.2276		10.001	12.244		36.1868	81.8196
			62.2438	68.1925		14.4198	11.1835		36.3772	77.8661
			52.3987	76.2851		19.3008	9.78657		41.2558	71.8093
			45.4777	88.6151		20.0642	9.60325		42.408	65.8378
			48.9628	100		20.93	8.3103		42.4052	66.2103
			54.4745	98.1489		21.6887	8.87981		35.973	67.4946
			54.631	89.0959		25.5123	9.40677		33.3546	68.4761
			50.2852	81.2233		30.8747	9.64177		29.3985	65.7963
			48.4749	82.0829		32.9564	11.3764		28.8174	58.6268
			51.1863	87.6414		32.0443	12.6343		23.8585	51.318
			50.2856	89.6535		28.9407	13.8085		16.2524	45.2428
			46.0694	83.3223		23.5902	14.7818		9.7112	36.6422
			46.6289	70.2046		19.4028	15.1068		6.28247	31.1725
			51.6021	58.6046		16.5748	14.1235		5.66913	28.2222
			56.7606	50.7164		13.4722	12.9422
			64.0699	40.8471		13.5264	10.3371
			72.0596	36.469		16.048	7.22886
			80.7391	39.9519		19.3729	5.10487
			85.0019	43.3389		25.8468	4.72436
			76.5194	48.9648		35.2863	4.89832
			60.9927	55.6123		40.3582	4.52268
			49.5167	60.5594		36.2366	4.03271
			39.5966	65.4462		28.6316	3.68061
			31.1123	70.1256		26.286	4.05903
			32.5395	73.8137		27.8104	5.58446
			39.5936	67.6449		29.0917	7.56909
			54.1479	64.9669		31.5508	13.043
			64.3545	61.0203		29.6741	18.7736
			62.3289	60.7375		27.335	22.5
			50.2562	61.3709		26.7528	27.8539
			36.7505	54.9275		26.2526	30.6171
			24.8897	43.2369		26.4915	32.9214
			20.2207	34.3651		25.721	33.5477
			24.3304	29.2409		21.9451	34.0814
			36.5212	29.5413		20.5455	36.7779
			56.0402	37.4253		23.6398	38.8093
			75.0886	45.6707		29.8231	40.8916
			90.558	50.5879		33.16	44.1093
			98.6384	58.6061		32.089	46.3423
			100	69.7799		28.0904	48.4099
			90.2117	85.0228		20.7636	49.8818
			70.6262	90.7144		14.5689	51.9765
			47.8879	78.1608		13.1515	51.8452
			35.3547	57.5161		13.8472	53.1426
			33.7062	42.7547		16.8046	53.1951
			39.4186	37.0884		16.0718	53.3579
			46.0209	43.4833		14.4457	51.0159
			47.063	50.1901		14.9523	49.3803
			44.3848	50.3783		17.5237	45.4346
			39.8895	45.7354		18.6808	44.6049
			38.4312	40.3311		16.9663	45.7464
			45.1635	42.4851		14.2714	44.6318
			55.7595	47.1353		17.1928	40.9618
			63.2652	49.6652		21.8004	35.9682
			67.0973	48.1592		23.8958	29.1061
			70.9533	47.5792		25.4776	25.7113
			75.5953	48.4939		27.9729	24.2692
			63.1671	48.535		29.7188	26.7311
			45.0332	52.2842		24.5935	30.3297
			31.537	54.7533		18.2631	32.535
			29.2151	56.0964		16.9994	33.6336
			33.7525	51.3746		17.7782	33.3086
			45.2249	54.7719		22.2381	32.6994
			56.1556	55.9588		23.7828	33.9167
			63.2125	55.9943		23.9011	37.6062
			61.1888	56.235		24.2297	41.9685
			50.1816	57.2781		25.0133	45.6644
			39.091	57.677		29.8368	45.8567
			33.1755	60.8792		38.4405	46.1198
			33.3851	65.5748		42.9062	45.814
			35.7004	66.0419		46.9128	45.7032
			37.88	62.9278		43.2299	41.316
			36.5203	63.8411		36.0099	36.8199
			37.0574	69.1273		36.7808	36.8084
			39.0532	76.0567		37.657	36.9837
			43.1471	81.4266		39.84	37.5733
			49.52	84.5751		36.9919	40.0134
			58.9337	79.3675		33.459	41.3117
			62.6559	77.6078		31.5874	43.7096
			60.9781	70.1412		29.3569	46.8401
			55.4747	65.1658		25.3953	51.6775
			52.0185	60.354		24.7751	54.5779
			52.7823	56.2009		26.1988	51.8878
			50.1981	55.7931		27.6515	48.0103
			43.313	51.9527		26.5926	42.5807
			32.2753	50.2317		23.7392	37.0581
			24.2489	48.3598		19.3641	32.5107
			19.823	45.7042		17.6621	28.4267
			17.5783	41.969		17.8955	24.0843
			14.2781	40.0183		23.0406	20.2466
			9.81399	35.797		29.2637	18.856
			5.73198	33.9843		35.97	17.6899
			3.9411	31.1234		37.35	17.3445
			2.58218	28.2403		42.6338	17.9951
			0.81654	27.084		47.3791	19.2372
			0.388642	28.1461		48.7767	20.4366
			0.375823	30.8108		45.9923	22.4673
			1.60795	33.1269		43.105	24.1827
			2.54432	37.0953		38.1706	24.1715
			3.31504	37.9648		34.9401	23.5088
			3.58796	32.8767		32.382	21.6811
						29.3679	20.3881
			6.78573	13.3021		26.944	18.0909
			11.0582	22.3536		21.7069	16.2571
			17.5606	34.1866		19.5991	15.3505
			22.3307	43.8026		19.4707	14.7132
			24.8058	49.7934		18.1978	13.1909
			29.0942	56.4721		17.3587	13.3517
			35.1083	68.8363		17.4634	13.8405
			40.0087	77.6106		18.9478	13.8952
			37.7932	82.8086		19.5223	13.3531
			34.5513	81.277		21.0414	13.1465
			31.7781	73.6252		27.3152	14.4779
			29.311	61.881		35.0891	16.55
			25.1323	48.4328		44.516	18.5307
			18.6264	35.9857		46.4833	19.1468
			12.8014	26.9539		39.8497	21.0707
			9.08727	19.0853		33.2841	23.6216
			6.22531	13.8738		28.6261	25.9282
			3.61374	9.14546		28.8404	28.3256
			2.51533	5.46492		29.264	28.5132
			2.11379	3.44968		32.2871	29.2969
			1.92567	1.37218		33.4124	31.1878
			1.65445	0.791508		34.3599	35.4798
			1.71315	0.815545		30.7473	37.5199
			1.90564	2.00475		27.5252	39.3329
			3.19283	2.36398		28.2481	42.1796
			4.0911	2.56471		30.5221	45.0953
			4.11567	3.3028		33.5229	47.5949
			4.76065	4.11507		34.0621	49.3628
			5.56101	5.74432		32.5764	49.0762
			7.45665	7.70887		34.7017	47.5019
			9.57099	10.5601		36.0938	43.6104
			13.2658	13.5884		38.7859	39.7245
			16.8611	18.3527		43.8802	36.8381
			23.2019	25.5926		48.7444	34.2224
			33.7627	36.9022		43.576	31.6292
			43.8937	47.4564		31.2962	29.878
			51.1988	51.8889		19.1423	28.5998
			53.13	53.0601		12.3958	27.4052
			56.7396	48.7912		14.3176	25.7574
			56.8717	40.5977		18.9299	24.6525
			48.9776	32.5322		23.7616	24.2665
			35.057	25.4179		27.6727	25.0964
			22.2839	21.8531		31.6766	27.8239
			14.7124	22.5574		30.508	29.5704
			11.7177	22.9308		24.3115	29.708
			10.128	24.5335		15.4209	29.0609
			9.2043	31.1338		11.6105	28.0348
			10.4535	42.187		9.8283	27.1783
			12.1443	53.8536		7.75524	25.2038
			15.751	63.3717		8.73642	23.382
			23.7599	74.3556		7.70052	22.377
			34.9782	81.8332		9.74794	25.8398
			45.1461	85.9577		13.2381	29.5975
			48.941	83.7406		13.2706	30.4276
			47.4656	81.2276		13.2524	28.2446
			44.5891	80.0291		16.8923	24.1949
			40.2894	79.7651		21.6759	20.481
			35.2001	80.6115		25.4092	19.5627
			35.9374	78.6124		26.8131	21.157
			39.521	76.0624		32.1136	24.859
			45.7199	72.0498		42.306	27.6562
			47.9064	68.8588		51.0886	31.5795
			41.229	66.1089		51.8039	36.6512
			32.5341	62.0563		49.3372	41.2873
			26.8768	63.4454		46.8705	42.5082
			29.3949	63.5433		43.1607	42.0023
			38.0617	63.4984		41.3769	40.0967
			40.5436	55.4051		37.8422	37.444
			38.7491	46.9999		33.9352	35.8545
			37.5852	42.8874		29.7554	35.4943
			36.9973	42.5735		24.1085	34.7704
			40.3429	45.9289		20.4507	33.2548
			41.1088	52.2834		21.4594	31.5657
			42.5878	54.7747		23.0744	28.2399
			44.7847	54.1644		26.0519	26.7355
			47.9605	56.7133		26.4328	26.7059
			45.0519	59.8269		30.1493	29.5377
			38.9206	61.7726		36.2205	34.0802
			33.5195	66.5793		39.9131	38.8128
			34.5936	70.1797		44.7581	41.1714
			41.2607	74.4195		54.5928	42.7781
			52.3334	73.3608		62.4484	42.0842
			63.0287	74.347		69.5124	40.9428
			73.5237	79.6427		72.4365	40.8511
			84.1944	87.6904		72.5406	39.1473
			95.4634	92.3657		67.581	40.2837
			100	96.1909		62.4156	42.7155
			94.077	100		64.8015	45.1866
			78.5413	98.6205		70.0929	49.2166
			68.5763	96.5014		73.7654	54.9037
			67.3812	89.113		71.9963	57.2315
			70.5854	84.4834		62.0949	55.2201
			71.9238	80.8287		52.0397	51.7895
			73.3848	79.4428		48.0568	47.6599
			71.7184	82.5952		53.2634	41.8593
			65.2378	83.2706		62.7022	38.9083
			57.2566	81.2494		67.1536	37.1926
			48.7764	76.8289		61.5045	37.0649
			46.5367	74.3523		48.372	38.034
			49.2477	72.2688		33.7528	36.4612
			51.3596	73.2812		26.2573	31.3056
			50.9416	74.2475		23.7258	23.5602
			49.4191	71.323		24.0029	16.1159
			49.6069	68.5325		25.5931	11.9796
			50.01	67.9144		26.2345	11.1854
			48.1573	66.7882		29.7276	10.2698
			43.4037	67.1215		36.2744	10.3566
			39.2147	69.4732
			37.623	71.2488
			41.4418	75.8334
			47.3382	78.3493
			49.2319	79.2971
			45.7956	77.8601
			38.9367	74.2843
			36.8498	68.7764
			37.0447	63.7685
			40.8989	65.2841
			42.5083	72.8887
			41.7639	81.9535
			37.4173	83.0217
			30.7732	74.9054
			24.9734	64.3873
			23.1573	53.9676
			23.6925	43.6423
			20.5847	33.5114
			16.2735	24.186
			12.5581	17.0131
			8.02068	12.984
			4.79347	11.6595
			3.04133	11.2853
			2.93636	12.2784
			3.4164	13.7332
			4.50689	14.3224
			5.28011	15.3824
			4.76415	16.4662
			4.85335	14.67
			4.63704	13.9131
			5.38551	12.1477
			6.12069	9.71929
			5.76138	8.04533
			4.43643	7.14949
			3.43485	7.8012
			3.06044	9.07164
			4.17043	12.7695
			3.0726	1.82793
			3.54783	2.11555
			4.1883	3.27204
			4.71363	4.62871
			5.3498	5.95586
			6.16969	8.56542
			7.847	11.3255
			9.10992	16.5167
			10.626	21.6323
			13.7797	27.177
			17.8334	33.9534
			21.9439	41.1069
			25.3038	48.4951
			27.6973	52.4932
			30.5707	58.7467
			41.2197	67.0957
			58.5698	76.7626
			78.1656	90.7779
			90.1271	100
			88.9546	98.8106
			75.2098	85.1637
			61.4246	66.0002
			51.7069	53.9779
			45.1472	47.0047
			37.4574	43.574
			32.0438	42.6143
			33.6458	41.6374
			41.4385	41.1559
			50.4395	44.2526
			51.9788	48.383
			48.2921	54.2179
			45.678	58.1385
			51.6374	61.3911
			64.3904	62.7785
			75.4751	64.5815
			84.5572	68.8902
			95.7179	72.0939
			100	74.7315
			94.8372	74.9231
			82.2639	71.9489
			73.6258	65.376
			69.7812	58.4291
			62.1005	54.8387
			53.2208	57.7099
			46.204	62.396
			41.2257	71.019
			42.8212	75.7696
			49.6836	72.0067
			50.159	66.0123
			46.5784	61.8235
			39.2164	58.3782
			39.0386	54.2356
			38.5528	49.7524
			39.7148	46.3424
			38.0074	42.7154
			40.3546	41.0835
			38.4906	38.0876
			37.2905	37.6689
			36.2529	38.5895
			36.0329	42.5712
			32.6313	47.3025
			28.4015	50.9246
			24.9942	56.4216
			24.489	60.9316
			32.7971	64.0069
			45.8265	67.8954
			50.4382	72.2821
			46.0446	74.8564
			45.5637	78.5584
			48.573	82.3873
			51.6435	84.0389
			54.1569	82.0399
			58.8258	73.015
			61.7182	63.3673
			56.564	54.9928
			41.8991	47.1469
			30.0561	40.9856
			23.6274	33.0396
			21.6539	29.082
			23.2756	28.4428
			29.5064	29.4291
			42.7338	33.9152
			54.303	40.2127
			62.6387	44.456
			66.9724	47.9619
			68.2059	45.3892
			61.2608	38.8865
			48.831	31.6349
			36.4628	25.2294
			32.5335	22.3741
			36.0731	22.0483
			43.422	24.9814
			49.1607	29.0809
			54.2172	31.9992
			61.562	32.4216
			66.2077	35.6136
			64.0861	36.7959
			57.1647	37.7592
			51.4044	38.5864
			51.7397	38.8295
			54.9709	40.7949
			60.5724	41.7431
			59.9351	40.6846
			53.26	38.3617
			47.2032	36.316
			44.4007	36.3291
			44.495	39.5222
			44.359	43.547
			47.4367	49.132
			49.0569	55.8414
			52.2665	62.506
			61.2071	71.831
			70.3987	78.78
			76.7203	83.9923
			77.2512	83.8146
			71.6565	75.958
			68.3072	66.9275
			68.059	59.8271
			69.9638	53.1139
			65.3602	51.3929
			52.744	49.3287
			37.4162	44.3855
			25.3759	41.2608
			17.3611	36.2087
			13.3092	36.1568
			11.0637	37.3298
			9.4649	38.5934
			8.2534	38.0062
			6.91547	33.9955
			5.31801	29.6565
			4.57643	24.5997
			5.29876	20.6192
			8.60835	21.4797
			12.5064	25.391
			17.7885	35.2443
			3.83463	9.62663
			4.29819	9.13434
			5.25912	9.54262
			7.40632	10.0353
			7.60686	10.8657
			7.62949	12.7129
			9.4402	15.3208
			12.456	18.4552
			18.8884	22.7904
			27.8436	28.9049
			39.2001	38.507
			55.1628	51.2135
			74.3483	64.7315
			90.4796	77.2907
			100	88.6715
			95.7751	95.2703
			81.6441	99.1431
			73.9559	100
			73.3915	97.8227
			75.4053	88.9756
			76.5507	79.1491
			68.7525	70.1788
			56.764	62.1455
			49.5658	55.3307
			51.9968	51.3607
			63.4651	50.702
			72.7438	52.6183
			78.8131	58.0587
			82.3293	62.005
			82.7192	63.4595
			80.2672	59.2957
			77.0115	52.824
			72.5039	46.4899
			64.0314	39.9642
			59.0106	36.2904
			59.6779	30.7644
			56.8148	27.9307
			51.4474	25.4233
			42.9034	24.6118
			35.936	22.9351
			34.9784	21.0168
			39.3093	21.2086
			52.9338	21.1728
			71.0742	20.3751
			82.6664	19.3502
			84.9929	18.6042
			79.4097	19.2805
			72.6372	19.8221
			67.1764	20.6584
			67.8095	22.123
			69.1055	22.7856
			74.3061	22.9209
			76.94	23.1608
			79.5867	23.0432
			76.8203	21.7369
			65.3967	21.0238
			54.1412	21.8044
			46.9732	21.906
			41.127	22.4885
			38.3513	24.1251
			38.2217	25.9933
			46.1493	29.1698
			65.5841	31.8347
			81.8246	34.5708
			81.5217	36.0771
			67.4644	34.99
			54.1532	32.127
			49.7518	30.6839
			56.3132	29.402
			69.381	28.0901
			72.7613	25.3335
			71.0999	21.7157
			61.9536	16.8739
			54.0453	13.6913
			51.5777	13.645
			67.8388	15.3965
			91.3343	19.858
			95.7145	22.1395
			81.8834	20.9042
			71.3437	20.509
			66.2204	19.8105
			62.856	20.6992
			58.2867	22.2445
			52.1247	23.7528
			51.7817	24.197
			61.2306	27.9384
			74.6431	31.9025
			85.2678	33.531
			92.213	36.1357
			90.8332	39.0141
			87.4835	42.8454
			92.4522	44.6784
			99.4306	46.6526
			97.2447	43.4572
			91.794	40.2164
			83.5078	40.6504
			80.0613	41.3015
			79.8306	40.4608
			73.2181	38.138
			65.9594	37.7194
			64.1084	37.4958
			69.8725	38.6255
			74.7975	40.2506
			81.7137	40.8187
			83.013	42.0975
			81.5434	44.144
			72.5841	45.8666
[truncated: 133 more rows]

## Sheet: ExtDataFig1D
Correlation			EXP#1			EXP#2			EXP#3
Pearson r			Cortactin normalized fluo intensity	Cav1 normalized fluo intensity		Cortactin normalized fluo intensity	Cav1 normalized fluo intensity		Cortactin normalized fluo intensity	Cav1 normalized fluo intensity
r	-0.4564		41.4263	27.2329		13.6457	11.9063		18.9813	14.3296
95% confidence interval	-0,4783 to -0,4340		43.7527	41.4913		14.3512	12.852		27.1107	17.2742
R squared	0.2083		42.4072	51.0663		14.8845	14.0125		38.301	18.7593
			43.1391	48.4434		17.8104	14.3264		49.9375	19.0038
P value			46.6232	40.092		23.7447	16.9477		59.2421	16.9427
P (two-tailed)	<0,0001		43.9592	33.1195		31.4327	20.2255		63.7419	11.9587
P value summary	****		37.6778	29.267		41.3102	18.2871		62.6321	9.02932
Significant? (alpha = 0.05)	Yes		30.3267	27.5024		52.0758	13.8134		54.5742	8.89212
			24.9496	23.6957		63.8692	9.8249		45.5553	9.86278
Number of XY Pairs	4897		17.363	25.6346		76.1257	8.87216		35.3493	12.4997
			13.679	34.8332		85.3098	8.58404		24.3621	14.7166
			12.9287	46.8995		89.1368	10.5382		17.1273	15.7721
Single linear regression			9.46374	54.2054		89.4239	14.4174		12.065	17.7561
Best-fit values			10.733	55.1009		88.5784	19.3484		9.84156	23.9545
Slope	-0.4374		10.7688	54.4804		91.2317	21.8934		9.31506	32.8582
Y-intercept	40.57		12.0857	55.0991		96.0976	18.6166		9.63347	39.9422
X-intercept	92.73		11.2844	55.9573		100	12.7088		13.8693	37.8135
1/slope	-2.286		14.1247	49.7651		99.2331	8.36899		17.6984	29.2068
			13.8161	44.6482		97.6717	8.27121		22.3846	21.8051
Std. Error			12.4092	45.5107		94.5024	9.04713		24.7431	19.7109
Slope	0.01219		10.9242	48.654		87.1028	8.98799		25.2265	20.678
Y-intercept	0.5202		10.0113	51.8485		77.3639	7.23988		21.5534	26.2995
			13.3997	50.3643		67.0908	5.93404		15.3499	39.0129
95% Confidence Intervals			18.8057	39.5659		59.683	3.7893		9.41183	54.0937
Slope	-0,4613 to -0,4136		25.284	26.9095		57.0256	3.59263		6.45109	70.4904
Y-intercept	39,55 to 41,59		24.8625	14.2703		55.1685	4.77706		5.43056	85.9388
X-intercept	89,32 to 96,50		27.7275	9.9624		54.4873	5.54631		5.85847	97.677
			29.1349	10.2197		52.7373	5.8455		7.37619	100
Goodness of Fit			36.5687	11.2015		52.0246	5.61702		8.65601	90.9819
R squared	0.2083		49.9315	9.48528		53.1969	5.72536		8.16019	81.0804
Sy.x	23.04		63.1545	7.43949		55.4228	6.56966		6.60225	73.9776
			73.6518	5.46085		56.0172	5.88721		5.7414	64.5818
Is slope significantly non-zero?			86.5684	3.41183		56.3976	5.70757		6.16533	50.7801
F	1288		82.7142	2.18829		56.4183	4.63757		7.50171	42.7965
DFn, DFd	1, 4895		70.6217	2.97608		55.2407	3.32306		9.28284	39.4701
P value	<0,0001		55.4852	2.66691		54.5778	1.19973		12.6887	34.5958
Deviation from zero?	Significant		58.5974	2.84076		54.0641	2.61196		18.0367	25.793
			74.0684	2.48804		50.3651	2.56497		23.1295	17.4499
Equation	Y = -0,4374*X + 40,57		88.3862	2.16286		47.759	2.83353		26.0447	11.5755
			90.9181	1.97086		45.9942	3.68269		27.7666	6.72242
Data			94.8862	2.55003		45.14	4.7516		28.9474	4.54671
Number of X values	4897		94.1338	2.78436		44.1442	6.70033		31.9177	3.24504
Maximum number of Y replicates	1		85.1294	4.72195		41.741	8.29028		35.2062	2.58045
Total number of values	4897		78.1882	8.30108		38.1524	7.96071		35.4737	2.9813
Number of missing values	0		63.2034	12.7766		35.1583	8.00257		34.2354	3.29111
			55.0467	22.1951		36.1425	10.2589		31.8733	5.49479
			47.8363	35.1675		39.5056	13.4361		27.1867	9.445
			38.1295	48.1055		44.5587	16.6378		23.4315	12.0547
			35.1495	50.2452		49.1756	21.2354		19.9796	12.0146
			30.9388	41.9878		48.5967	23.7155		19.4528	9.55673
			28.3042	32.4848		46.3115	19.755		21.9328	7.34432
			26.7892	32.5266		42.7244	13.1256		23.4641	6.10039
			24.5851	32.7934		37.3559	6.49765		21.6708	4.73021
			24.7885	27.7175		33.4907	5.52171		16.0183	4.04741
			31.5378	19.7758		31.9657	5.07741		9.54986	4.3453
			39.5501	13.1864		32.533	5.70779		6.68443	6.1505
			52.845	9.04286		35.4463	10.0777		5.83649	9.92001
			56.554	7.63206		37.6764	13.4908		5.07883	15.3309
			63.8969	5.05273		37.8178	12.7832		5.67159	20.6322
			72.1776	4.95823		36.2802	10.8931		5.89966	27.0535
			85.697	4.87169		33.4418	9.95259		6.53148	35.6949
			91.3615	6.62304		31.1752	8.48577		9.05674	42.2687
			92.4872	8.22035		29.9176	6.7258		12.8775	40.0763
			82.5989	10.8502		27.3774	6.53301		19.3515	31.7821
			71.7792	16.7077		25.0533	7.05797		30.359	19.5337
			60.8843	33.7153		23.0802	6.25863		41.1514	10.9719
			49.1418	55.895		20.1944	7.15142		53.8659	5.71832
			47.4583	66.1073		16.8483	12.311		66.2301	2.99121
			58.1812	56.6477		13.901	20.6736		77.0099	1.36286
			63.3241	36.7411		13.165	28.684		86.9455	0.563739
			65.1234	20.9864		15.2815	28.912		95.4019	0.390869
			63.4043	12.9332		18.6244	24.2152		100	0.298678
			56.0747	7.611		21.605	20.8957		98.7079	0.073883
			43.8433	4.81744		21.9691	25.2453		92.5671	0.116178
			34.1541	4.24432		19.361	34.0135		78.8339	0.323065
			28.509	3.87256		13.6492	46.7163		65.2557	0.411417
			26.8813	5.32982		9.85877	61.496		55.1534	1.04878
			24.8932	9.18054		6.90609	77.3161		50.4464	1.60299
			26.3065	13.0524		4.00248	91.1242		51.7363	3.00382
			32.4463	13.4366		2.59006	97.5393		53.984	5.97753
			41.0541	11.4538		1.93799	100		53.3635	9.78924
			49.3452	11.5703		1.56701	92.1582		46.2358	10.9366
			47.6224	13.9246		0.82859	78.1726		36.3888	9.30886
			39.68	18.1887		0.789538	66.074		28.7107	6.62175
			32.5144	29.4169		0.857274	58.9214		23.6953	4.15082
			25.0795	50.8517		0.74805	63.9206
			18.0054	76.5856		0.99772	75.698		40.535	2.50574
			13.8623	93.3614		0.917593	88.668		57.0253	2.47765
			12.5838	98.4506		0.651061	96.1687		75.6302	3.05042
			11.47	100		0.461222	89.6192		90.709	3.44369
			9.47494	99.653		0.897234	80.6308		100	3.14951
			7.08987	99.948		0.769513	67.9754		97.8185	3.06859
			10.4428	97.2585		1.02752	53.8113		91.5944	4.16869
			13.7901	89.3616		1.22176	44.7561		85.259	4.07882
			18.1335	67.7279		1.20605	49.0549		81.8417	5.00065
			28.0726	44.0739		1.36089	54.3664		80.2975	5.28127
			38.5333	32.4147		1.27296	56.9678		80.8245	5.63835
			47.4032	28.4178		2.01326	54.87		80.2814	7.00636
			50.4718	30.3129		2.48093	53.9321		76.3836	9.12881
			46.0757	31.5474		2.70576	52.9024		65.5851	11.9494
			47.0505	28.4129		2.61679	50.3468		47.5677	17.6552
			48.0711	24.1232		2.17331	43.5467		29.6669	26.0575
			49.952	20.5787		2.78026	33.6538		19.6624	34.721
			56.1366	17.6879		3.07788	27.5936		15.2304	40.9492
			64.8624	14.3523		3.69915	22.6707		11.5667	40.2521
			77.3781	10.6456		4.29444	15.369		9.91029	32.9035
			88.2789	7.2236		5.38237	12.5431		8.2451	25.479
			91.1989	5.14822		5.47562	12.4368		7.08964	26.0232
			96.8236	3.419		5.6539	13.7417		6.81225	31.1924
			100	2.26565		5.85959	18.5951		6.21112	34.1451
			99.3746	1.86448		5.80335	25.9771		5.93893	32.5316
			98.922	1.75072		5.52334	35.1075		4.95981	27.9699
			98.8483	0.962506		5.8424	39.5508		4.50413	22.1914
			96.675	0.628131		6.37578	35.4483		4.11077	16.8864
			98.0101	0.962342		6.27946	29.274		3.55647	14.9709
			99.1126	0.955744		7.00186	21.8322		3.39333	15.4803
			97.359	1.14972		8.59765	17.5287		2.31395	20.6415
			95.4931	1.16658		10.1207	14.8687		2.0423	21.7624
			86.4767	1.4235		10.4129	16.2649		1.68493	18.983
			79.5551	1.36113		10.573	17.0679		1.17819	17.4969
			77.4288	2.09386		11.0057	18.1992		0.294643	22.7359
			72.2253	2.20778		10.8047	24.8982		0.608206	29.9408
			72.4865	3.39951		11.3129	31.6248		0.996447	33.3135
			59.209	3.50846		12.1557	29.0983		1.97609	27.1559
						14.464	19.1083		1.78465	17.6128
			7.73793	42.045		16.058	11.6608		2.66768	12.8025
			4.33928	52.5341		16.1286	7.53498		3.88037	12.6533
			3.51656	58.3389		17.2631	5.04832		6.82406	16.2259
			2.13759	54.7948		21.246	3.47396		11.5852	18.7658
			0.846157	56.3405		30.665	2.2584		17.9278	21.5874
			2.08871	59.5687		40.5129	1.19369		25.2361	25.5555
			2.33178	66.3006		47.4513	1.20644		30.5363	34.3012
			2.2113	69.8761		47.9693	1.11749		33.4954	41.6784
			1.49703	74.6054		42.5294	1.25741		29.6923	45.5044
			3.38615	83.0816		35.1862	3.03768		21.2371	42.3308
			4.21359	86.823		32.6254	4.15999		12.8219	35.8607
			3.3276	92.1401		33.7774	5.09279		6.31686	26.5105
			5.22685	94.2855		37.4153	4.6574		4.61422	17.016
			5.94904	94.4201		39.667	1.888		2.94489	12.8786
			5.967	93.8176		38.1686	0.781918		1.66569	12.3192
			5.0838	94.3298		36.0106	0.194583		1.30303	11.6465
			6.15287	95.4161		37.1778	0.309321		1.76822	10.1269
			10.93	96.5848		42.2725	0.880342		1.90232	8.81395
			15.6147	87.7721		44.7918	1.37649		2.41673	9.15625
			25.4657	67.0815		43.397	1.39568		2.8881	8.80088
			37.9003	46.8807		40.0371	2.11667		2.87184	9.14946
			46.7636	34.1991		35.277	1.79985		2.57483	9.3102
			50.1542	25.5869		31.8031	1.23569		2.60117	9.77955
			48.3978	20.5508		28.442	1.00469		3.57769	11.1668
			51.2816	16.7398		24.5417	1.68696		3.13872	15.1371
			60.0473	11.6167		21.0881	1.79732		2.92707	16.5562
			78.9485	8.33983		18.0988	1.66617		2.02828	14.9581
			97.6912	5.4646		17.2537	2.58164		2.34665	16.4801
			100	4.00632		15.7191	3.01175		3.48292	19.9936
			91.1335	2.87833		13.0782	6.48812		5.53161	22.3269
			74.3423	1.3762		9.84166	10.8798		8.66816	19.1459
			65.5232	1.14121		7.05315	11.4434		12.1596	13.1006
			64.796	1.01968		4.7957	9.1047		18.0064	7.43344
			60.985	0.771412		3.79571	10.5613		23.198	4.22851
			52.3091	0.430038		3.18353	15.348		26.2211	3.15047
			45.2124	0.702238		1.89749	17.1028		27.0222	2.57622
			31.9902	0.511953		1.56916	12.7228		25.0103	1.65243
			23.8868	0.385823		1.59628	7.37992		22.2329	1.79797
			22.3048	0.759889		2.16061	5.01039		18.3453	2.28585
			21.057	0.924321		2.35614	5.47271		15.7239	3.74005
			19.3496	0.799084		2.54409	10.3492		13.9019	6.56584
			19.9226	0.704066		1.73434	21.5935		13.3655	8.39132
			20.1864	0.883684		1.1067	36.8767		14.9613	8.90404
			21.7476	1.18707		0.61693	46.8005		17.3101	8.4026
			24.4737	1.46758		0.199504	46.6123		20.4368	5.48926
			28.0455	0.881549		0.400972	38.4994		21.2908	3.61474
			36.9993	1.27708		0.642928	32.0385		20.6361	2.99413
			46.9265	2.17854		0.814877	37.8743		19.4692	3.56716
			57.8233	3.5373		0.880389	47.8431		21.485	3.56329
			73.7937	6.36286		0.863688	49.4805		25.5804	4.62496
			82.652	8.77213		0.804343	45.6412		29.9454	6.6727
			89.9414	10.2977		0.361438	38.2335		31.7034	8.56519
			91.1982	9.75761		0.558014	30.4689		30.2649	10.8924
			87.8239	7.93561		0.637242	24.5033		26.9301	13.9825
			81.5687	5.65934		1.15321	20.6268		24.1597	19.5176
			74.1063	4.22214		1.20998	15.5512		23.4078	24.1475
			68.1254	3.38213		1.12112	9.18529		23.6075	24.2068
			64.9607	3.15915		1.52946	4.69643		24.264	21.8996
			59.3901	2.89961					21.8927	19.3972
			51.5194	2.93259		14.8337	1.10608		22.1727	17.213
			43.4177	3.7103		14.666	1.30138		21.306	14.9961
			37.2689	5.81542		12.2999	2.87985		22.559	12.2009
			33.9738	10.9746		10.2671	7.33596		23.5277	11.4106
			29.9268	16.7491		9.42696	11.8326		22.832	11.7095
			31.7459	18.5214		11.1885	12.8027		20.0824	15.9741
			35.3913	16.6878		14.288	11.3768		19.3237	23.4995
			42.1308	10.9833		18.1442	9.89847		21.0684	31.6939
			47.4607	7.13542		20.9429	9.20627		23.6172	38.2196
			51.247	6.40975		22.5217	8.55611		23.4013	41.4561
			54.2563	6.56903		21.3089	8.23702		20.3298	49.4436
			50.1502	7.16927		20.1436	6.84039		15.663	65.1426
			45.9301	7.91422		18.2098	5.76262		14.9468	84.8642
			46.2766	9.61172		17.8566	7.12522		17.376	99.9117
			49.7385	11.5159		18.148	12.6312		22.8075	98.9932
			55.1295	13.2456		18.8995	20.8793		29.813	79.3929
			61.8215	16.0581		18.8632	25.2868		34.7625	51.7257
			67.2209	21.9232		18.2828	25.3283		36.453	32.5647
			73.354	33.6772		19.5095	21.363		34.7978	22.0217
			76.1308	45.0571		19.6856	18.9835		30.9979	17.1363
			75.7679	51.0385		19.4276	18.2965		24.6986	17.3776
			68.9938	58.2657		17.8366	23.5721		18.7263	19.9459
			57.4304	72.4378		16.4979	34.2017		15.2653	20.3787
			44.2825	87.9448		15.6717	43.5826		14.5963	15.8197
			31.4969	94.5846		15.205	46.1393		15.5979	10.0868
			23.1448	97.6213		15.403	38.1996		17.6596	6.34893
			20.3752	100		15.9074	31.6664		19.7218	7.09284
			19.6037	99.5946		14.9603	32.9364		20.0408	10.0076
			20.7155	98.9536		13.2319	39.564		17.7047	12.9862
			17.9478	96.4406		14.505	44.6906		15.0216	15.5921
			14.9071	92.2769		18.4349	41.6434		12.8102	17.7685
			12.1104	92.7448		21.1104	39.1949		13.0733	18.6484
			9.75012	93.2237		18.0071	43.1881		14.5758	16.2829
			11.7294	93.3877		14.6411	46.2326		14.6401	11.5401
			10.6614	93.1711		13.6587	45.0922		14.2361	9.07446
			9.65249	94.5935		13.9284	42.7946		11.3223	8.6444
			7.06877	94.4944		12.4711	38.7918		8.50053	8.32494
			9.09798	94.4371		12.3696	34.5056		6.02382	10.1699
			10.8748	93.1977		11.9552	28.0943		3.93876	15.3993
			15.3913	86.1785		11.6751	22.4453		2.99017	21.6581
			24.5757	72.8775		11.5789	22.4118		3.46237	26.4051
			27.9699	63.0956		11.3211	25.6263		4.68783	28.0496
			29.7304	58.5916		11.2139	31.0069		5.32374	28.6991
			32.0255	51.9481		12.6474	36.9153		5.92896	28.8484
			39.838	39.7769		14.3013	40.1499		6.35907	30.2416
			43.572	32.6205		16.1393	38.7218		5.32199	33.9567
			45.2605	29.6225		17.8053	32.6934		4.2028	39.4872
			47.6773	33.4815		18.8657	26.307		3.96535	41.8467
			46.0361	37.6797		19.1683	20.8234		4.04924	39.7607
			40.7464	41.0206		19.5352	17.8673		3.53821	33.29
			33.7151	38.7079		17.9934	15.4183		3.40017	28.4715
			24.7408	33.1681		16.16	10.8243		3.0535	28.8207
			18.2006	25.509		15.3276	9.00677		3.95026	32.5002
			17.4661	17.7599		17.0508	9.2686		5.45201	38.0753
			21.6263	14.2014		19.9801	8.16943		7.27506	44.9788
			27.4652	12.0935		25.84	5.59363		9.35733	56.0351
			34.4001	11.1443		32.8552	4.35059		12.9701	67.6817
			44.704	9.01775		41.9529	3.55203		15.8086	82.2441
			51.4361	7.92224		52.2275	3.32036		19.6988	97.4032
			53.4684	6.57698		55.0633	2.55874		29.6797	100
			50.0549	5.51532		51.4398	1.30315		45.1474	80.3054
			44.1587	5.63161		46.8002	1.08834		59.4389	49.5173
			35.3985	5.20759		39.7211	1.23147		68.5753	23.979
			27.7447	4.60969		35.753	1.64272		70.2207	10.8359
			22.7996	5.65339		31.9519	1.52241		66.8438	6.49865
			19.5559	5.38614		27.6483	0.955267		63.5615	3.77125
			16.1284	5.40551		22.8086	0.647376		60.2828	2.4932
			19.3158	5.47229		19.7678	1.14631		57.4089	2.56563
			23.8282	5.5851		17.7828	1.67699		50.0127	2.32428
			34.2072	6.56036		18.4852	1.99883		45.0182	3.89242
			41.4004	6.87189		24.5015	4.08825		43.0403	6.70067
			47.6605	7.19723		33.1461	6.55969		42.1997	9.13951
			55.3957	7.40943		41.7557	9.11725		44.0973	10.3113
			62.5689	9.43484		46.8099	10.7104		47.9917	10.132
			66.995	16.8903		43.7941	12.5702		52.3987	9.27879
						39.4146	13.999		53.2169	8.39047
			4.44477	32.2218		34.6744	14.6279		50.5026	8.59333
			4.91779	37.2744		40.1619	12.7295		46.9065	9.93186
			5.60428	43.2837		53.6722	12.9601		43.4074	12.3872
			6.9057	46.9123		70.5307	14.9492		40.8387	13.9726
			6.95792	49.8467		87.8931	19.7237		39.6217	11.3035
			9.88496	51.4284		94.9748	28.81		37.8792	7.14884
			12.04	47.9707		92.5819	36.0511		35.6605	3.64286
			17.101	40.6835		82.2443	39.6688		33.7959	1.80385
			25.8447	28.5227		64.8058	38.993		31.7411	1.41505
			36.44	19.3773		48.6836	38.0902		31.9063	0.842858
			42.5445	12.2308		34.7345	42.0308		34.3591	0.556327
			43.6283	9.76024		22.1746	48.5223		36.1078	0.669424
			41.434	11.7917		14.3285	54.9373		35.6958	0.57551
			38.9915	14.1752		11.3699	61.8687		35.9617	1.38617
			37.2991	18.4518		8.6911	68.2175		34.4899	1.6352
			35.3255	21.3749		6.96752	74.1052		33.1644	1.54023
			31.9451	20.9245		5.71586	80.031		32.8352	1.25588
			27.1064	15.1634		3.95384	84.1885		34.1032	0.755252
			22.2891	11.1243		2.86693	86.2772		36.0812	0.572677
			20.7669	7.43703		2.76513	85.3127		39.9951	0.436033
			22.0722	6.31455		2.66178	84.0312		46.0854	0.912212
			25.0493	6.13753		2.77814	89.3382		53.0672	0.598285
			25.8529	7.11472		3.19587	96.5286		59.2287	1.06145
			28.3733	9.47558		3.77398	91.7412		65.3575	2.25778
			28.2679	10.5082		5.09099	90.3945		69.6659	5.09345
			30.5383	14.3473		7.14301	89.238		70.4557	9.44092
			31.2772	17.1434		9.2248	76.7445		74.5262	12.5344
			32.5636	16.5412		11.9594	60.451		77.9705	10.7266
			37.2182	12.1562		13.9974	50.7354		75.3452	5.21468
			44.2936	7.14341		13.3415	44.2037		66.8629	2.55484
			47.3359	4.28058		10.1909	43.5422		54.474	2.93552
			47.5782	4.02155		8.18767	47.6556		40.9279	4.63001
			45.1405	2.01103		6.06196	56.5835		29.4458	7.44036
			46.0399	1.59094		4.45845	68.0606		21.3994	10.8731
			47.7669	1.26653		5.42511	77.5628		16.7202	13.3735
			52.5283	1.56082		5.05449	80.6093		15.0421	15.3534
			55.5972	2.32697		4.82328	77.2566		16.1554	18.1444
			48.9632	3.88212		3.75929	66.3018		17.8025	16.9359
			42.4588	6.08568		5.02541	64.1166		23.1025	11.8247
			28.9263	9.32446		4.92307	67.357		30.8855	7.8126
			19.6665	18.6453		5.40284	81.0652		38.357	7.46917
			18.4886	35.699		6.41385	94.4394		43.9116	9.28729
			17.7325	50.6675		5.72732	100		45.9649	11.9365
			15.3418	53.1599		6.22652	96.8669		46.3961	10.9166
			14.5694	49.3276		6.65284	88.194		46.0112	7.88445
			14.1799	47.3672		8.2224	77.6031		47.0635	5.2693
			12.2811	54.7501		11.0388	67.3133		46.3074	3.88135
			13.748	63.1633		13.2462	62.9094		42.655	2.15455
			12.651	63.3615		17.9074	63.9443		37.0144	1.59732
			11.8437	55.6359		27.8266	66.3119		33.9626	1.61241
			14.9196	48.8268		39.5605	61.9276		28.6912	1.32184
			17.3887	49.3463		52.6305	57.7851		21.2028	1.36348
			18.0525	63.696		65.0477	57.6967		15.4821	1.23856
			17.2834	84.4456		78.464	60.9864
			17.4265	96.4739		88.6484	63.2185		3.6372	41.9058
			15.4941	97.3213		96.9353	55.9665		4.62421	47.4316
			12.8384	94.4754		100	46.6607		5.25851	58.6227
			10.6198	92.9221		98.6953	39.9723		5.77972	76.6395
			10.4033	98.2929		96.426	36.9182		6.35861	92.5475
			11.2544	100		93.1956	33.2915		7.34554	99.0622
			13.5987	93.8419		90.7493	27.6925		9.05719	96.8356
			14.8604	83.7978		87.0958	21.9585		11.9512	94.1893
			16.567	70.7145		82.5798	17.8927		17.6535	95.3012
			17.9765	59.6961		81.9386	14.5497		27.0217	98.4195
			23.6637	53.177		84.2781	11.0218		41.8841	100
			32.8176	54.1645		86.3737	7.77574		60.0106	92.4076
			42.8095	58.4255		90.9716	4.81102		76.1562	72.7379
			50.7132	53.6851		91.5248	4.50805		89.1974	49.9957
			60.2188	43.1973		82.1604	3.78095		97.1768	30.088
			70.3407	37.713		66.5098	2.70691		100	20.7719
			80.8746	38.9513		50.3254	2.61185		97.7301	17.3922
			94.7031	40.9309		40.4566	2.4402		91.4935	16.5061
			100	39.173		35.3767	2.85343		79.6545	15.6528
			97.6535	32.1964		30.7816	3.03116		73.3777	16.2319
			83.7098	22.9268		25.7926	3.26141		69.2483	18.9076
			67.8223	20.1488		21.6473	4.81578		69.8423	22.113
			55.6618	14.3597		16.838	7.29116		76.2291	22.7771
			43.4215	11.8362		13.5395	11.1704		84.9122	15.3118
			36.3304	10.9676		11.0552	14.7819		91.2374	7.5137
			31.3275	11.0897		7.85014	15.4507		92.6364	4.06641
			30.2477	11.8534		6.40165	13.3087		89.8984	2.56019
			29.795	12.4224		7.34244	10.7483		83.6509	2.05598
			30.0958	12.9893		7.16974	11.4119		82.1548	2.61129
			33.3364	13.9939		7.14046	17.3157		84.0736	2.32941
			38.2851	14.5201		8.28116	24.4997		83.674	3.66726
			40.2312	14.9066		10.433	24.4842		77.3814	2.80675
			43.2825	13.9332		19.4561	17.7053		66.2687	1.92321
			42.7576	12.7114		33.2719	10.8119		52.8449	0.80413
			44.6555	11.8433		45.8004	9.45786		39.531	0.774546
			42.0532	11.8215		53.924	7.70894		27.875	0.681352
			42.3729	12.3481		53.5472	6.68168		16.9478	0.976524
			39.8854	13.0135		47.9748	5.91042		11.0234	1.71816
			38.6277	14.5106		43.7818	6.99449		7.9786	3.21449
			33.0628	17.3425		42.9233	9.48345		6.25554	6.2953
			31.7186	20.6395		43.4837	11.5819		4.6326	10.9187
			33.8934	22.7622		41.6606	12.1174		3.94098	18.9295
			35.3317	21.3096		37.4521	11.7392		4.5336	29.1979
			40.4609	20.8587		28.4368	9.49612		3.70294	39.0376
			44.9451	22.317		19.5139	7.83463		2.43983	45.9442
			47.1671	23.4709		12.3287	6.28394		2.89951	48.6027
			45.2948	21.2593		8.74183	4.84679		3.52954	49.3254
			42.9649	17.0939		5.8695	4.13475		4.66692	49.1841
			44.0461	14.9287		4.44479	2.85255		6.77858	53.7617
			44.208	17.5446		3.72251	2.95576		10.1426	58.325
			44.3944	22.5733		4.41417	3.24639		13.1557	58.3528
			35.7596	24.8423		5.44091	3.7238		18.7932	52.4464
			31.7087	25.2609		5.37622	3.67254		26.833	42.3734
			28.1713	22.1758		5.345	3.44196		36.4559	30.0722
			26.9534	17.3785		6.10207	3.94553		51.3022	20.645
			25.4457	11.3118		7.38869	3.25952		63.9636	13.2659
			23.4346	5.99347		9.60731	3.48656		73.603	9.16032
			23.2627	3.52483		9.75529	4.72471		80.0604	8.86271
			18.2781	2.90456		9.2162	8.29726		80.5395	8.29866
			17.8209	0.953127		8.01838	10.1852		80.8061	6.44236
			12.5945	0.625059		9.0692	12.2765		80.268	4.83237
			11.6911	0.774021		11.0612	11.3741		80.969	4.56935
						13.2642	8.74679		80.5753	4.17512
			25.0492	1.84568		16.8059	6.12025		78.4346	5.13636
			32.4676	1.5382		19.1886	4.30991		81.4478	7.11374
			40.2576	1.73644		21.6051	3.87512		84.7748	8.61853
			42.995	2.37869		26.7716	3.96355		86.84	10.9312
			45.8848	1.62749		32.7792	3.97585		89.2464	13.9736
			45.4291	2.09224		38.6467	4.09651		90.472	19.7465
			38.587	5.74317		44.9661	3.38245		91.7531	27.3662
			37.3258	12.1463		48.3516	3.04803		88.3707	33.1045
			47.0932	15.0655		48.7438	2.4157		86.8319	31.9811
			51.6725	11.7207		49.1671	2.95276		81.7023	28.1391
			53.4095	6.31036		50.922	3.32187		76.4714	24.9468
			54.428	4.13704		50.0768	4.17098		72.5687	21.5804
			53.1072	2.59747		43.9728	6.9145		68.6647	19.6329
			52.0838	1.94777		32.6187	9.89419		62.6328	16.0539
			52.8898	2.14254					55.5267	14.3038
			53.8294	2.55809		26.4425	52.9072		47.0788	12.8972
			51.0485	3.20175		39.4446	50.6191		34.2835	13.2711
			49.573	3.61341		56.0174	40.4007		23.3722	17.6627
			47.7002	3.56955		66.258	33.2717		14.7564	22.9787
			48.4964	4.08212		69.261	28.7225		9.42944	23.2054
			53.1896	3.54499		67.6301	28.1536		7.1444	17.788
			50.197	3.65802		65.7681	32.0894		4.94879	12.1985
			52.8732	2.01756		67.1802	35.1741		3.95462	9.63911
			52.61	1.99561		71.6788	40.5444		3.65229	11.9854
			58.9028	1.69783		73.2511	40.9614		4.44599	13.7912
			57.9045	2.32095		69.0105	31.2443		3.41271	13.202
			58.1711	2.04525		60.2257	21.9997		2.90141	13.0173
			53.4085	1.83299		54.9178	14.5421		1.63958	14.9977
			55.869	2.00149		58.8065	12.551		1.89682	21.0052
			55.1384	1.67504		66.2331	13.3395		1.45695	24.6268
			60.6881	2.94337		74.5553	12.9564		0.649748	23.6583
			68.0082	4.42663		83.1148	11.6394		0.984339	19.9214
			73.2503	6.18591		90.4198	8.84994		0.575323	19.7108
			82.8484	7.24774		92.6731	4.41094		0.874531	25.2461
			86.7108	3.93556		95.1115	3.00222		1.15599	31.0751
			97.1689	2.00302		96.5459	0.981603		1.26004	35.7555
			100	1.83866		100	0.765285		2.15522	37.7255
			98.0068	2.6177		96.0083	1.96745		3.25867	39.1072
			88.0788	2.79258		85.9654	2.02353		5.02315	38.3751
			72.2626	4.73038		80.3556	3.70169		11.2497	38.6048
			65.1834	7.80991		76.2622	4.94138		20.0563	37.1328
			59.9097	8.47408		78.1688	5.91424		30.3786	32.0089
			52.5661	7.45003		76.6256	14.6402		38.355	25.9609
			47.0654	6.94689		73.3236	28.2493		42.6153	21.3705
			37.8682	7.99689		72.5181	36.4594		40.4974	19.528
			31.8277	11.7642		68.2827	30.4319		36.7561	20.828
			25.0122	21.3583		55.5721	29.3868		31.7856	24.0632
			21.6983	39.8925		36.3791	44.7301		30.8184	27.9491
			15.8657	61.5898		19.8593	60.5268		32.2328	26.5632
			13.5707	80.7189		12.2464	70.7425		35.0577	24.9199
			8.38129	93.0574		6.08181	79.8408		34.4527	23.4529
			7.28397	99.6854		3.10303	87.4069		32.5638	23.2409
			6.69265	100		1.63984	95.109		29.3079	22.1493
			7.06469	84.9436		0.949701	94.7895		25.2498	21.5796
			8.09749	59.5091		1.22783	85.2607		20.5855	21.6695
			6.2932	53.2899		1.67304	81.7477		17.1956	23.386
			6.09342	55.6496		2.34989	84.4376		16.581	25.7882
			11.2919	54.8003		2.88151	93.9151		20.6746	31.1319
			10.4231	50.544		2.22288	100		28.7263	40.4574
			7.11292	37.0087		1.84112	97.6618		36.9925	49.5649
			5.89847	24.2197		3.74145	88.9813		43.8864	48.5446
			5.30373	20.5426		4.85451	84.0789		48.1313	36.8894
			6.42209	29.1225		10.1691	74.7861		49.2668	25.702
			3.8588	43.9213		18.1863	59.0962		49.305	21.4256
			1.98984	52.8557		29.0712	41.4381		44.9005	19.0785
			3.12997	49.2928		38.2114	28.9401		38.6291	15.7973
			3.47171	39.8106		45.6104	19.0695		32.0585	14.18
			4.4874	32.2906		49.753	15.79		29.7969	13.1042
			2.91433	27.3475		47.8098	10.9088		32.1669	13.0119
			2.23953	23.454		49.5588	8.22627		37.9868	12.7231
			3.52042	26.3073		48.5269	7.48873		44.0156	11.3419
			2.92326	36.6993		50.4118	10.5424		47.695	9.3771
			3.04505	50.1148		54.1662	18.6129		48.8437	7.76173
			5.8102	56.802		55.9572	26.9069		49.165	7.91915
			4.63119	50.7194		59.4642	21.8832		47.1823	8.60926
			3.23595	34.5436		62.6244	13.9986		43.6781	9.446
			3.49727	21.3739		68.1951	11.0002		42.5689	12.2383
			4.75295	15.3479		65.8492	10.2787		42.342	14.696
			4.08458	14.8663		57.0047	11.8434		46.0123	17.2681
						43.4321	13.9205		50.2756	17.956
			15.7936	3.43625		28.921	17.3136		55.9277	17.1804
			19.8282	3.85919		17.7531	29.9401		55.8783	16.8153
			23.7419	4.72916		11.5724	48.3134		52.6458	17.1997
			28.588	5.91177		9.48539	68.363		51.3186	18.1157
			30.3959	8.08713		11.5908	85.1705		54.0626	18.1001
			33.8113	10.315		14.7738	84.3547		55.4157	17.9063
			35.6537	13.0987		18.0353	74.5498		59.026	16.9829
			34.2022	17.1884		17.777	63.2635		61.6959	15.3414
			27.3018	25.2919		14.7785	53.5654		64.7585	13.2951
			17.8967	34.865		12.4986	38.5194		66.7107	10.6885
			12.7743	44.4587		11.3403	20.994		67.683	10.462
			9.34633	48.3868					71.2375	10.3397
			6.43902	47.892		17.006	19.3468		75.0655	10.2528
			4.54478	43.2968		15.2711	27.0998		77.6019	9.94454
			3.75159	39.5963		14.1445	34.5209		75.5076	10.6085
			4.21777	41.2457		13.5269	36.8839		70.9929	11.3745
			4.49296	47.578		15.019	33.8249		69.9826	12.6112
			5.76979	62.6435		18.3955	21.4468		68.5951	13.0941
			6.18052	76.9815		22.4065	9.96037		70.11	14.6101
			6.36446	79.8971		26.6943	4.4191		69.1355	16.0529
			4.71506	68.7397		31.777	2.93497		65.0205	16.8679
			2.28114	51.2535		39.216	2.27812		57.1347	18.2487
			2.55023	42.981		45.3958	2.00843		45.3361	19.5905
			1.46147	47.5964		48.9098	1.48266		34.6179	19.4383
			1.92964	57.553		48.8199	1.23688		26.2136	16.6174
			1.91051	72.0044		46.3271	1.65923		24.6652	14.6026
			2.20044	87.9546		41.4228	2.42996
			3.40596	96.5295		34.9498	3.11581		10.6972	16.8843
			2.89393	100		29.9249	5.39383		14.8135	18.8153
			2.59857	99.6989		25.773	9.21685		23.0762	18.6228
			2.64324	98.7158		20.1058	13.8218		33.7706	18.165
			1.87977	95.1887		14.7992	20.6905		39.9782	16.0393
			1.139	90.0086		12.9215	30.2508		39.5983	12.3254
			1.39052	84.0532		14.5204	44.8652		40.6182	7.81927
			2.11051	69.2061		16.3135	59.8465		47.056	5.06383
			1.15261	56.4014		22.053	69.8125		54.7495	4.83561
			2.14523	46.0731		30.7921	68.1315		55.9398	5.46289
			1.42051	39.5184		43.547	51.9876		47.6323	5.44843
			0.981047	36.4897		59.9586	38.3839		40.9817	6.9918
			1.67309	37.8339		75.1078	33.6971		37.3414	9.20253
			2.7951	42.397		83.4175	29.7727		31.0365	14.4762
			2.74422	49.0107		87.6185	23.3388		24.7258	21.9832
			2.97057	53.4179		93.5182	18.0499		18.4584	27.8206
			4.1048	49.5075		97.4484	14.2103		12.5578	31.0303
			4.42837	42.9203		97.5689	11.3444		10.7466	39.191
			3.34092	41.208		95.7124	8.42344		8.8187	49.8521
			4.84066	45.1875		92.7191	7.74125		7.67457	55.5573
			4.95798	49.1713		91.1763	8.49628		7.47762	52.7923
			7.6344	45.7084		92.8579	11.4639		7.34791	44.0324
			11.1547	38.3506		94.8166	17.0185		7.387	33.6531
			12.1874	31.9443		96.3641	21.8698		8.4197	23.2544
			12.8153	29.52		97.4802	22.4122		5.42374	15.6513
			11.9299	29.1156		100	22.5531		3.93066	11.1846
			10.191	29.9563		96.1682	19.4782		3.83722	10.0872
			7.21077	35.5162		90.8021	16.2989		3.58073	12.9459
			6.47885	37.8431		81.0026	15.6003		3.32384	15.4703
			4.37554	33.6875		75.3881	16.1426		2.60004	20.8284
			4.0822	25.8091		71.5627	19.2862		0.692541	26.111
			2.61901	17.2044		67.7252	23.1984		0.424119	32.659
			2.92169	12.678		62.0134	28.5011		0.780635	45.1668
			3.10458	11.8598		53.3319	38.0381		1.35176	56.3514
			3.39356	11.9521		42.3721	47.5811		2.41778	56.5553
			5.62213	11.8595		31.8956	62.7946		3.71385	45.0139
			4.6247	13.7444		23.1777	77.6758		4.52558	34.965
			3.84648	21.5579		18.113	84.8975		5.82453	30.6562
			4.25656	33.5277		15.4778	80.6151		6.83092	31.9852
			3.26249	43.4656		15.5195	71.5962		7.8487	31.4762
			2.72445	44.7826		15.6798	68.5986		8.87201	31.6417
			2.85993	35.8124		14.898	76.2143		8.69836	31.8802
			4.72065	23.9458		12.9507	88.6039		11.5815	34.8484
			4.65041	17.7601		9.73513	100		17.9229	40.9821
			5.49835	16.7701		8.0213	99.6764		27.3924	45.7565
			5.99693	17.163		7.54311	82.6782		45.1458	40.5948
			6.6381	16.0999		7.7826	65.3037		65.6749	29.5605
			6.83742	17.8401		8.25244	51.8944		87.3849	18.159
			5.42784	23.9355		9.61519	43.1755		99.2722	14.6686
			3.79198	31.554		9.80571	39.0891		100	15.2773
			2.67908	38.3776		9.80204	38.1198		98.0239	17.2024
			3.08409	45.5949		9.83102	38.3957		97.3831	16.1637
			4.52465	51.3769		8.93008	35.2624		95.596	12.6617
			4.52408	53.821		7.29833	29.0646		90.5099	11.5775
			4.33575	53.3168		6.24289	25.6324		76.793	13.3819
			3.48051	51.8204		5.54811	22.4213		64.446	16.9958
			3.76619	51.6066		4.58646	16.1989		59.3971	24.398
			3.58342	51.8558		4.9087	10.9871		53.9327	42.4698
			3.44237	51.4871		4.9229	7.07362		43.924	66.6723
			5.01687	48.8587					28.3272	87.2499
			5.52485	43.4999		11.7534	6.94461		17.4361	100
			4.18022	36.1598		16.3974	6.39935		14.3784	98.6016
			3.49675	28.3957		24.6058	8.4162		15.443	88.1456
			3.07803	22.1861		32.758	12.5808		20.1749	69.5556
			2.96314	20.9197		39.2013	14.9662		28.2532	49.2435
			4.71287	22.461		39.7218	14.5331		38.8203	30.618
			5.69195	28.2619		35.1612	13.2862		49.4693	19.183
			7.92908	39.8127		30.0424	11.4957		61.2845	14.262
			10.9055	54.5415		24.4706	10.6409		71.8323	11.9
			13.6676	63.1608		20.5239	9.70629		80.0172	12.2495
			14.8699	62.5322		18.5905	8.39339		81.2634	12.5849
			16.3946	54.5977		17.1481	7.07658		73.6363	13.3417
			17.8465	43.9321		20.8975	5.7534		61.7971	13.263
			23.9662	34.2125		24.7662	4.45686		48.8543	12.391
			29.0745	26.3171		29.3437	4.24996		38.3871	12.3008
			37.005	20.4577		32.9802	4.28593		29.2853	13.3627
			47.4026	18.8135		35.5663	4.86412		21.7597	17.8699
			59.741	17.6131		39.0252	7.8365		14.324	25.4176
			75.5105	15.106		41.1255	12.8594		9.63197	31.3085
			87.0375	11.5001		41.3436	17.3195		6.08705	34.8142
			90.9456	8.29168		42.3632	19.9325		3.49485	38.2155
			90.7443	7.06737		44.5232	17.1161		2.17426	44.1711
			84.5925	5.91085		47.6346	14.5161		1.56802	53.8308
			79.1288	4.61682		47.7786	14.1869		1.40176	60.3712
			86.292	3.8973		43.4831	14.2016		1.61431	61.3937
			94.9216	3.53655		35.0169	15.6731		1.55024	57.2405
			100	3.43997		26.2247	18.8833		2.29086	48.9363
			96.7722	2.61237		19.0559	26.3351		2.72748	45.7789
			85.2169	2.24111		14.2961	35.6326		2.43193	46.767
			73.4525	2.23816		12.1997	38.9941		2.17797	45.9322
			67.0849	2.10547		11.6817	34.6568		0.894242	38.3214
			61.3111	2.11441		11.5235	25.2601		0.623722	32.0808
			58.6254	2.52994		13.3149	14.8781		0.483779	29.3285
			51.4515	2.73661		16.6474	8.51378		0.557823	31.3601
			43.4638	2.14378		21.47	6.29916		1.96749	29.3696
			36.0176	2.25009		27.0949	6.0157		3.0472	25.4908
			33.1199	2.03137		32.9524	7.25978		3.85488	21.9838
			35.6979	1.57945		38.1535	11.1682		3.97194	23.2944
			45.0166	1.25328		41.5096	17.1759		3.6721	32.0505
			55.2819	0.921783		42.4862	20.7832		5.19754	47.1289
			65.5453	0.876047		41.7205	17.9082		5.9131	54.041
			79.5913	0.717182		39.346	11.9142		5.94918	45.7737
			89.558	0.916169		36.8999	7.45664		5.59503	29.9954
			96.1926	1.41578		34.4499	6.07629		4.28508	20.3093
			95.7347	1.40681		34.3325	5.632		3.8481	22.1174
			88.0507	2.07363		34.7559	4.47528		5.74047	30.1715
			76.1552	2.34261		35.9626	3.78743		6.98032	37.0776
			64.4509	2.39565		37.8735	3.2701		7.1346	37.4791
			57.4238	2.61956		37.9188	2.65274		8.20795	39.0896
			54.4019	5.84283		38.0018	3.36771		8.03043	41.6886
			57.0255	9.65882		38.2182	6.53523		7.24524	42.0368
			62.1977	12.0568		40.2251	10.646		6.10034	35.4083
			69.2382	11.5419		40.426	12.4669		4.45559	26.4757
			72.292	9.45444		40.2038	9.83438		3.3681	21.078
			66.9084	7.904		38.9292	5.7915		2.49667	15.5605
			55.5886	7.76004		40.2547	3.18117		1.5409	10.2377
			42.3884	8.52303		43.1745	3.35742
			29.8259	10.753		48.8411	4.27598		49.5668	2.1195
			21.6202	14.9643		50.6288	3.86425		70.599	1.87359
			16.0639	21.3689		47.7246	2.50651		89.5315	1.89864
			13.2402	26.184		45.1251	1.07655		98.8963	2.3253
			12.332	27.4113		46.1403	0.258651		100	2.16056
			12.2302	26.6304		47.3703	0.230311		94.958	2.98932
			12.5286	25.7681		46.9481	0.808095		87.0987	2.33498
			12.8036	25.2921		46.9254	0.660169		77.4933	2.96141
			12.9298	23.3115		43.2747	1.03411		72.7916	3.31828
			14.5107	20.1156		41.0774	0.884223		69.1855	3.34899
			16.3663	19.1181		37.4978	1.05273		64.5031	3.54979
			17.9789	23.8289		33.6292	0.902863		57.7556	4.53718
			22.4967	31.2719		30.2181	0.953785		48.1896	6.02451
			27.3228	33.5992		24.794	1.21816		41.5045	6.30474
			31.5689	31.3623		21.331	1.34812		42.4506	7.72838
			34.5644	29.2771		19.2715	1.96604		48.8023	8.84896
			34.0485	28.9474		17.7716	3.90495		56.5295	10.4106
			33.877	25.1112		17.5952	6.08582		60.0383	13.049
			36.5691	19.2923		17.6439	7.19457		53.9059	17.7024
			40.0137	15.2652		18.4542	6.04262		43.4252	24.5344
			42.7676	13.8212		20.1736	4.13426		29.6505	33.153
			41.1895	13.4854		21.5579	3.20765		19.7942	44.9216
			37.8449	12.9995		22.4652	2.60685		13.0935	56.4834
			38.5235	13.4676		24.4076	2.79332		9.13152	67.0681
			38.041	14.2498		26.2616	3.11739		6.51644	81.5216
			37.2806	17.4614		32.7828	3.79271		5.5526	94.399
			32.2768	24.7994		42.609	5.05121		4.72446	100
			24.7516	35.738		52.5412	6.92438		4.68654	95.7406
			22.1769	50.5664		51.5671	9.90905		4.64276	87.747
			19.5128	67.9195		43.0816	13.8955		3.94036	80.4314
			15.534	82.486		29.7179	22.6663		3.86485	72.7687
			11.1275	89.8644		17.9798	38.4827		3.81156	66.6087
			7.75942	91.5779		12.2777	53.8707		3.26601	57.8112
			6.54447	89.4178		9.17212	67.6156		3.81646	47.3835
			6.81797	75.7831		6.78393	76.3851		3.70505	42.9125
			7.47775	56.78		5.13014	87.1654		4.73041	48.7512
			7.00382	43.5042		4.12598	95.684		6.3149	61.4947
			5.99224	38.2751		3.65962	100		7.19416	70.3531
			5.43792	37.5668		3.42561	87.7731		8.4351	62.5525
			4.51037	36.6489		3.45577	66.1204		9.85879	41.8807
			4.91914	34.5925		3.52361	44.5144		12.6446	24.9476
			5.26847	31.0647		4.39469	34.165		13.3505	18.4222
			4.81079	32.9868		7.05101	34.1995		11.3995	15.3005
			4.72506	38.6108		9.42538	36.7323		8.74492	14.5838
			6.08279	40.3433		10.6095	40.9656		6.38066	15.7956
			5.93307	38.3882		9.52672	45.3931		4.71964	22.2819
			6.30186	37.1679		6.82052	47.7113		4.14084	34.3269
			6.08654	40.0582		5.71237	50.8406		3.9971	42.3865
			5.17938	44.3268		5.71045	53.2247		4.18831	41.1562
			4.32983	41.9412		5.68068	54.4301		3.5558	33.597
			4.70954	38.897		6.40511	53.0274		3.29866	26.9296
			5.62473	40.5599		7.51244	51.2808		3.39951	26.281
			6.19141	41.656		7.78041	43.3152		4.66481	24.8178
			7.6772	36.937		7.4173	32.8117		6.95755	22.2277
			8.85487	32.8508		6.23864	27.085		10.9243	23.247
			9.37266	33.122		4.4229	24.5358		14.6438	28.3215
			13.6328	37.7255		3.77745	21.2303		21.2607	31.4899
			17.2118	37.9213		3.1578	16.8061		38.0087	27.6415
			18.0458	36.0116		2.34382	12.4031		55.4197	20.9695
			16.5194	42.9059		1.69925	8.20565		66.9932	16.558
			12.5886	55.1541		1.24186	6.37338		62.3981	20.1185
			9.31045	60.2065		1.12933	5.85123		47.0799	30.9149
			7.51617	56.0943		1.3763	6.26284		27.9646	44.5079
			6.53523	51.2886		1.15034	8.1983		17.2319	56.4848
			6.80565	47.84		1.12164	13.195		14.7483	61.5967
			6.3573	47.0352		0.825706	20.3942		13.3379	64.3923
			4.69802	45.5154		0.926049	27.282		11.8448	60.6356
			2.94306	47.3006		1.30119	33.7325		9.84955	52.5945
			2.18751	45.8388		1.69924	36.7233		8.35134	45.8074
			2.08854	39.9991		1.43844	38.4559		7.303	40.0873
			1.56882	31.3052		1.21625	38.5724		6.30353	35.4817
			1.59931	31.3771		1.47856	37.5618		5.23222	33.566
			0.869035	40.9809		1.49508	36.4488		3.83688	30.7782
			2.21217	51.6825		1.59729	35.1827		3.20793	23.9936
			2.32409	58.7955		1.76988	35.3032		2.46091	13.9048
			2.07376	55.1495		1.71847	32.1782
			3.8496	43.2479		2.61051	25.4037		40.9446	7.4509
			7.56521	27.2816		3.88049	21.0784		58.2741	8.76422
			13.0529	17.5415		5.14682	22.8574		78.3779	7.69713
			17.1964	12.5924		6.97249	25.8847		93.9573	6.82909
			21.4879	9.07918		9.7078	24.4914		100	6.04096
			25.4444	6.81322		14.3291	18.826		92.4804	7.6897
			26.9751	5.4066		19.909	11.4102		74.2415	11.6315
			27.831	5.02251		24.6924	6.40618		61.1014	12.3077
			27.4241	4.32428		29.5812	4.16627		56.727	12.3032
			26.6507	3.90179		32.3387	2.7358		56.675	12.0713
			30.2807	3.24313		34.646	1.89187		60.2632	13.1005
			37.6765	3.56998		37.2207	1.01806		66.9052	13.6885
			46.2885	4.06119		39.6802	1.07702		66.4608	15.2594
			57.9661	4.6227		42.6262	1.01626		61.1988	20.1659
			66.1014	5.38137		45.8796	0.968703		49.1819	32.1655
			69.5167	6.23092		48.9165	1.1604		34.1848	51.9255
			73.1347	8.85744		51.6612	1.36814		21.8843	74.2382
			68.9253	13.6704		48.0205	2.3199		14.6601	94.1747
			62.791	17.0282		41.6239	3.40846		9.92243	100
			53.9168	16.1669		32.2703	5.03096		9.79254	86.6484
			41.9052	12.3301		23.5942	9.11359		5.68561	64.5964
			32.9327	8.63065		16.5714	14.7331		7.29642	51.0071
			25.7582	7.55376		10.8565	18.5082		6.50839	51.5595
			21.5947	6.87153		7.45845	17.9356		8.52294	57.122
			16.6747	6.10023		6.23607	17.532		9.18858	57.9592
			13.1283	5.93235		7.8304	24.2123		8.59416	45.8936
			12.1319	6.51682		9.20014	30.8649		8.23473	33.7639
			12.1363	8.46173		11.2176	28.3379		4.69962	23.0559
			14.2661	13.8859		11.5525	19.2443		4.08477	18.3973
			15.6445	22.8737		12.299	9.55644		2.93966	22.6824
			14.7714	32.2685		15.613	4.92325		2.38871	34.2484
			12.7587	41.6739		21.0901	2.96153		2.856	41.0271
			11.2791	50.6596		27.3086	2.18818		3.04281	46.3757
			10.9816	56.6603		35.426	1.3877		4.50074	50.1487
			12.0489	56.374		43.7051	1.17648		5.23499	53.0548
			11.9063	45.5731		52.5722	0.927283		7.06603	55.3391
						58.7168	0.767075		7.03655	50.9114
			39.0179	10.8425		61.291	0.684349		8.06254	41.8966
			45.1764	13.0899		61.2864	0.87173		10.5556	34.6401
			54.5065	12.318		58.6874	1.06483		14.5635	29.1633
			62.7397	10.1239		59.3097	1.83731		24.5756	21.78
			71.0874	7.46482		60.6417	2.79985		38.8968	12.4269
			79.3241	6.18268		65.7914	3.29398		52.3559	7.61724
			84.036	5.47868		70.3489	3.46631		66.8892	5.34699
			89.458	4.45083		73.5995	3.77262		75.1704	4.32753
			94.3774	3.09341		76.7445	3.40729		78.9352	3.43937
			97.9741	1.97418		84.8576	2.64627		80.5332	2.41001
			99.8547	0.957257		95.5118	2.40269		79.9644	2.53302
			100	1.10921		100	2.7392		79.3391	6.97266
			96.48	0.874182		97.7963	2.80993		78.2332	13.6303
			92.7943	0.93126		88.227	3.15236		73.2943	20.0573
			92.6368	0.18505		80.4788	4.11853		64.92	21.3689
			95.1908	0.468179		78.5768	5.19513		58.0621	13.0256
			99.3599	0.954406		78.7147	5.47013		54.5956	4.65191
			93.7183	1.01403		73.105	4.69075		56.7357	1.68583
			86.672	1.44773		61.4868	4.29565		59.943	1.17784
			76.5448	2.00653		44.9676	4.46093		62.9714	0.553723
			67.2976	2.73097		29.2734	4.80038		60.4426	1.67795
			60.1955	4.26112		18.6158	6.73436		52.6671	1.48785
			56.8828	7.24599		13.4549	11.5395		48.6246	0.562082
			58.5679	16.0242		10.1066	15.4315		47.7311	0.784197
			65.7217	26.3847		7.46509	16.2625		41.6922	2.07894
			75.6331	31.9598		5.20155	12.2533		32.853	1.74995
			82.1121	28.166		3.38074	7.61587
			84.4438	18.3824					45.063	9.23282
			81.1197	11.5616		2.04278	7.98105		48.7642	7.21842
			75.4483	7.58687		2.81829	9.80792		51.7116	6.36286
			68.6143	5.91321		4.50555	16.3152		50.0138	3.70592
			64.0221	4.73063		8.45843	23.2797		48.1497	2.83092
			57.4148	4.61229		10.4511	27.9401		51.2977	3.0686
			51.0556	4.20773		12.1801	31.2827		58.4067	3.73233
			44.993	4.44581		11.1988	34.2327		70.5517	4.67943
			41.0957	3.93768		7.68374	39.5703		89.9934	7.02448
			37.9483	5.1763		5.17782	49.6214		99.195	10.0462
			31.8681	7.17542		4.38781	65.5934		100	13.1691
			25.295	11.0712		4.19454	81.6		90.305	15.1093
			17.6938	15.3833		3.61548	83.818		76.1425	22.3394
			12.357	17.503		2.65387	69.6155		69.4691	35.2139
			9.64377	16.5787		2.52274	52.2629		68.2539	50.8299
			6.88267	15.1464		1.88699	45.8714		75.0927	58.7874
			5.24367	16.8467		1.80045	47.4168		84.7204	60.1413
			4.94811	19.3874		1.98193	57.4946		88.4291	62.2164
			5.65876	24.3699		2.70213	74.0036		86.0052	66.5904
			4.58153	35.1654		3.48535	84.3123		79.2302	67.1783
			5.11306	48.4288		3.83118	89.8366		71.2393	61.1107
			4.37279	60.5003		5.2072	93.8465		64.0307	51.4754
			4.82015	62.2268		5.60791	96.817		54.7401	45.9452
			3.58101	59.7873		7.51916	100		51.6586	40.1501
			4.4909	56.4219		9.46858	98.3916		48.9417	35.09
			4.06962	57.0719		13.5514	92.719		50.0506	26.508
			5.24878	65.9284		21.9724	84.4285		52.4299	23.1608
			5.96448	76.62		31.8743	70.6162		53.8489	20.2572
			6.23143	77.68		41.7582	54.8467		50.2884	22.2218
			6.77282	74.967		49.5832	36.515		48.7673	24.5949
			7.00452	67.5602		54.6982	20.8593		47.5366	22.597
			6.56418	67.4925		58.7512	12.8024		43.6933	16.1418
			4.98154	79.8588		60.4101	9.66351		36.5652	12.0029
			3.52398	87.1845		60.8228	6.80696		29.2553	10.9093
			3.18818	92.1181		60.3935	4.16855		22.1205	14.9186
			4.09456	92.4283		60.8411	3.83518		14.8438	25.9039
			4.92677	92.7751		61.4965	1.96251		9.63261	33.5403
			5.54552	93.6311		62.8753	1.71054		6.93185	34.7429
			5.85938	95.016		66.5905	2.65901		6.18086	34.5569
			6.27771	96.6043		69.9658	4.53014		4.1523	38.8083
			6.1631	97.5585		71.1033	4.46623		3.19509	44.0627
			5.9532	96.6837		67.004	3.04321		4.0178	46.1756
			5.13278	96.5749		60.4126	3.56483		3.16882	43.5631
			4.2686	94.075		49.6474	5.05129		5.45527	38.6078
			4.14897	80.7932		42.7771	5.80007		4.84458	37.8498
			3.59935	65.9403		36.3782	6.02762		7.18754	47.8266
			3.3339	54.7353		34.4961	6.93408		11.1827	70.412
			3.97125	50.2373		36.6993	6.67211		16.3262	91.9213
			3.74454	50.7627		41.1521	6.275		20.287	100
			4.01842	52.0677		47.44	4.84111		24.7509	94.8606
			3.58924	56.7297		55.405	2.97155		29.2833	81.1461
			2.81394	64.4492		62.1103	4.19459		34.7978	71.3315
			1.84237	72.5602		67.7121	6.27791		34.4754	65.6163
			2.91937	75.9373		67.1112	7.94488		33.2277	63.9571
			4.61819	77.0283		71.1838	7.66785		27.4234	65.3521
			5.41094	71.0783		76.7355	6.08322		21.9236	59.673
			5.63894	62.7498		84.1172	3.15914		16.109	51.2681
			6.32091	62.8939		93.8241	2.00448		13.7011	43.5911
			7.54188	76.3208		99.8658	1.75583		13.7696	35.1394
			7.75667	89.704		100	2.1931		14.4637	28.4963
			7.92611	95.6031		92.3858	2.33813		14.9474	25.4501
			8.13622	97.6037		78.9756	3.16571		16.3447	28.2559
			5.98149	98.4111		66.7607	3.6177		19.2959	41.1743
			6.00147	97.1467		59.471	7.00741		23.1369	51.5173
			4.85164	96.4686		59.5549	14.7403		30.4629	48.8261
			4.42017	97.2558		60.417	23.0142		39.0181	44.2332
			4.2106	99.0283		65.5828	23.1312		48.6945	36.3523
			6.6932	99.9311		67.2439	18.6959		50.5814	24.1109
			7.97576	99.6613		69.0496	11.94		48.484	18.2518
			9.88218	99.8983		67.0932	8.33947		46.1114	18.2326
			12.3538	99.9998		64.0051	6.77215		60.7841	21.5053
			19.7793	100		56.1193	6.30013		78.8703	22.4238
			27.8013	99.2109		43.6857	7.87306		87.395	19.3876
			41.172	87.07		31.1802	8.55216		84.0529	12.2308
			53.2913	59.5706		22.957	8.48307		69.802	6.42057
			59.9404	46.9361					52.8658	6.32089
			64.6204	41.9885		2.73235	34.7713		42.7149	4.4536
			68.8875	39.0357		3.89117	55.8415		44.034	4.10422
			74.8344	31.3079		5.51069	67.9427		50.5552	1.82795
			80.1284	22.6138		9.08559	63.7902		56.2074	1.87434
			84.1019	16.7854		10.3236	50.3995		55.7864	2.87243
			86.0814	14.3062		10.9616	37.5401		50.6457	8.28499
			83.1014	13.5523		10.6971	31.5675		45.2874	13.5979
			81.6838	13.0492		15.0747	29.0343		37.9207	14.7074
			81.5315	12.6314		20.2757	26.7759		35.8218	10.1208
			76.7574	13.3603		33.4074	22.0566		36.6645	5.29137
			70.142	13.1369		47.3494	13.7461		37.2672	4.33106
			61.6461	12.3858		65.1608	10.6674		31.3536	6.07589
			54.3652	11.9992		83.1287	10.7646		22.5478	8.43961
			46.7464	14.2861		96.8282	10.02		12.0848	13.6242
			40.8016	18.9995		99.8169	12.2969		7.61727	26.2255
			35.34	24.6716		85.6643	14.9268		6.18808	43.7739
			29.3066	28.4729		61.2062	23.0653		6.02842	58.2191
			27.0223	28.036		36.3326	36.408		5.35569	72.201
			27.7992	23.2682		23.2539	51.4912		5.33656	86.6885
			29.1187	16.5224		18.8133	53.4269		4.44818	91.052
			31.4014	13.4879		16.5267	52.8929		2.26746	80.1879
			31.4377	13.7264		14.9146	48.7118		2.27401	60.6253
			33.1139	14.7798		14.3111	49.1241		1.45743	57.3688
			31.4622	16.2791		12.9094	49.1321		1.02412	59.7846
			27.6623	17.1876		13.4057	54.4216		1.50771	56.7708
						12.8553	54.6971		3.50185	49.5828
			54.7527	6.01273		11.4651	53.1243		4.1792	50.8723
			70.471	7.25807		10.9972	48.659		4.47537	65.1968
			81.7228	10.6828		11.9789	40.1743		4.21276	73.1577
			81.7954	13.9164		11.6647	28.5272		3.40064	64.8946
			85.8971	18.2128		16.2513	18.816		3.15915	45.2182
			83.3453	23.5769		23.2542	17.202		3.06739	31.3261
			78.6149	29.6717		29.6533	17.572		2.62257	21.8895
			67.9179	35.8229		34.6759	17.5529		3.15219	17.7906
			55.7121	44.1214		37.4092	17.9307		4.04303	17.9758
			44.4582	51.1027		38.9601	19.8509		1.42022	25.1776
			37.1629	60.7488		40.5083	30.852		1.29358	29.3528
			31.2251	79.1022		40.1779	41.4217		2.06035	24.6767
			26.4257	91.9305		36.8238	50.0055		3.40957	17.5434
			25.7773	96.9415		33.5525	51.9309		3.66352	15.4091
			27.2442	98.4743		30.15	56.499		2.90797	18.2951
			29.1538	99.3901		26.1325	59.7168		3.50995	20.1359
			31.3993	100		22.0983	57.3892		4.28647	24.6438
			28.2571	99.1369		21.3951	58.6137		5.06484	29.3942
			28.1282	98.1669		22.0879	62.5375		5.55856	36.438
			32.441	94.6221		22.7901	63.2544		5.4819	57.4627
			41.1407	86.474		22.5059	60.3427		7.17098	83.2196
			56.3522	75.4349		19.7211	63.9801		8.60489	93.9292
			74.0048	68.4573		17.7015	77.7663		11.5838	90.9016
			86.6109	64.6146		18.0741	87.775		17.7498	73.1879
			97.4335	62.769		18.1429	90.3749		31.2208	53.281
			100	62.4234		19.905	85.5518		44.7835	41.4222
			94.6421	66.376		26.4597	74.854		56.1584	35.2029
			74.2093	79.0944		35.4084	59.6096		59.495	30.5603
			52.6637	95.3824		46.8314	40.5654		59.3785	24.1992
			34.6687	99.0821		59.0427	24.9169		63.2191	20.7811
			26.0588	99.6083		67.5405	16.2737		65.2747	20.3794
			18.0661	99.4175		76.4719	12.244		69.4424	24.8525
			16.3481	98.6123		85.8215	10.3061		67.2758	20.7996
			13.0463	95.3322		91.9543	9.17311		63.2732	13.2738
			11.7167	95.5878		96.4325	8.09162		60.4186	7.72086
			12.6108	96.9677		100	8.19714		60.6343	4.16009
			14.842	99.352		93.8075	8.31704		63.9354	2.09909
			16.0442	99.9358		88.0357	9.86013		69.0938	1.53917
			19.9926	98.7062		75.0121	11.7662		73.8779	1.54026
			18.9946	90.3505		63.6049	16.0991		76.8386	0.907301
			21.7014	74.3724		54.237	18.7647		72.0136	1.21587
			22.962	60.1659		53.6499	17.9701		62.0537	1.48532
			29.763	52.055		56.5853	13.5904		56.067	1.17851
			39.4544	46.5456		56.3237	8.11361		54.9608	1.05906
			58.7867	39.8421		52.1481	5.83283		58.4622	1.29974
			72.9876	29.8076		42.48	6.47746		65.4901	1.56999
			84.5102	19.0088		33.051	5.70963		74.6421	2.79579
			84.0166	11.7721		28.0804	4.6684		80.2105	4.47177
			79.8	7.42796		25.738	5.32502		81.8375	4.59673
			76.9687	6.14662		25.9963	5.75451		70.4802	8.45582
			82.1021	3.91979		25.6197	6.18853		52.7287	17.2878
			82.9711	2.94965		22.6203	5.65035		33.5954	34.1538
			79.2028	1.72029		21.4379	7.38955		24.2571	46.3086
			79.5231	1.88342		21.2127	10.0538		19.1698	48.1956
			71.2021	1.31752		17.367	13.1732		16.2447	38.9679
			63.0463	0.631972		13.8127	12.9323		14.0949	21.3939
			54.0965	0.562199		10.224	11.8216
			49.2954	0.777015		9.88665	10.3875		36.0042	3.31403
			48.5618	0.55056		8.87655	10.6206		50.5688	3.79677
			50.8211	0.60637		7.22919	13.9784		63.2191	4.12112
			49.8849	0.415257		7.93067	22.8181		68.6846	4.51844
			53.4215	0.408234		7.29331	34.0202		69.0799	4.89923
			58.1246	0.388949		7.63722	40.8475		68.548	5.76828
			63.578	1.99426		10.4971	47.1384		67.8391	4.49569
			73.0574	3.03842		13.9857	51.8932		65.5003	5.12692
			70.8443	3.50883		15.0663	54.9875		58.4489	4.18902
			66.8403	5.29183		13.3193	51.6899		53.0899	3.64423
			57.7062	7.21673		11.1079	42.9127		48.6413	3.79635
			49.3494	8.94571		9.74397	36.1589		48.7746	3.79934
			48.2668	9.3802		9.74572	42.0618		51.198	4.02858
			46.9477	8.87676		8.32817	51.1066		50.8452	4.27348
			47.6659	14.0911		7.30744	56.038		47.1573	6.30314
			40.8407	22.6035		7.20941	63.7688		39.0446	7.63628
			42.4615	25.4992		8.14019	80.9026		32.8443	14.1982
			47.5441	21.9878		9.36268	100		31.0794	23.7711
			51.2621	17.4638		9.1165	96.7939		29.55	35.9118
			62.7243	14		7.23781	83.2373		25.5205	45.5576
			69.4176	13.3261		4.0784	74.0708		23.0796	49.0898
			70.8261	13.3144		2.9665	68.8734		19.8878	51.6446
			69.5287	14.7574		2.23321	62.5035		16.1727	55.9093
			67.3466	18.4748		2.05053	55.4007		12.883	60.425
			58.377	23.3149		1.22481	48.5378		10.107	57.983
			44.2955	30.8072		1.32281	41.8422		8.47909	56.3836
			31.4457	40.5188		0.961443	34.1087		7.88889	61.4975
			21.4183	46.987		0.549196	35.6652		8.18876	70.9727
			14.6081	47.7437		0.420809	48.2564		8.9115	81.0845
			11.3514	41.9316		0.721792	60.0313		8.65787	86.6663
			9.65788	32.3844		0.870039	66.4054		8.38905	89.5356
			11.8242	24.3867		1.54472	64.6683		9.23995	91.6234
			15.1776	19.6012		2.11962	67.0709		9.34863	93.6182
			18.4116	17.2268		3.16298	69.8875		9.44855	95.1196
			20.3585	13.6633		3.56977	66.8393		9.63926	97.0002
			21.8789	10.9695		5.90792	66.7942		9.90588	98.7307
			24.588	8.35094		5.2752	68.302		11.2199	100
						5.62965	66.9614		11.6714	95.6417
			23.7033	7.26555		6.94894	55.0127		11.4185	82.8824
			27.7936	9.00818		11.1558	41.05		11.9761	66.0029
			34.7237	12.2825		19.9575	31.656		13.1245	47.954
			39.6126	20.692		29.3236	32.8671		14.1197	33.4314
			40.837	29.5199		35.7066	43.6778		19.7615	22.9703
			40.152	39.0791					31.8789	19.4648
			40.8658	52.5531		24.1327	5.99453		47.4111	17.5226
			40.5842	57.972		32.5556	7.36437		56.6154	15.8026
			42.7	51.3251		36.7826	6.33129		58.7371	13.8574
			44.192	38.7773		39.0448	4.08158		53.1401	11.9128
			43.4345	35.2439		36.6271	2.6992		48.8864	12.0316
			35.9276	48.2986		32.1728	2.05743		48.7283	11.6079
			27.5248	70.1164		32.2353	1.84743		51.1742	10.2017
			19.3392	85.512		36.1061	1.98523		54.7269	11.9132
			13.6327	91.1474		37.6433	1.9639		56.1332	11.0087
			10.1593	87.7324		34.5892	2.69367		56.0428	12.7041
			6.26928	77.595		25.7543	3.57319		53.4737	13.459
			4.42589	71.7607		16.4754	5.32261		51.8244	18.8247
			2.53943	80.5597		12.9631	9.09411		50.7613	29.7759
			2.18385	94.9271		11.4066	12.1076		43.3407	41.7145
			2.74743	97.2633		10.1266	13.6504		31.5241	46.7308
			4.02591	95.2507		8.3933	13.3423		20.4347	40.8979
			2.58938	90.0321		7.93076	13.8318		12.9913	32.6021
			4.30274	87.501		7.06449	17.148		10.1127	23.9511
			4.87974	85.6628		6.098	22.7195		10.1918	21.7712
			3.24956	82.4013		5.0587	28.5283		10.3592	21.7361
			2.58347	72.2148		5.39599	29.9114		10.7697	21.858
			3.16514	60.9673		5.32627	26.3217		11.0977	16.5229
			4.36337	53.8383		4.43503	21.9506		15.158	10.793
			2.36341	52.0119		4.20973	21.5164		23.74	6.97075
			4.66325	56.7784		3.55631	25.4466		36.8196	4.9904
			4.36306	71.9513		2.95391	29.7988		46.9227	4.10422
			5.43534	83.7403		2.58266	32.8064		49.113	3.93888
			3.95701	87.0236		3.34386	33.2068		47.8366	3.85488
			4.16424	87.6135		3.50383	30.2971		41.7338	3.36272
			5.16475	92.6151		2.87563	25.954		35.7414	2.78067
			5.29325	95.7739		1.99619	22.0041		28.7067	2.72885
			8.43993	94.9093		1.08275	18.1906		20.6073	1.38841
			11.2976	85.3578		1.07389	14.7184		13.4939	0.957956
			15.6381	59.2268		0.847436	14.3863		10.0435	0.688846
			19.6902	35.5009		1.31504	17.6598		8.62191	1.04039
			23.793	24.338		2.15224	21.532		7.3128	2.64357
			26.7291	19.5889		2.32594	22.6622		8.31095	2.76945
			30.7421	15.9644		1.85078	19.4501		10.7708	2.21829
			31.3657	13.3389		1.82188	15.7574		15.3207	1.39769
			30.4937	9.59393		2.39296	12.3301		19.917	1.0843
			30.0194	7.27443		2.94418	11.7959		24.832	2.75334
			33.4074	6.41075		4.62321	12.0695		30.6352	6.232
			41.8323	5.9236		5.73297	11.8583		39.7014	12.4729
			59.4412	4.84309		6.66957	13.2104		50.9556	19.7746
			77.2337	4.49995		6.11285	15.8498		63.6325	20.1233
			88.2081	4.14491		4.84646	16.752		74.1678	13.7035
			90.1197	4.22822		4.56834	15.5316		86.3528	8.14449
			81.1044	3.75725		3.50557	13.7415		93.8993	4.69042
			64.1147	4.56551		3.63661	13.6034		100	4.14773
			46.9505	5.2306		4.06561	14.9698		99.4127	3.42713
			35.2667	6.16064		3.49853	16.5755		95.2636	3.69449
			25.2888	7.99715		3.23375	14.8537		91.1659	4.31045
			17.0216	9.90927		4.47648	11.0546		83.3259	4.2602
			15.2675	11.9548		4.36764	8.16196		71.4832	5.09229
			14.8798	11.6205		4.31616	7.15869		60.8138	5.33047
			15.5381	7.95817		5.70703	7.84587		53.8183	4.58963
			11.9406	5.10808		7.32299	9.47511		51.263	2.74765
			11.0121	4.01792		8.70174	11.2875		53.1488	2.87015
			9.0441	3.87871		9.40284	12.7357		53.2351	2.23836
			8.58589	3.69256		10.5764	15.9736		50.202	1.72907
			8.57436	3.78768		12.1686	19.3828		42.5739	1.53264
			9.07238	3.93577		13.8954	21.4138		35.645	1.46524
			10.5687	4.03397		16.0543	23.6394		32.4914	2.30102
			10.3242	4.46702		17.7226	29.6139		32.3438	4.24457
			12.1724	5.50544		18.612	37.6083		35.4982	6.27314
			13.9911	6.53735		17.5449	42.7193		37.5162	5.1609
			18.7261	7.26655		16.5227	41.1805		35.6406	3.59708
			27.7353	7.54693		15.1938	33.4847		27.8157	1.95487
			40.4765	8.23421		13.9717	27.4855		21.6709	0.993259
			56.0172	8.78052		14.1408	27.6129		15.0192	0.663019
			75.7564	9.24709		12.9917	25.7843		12.5365	0.989225
			93.0532	9.60869		11.391	21.9275		11.7236	1.22725
			100	11.046		11.0577	17.6377		11.3648	1.03155
			97.526	14.7472		10.369	14.5495		12.4136	1.91698
			83.8671	19.1493		10.0259	12.538		15.1769	2.34836
			66.6442	24.7558		10.2769	10.9361		21.6575	4.15443
			46.8978	31.3278		9.60073	10.0788		29.9518	8.76884
			29.0996	33.8519		9.88272	11.2092		39.8477	9.75116
			21.1307	37.7971		10.2771	12.706		52.0201	8.79463
			15.6192	42.5598		11.3101	13.0854		62.4126	4.51774
			10.7063	45.4742		12.5792	13.7769		73.1947	2.10467
			5.3836	44.7222		14.2085	16.4569		77.5833	1.04487
			5.80185	40.9572		15.8875	20.2791		74.9529	1.40516
			5.75744	37.156		15.5924	22.7082		67.0051	1.21339
			5.59481	38.4336		14.4796	22.2106		60.0438	1.42837
			4.84091	42.2675		15.6087	21.4486		56.4051	1.28888
			3.46471	49.4704		17.5069	19.7442		55.0722	1.23743
			2.05354	61.4031		23.9927	16.6573		53.9821	1.22961
			2.96701	82.1626		33.5898	12.0482		50.535	0.6618
			3.15401	94.422		48.8433	7.71079		50.4313	1.06632
			4.30036	98.7855		66.7456	4.83439		52.8416	1.34717
			4.14442	99.7411		86.384	4.17627		54.7289	0.919896
			4.66164	99.8608		98.3558	3.72637		51.7565	0.403425
			5.74497	100		95.5831	3.15708		46.7399	0.988921
			5.01292	99.2176		83.7071	2.96604		43.9	1.22231
			5.87789	96.15		72.7905	2.6454		39.9813	1.22313
			5.69508	87.5968		68.8202	2.54136		35.8212	1.27758
			5.44194	66.1338		75.1782	2.54487		30.9979	0.507825
			6.37734	49.7346		82.866	2.44654		26.2309	1.31862
			8.24706	42.4379		89.2086	2.59825		24.3766	0.703556
			10.5407	41.2935		92.4393	2.34314		23.62	0.736074
			14.5037	40.2875		94.7271	2.45314		24.6722	1.10078
			24.1135	36.7049		97.8582	2.86082		28.0812	2.18805
			36.3266	27.8372		100	3.29214		30.8255	1.49449
			48.9748	18.902		92.7512	3.70616		32.1696	1.32574
			55.3909	11.1126		73.3483	4.64126		29.565	1.68402
			60.7969	7.64445		50.1014	5.91008		30.6331	2.47294
			59.5031	6.5425		34.8678	8.05603		28.9405	1.68059
			57.596	5.20633		29.0656	10.9562		26.61	2.27947
			57.7708	4.69136		31.3359	14.1538		25.5636	2.34527
			53.9389	7.24964		37.8145	17.0337		23.7757	2.72628
			48.691	13.4229		43.2709	19.6428		22.9604	3.19927
			40.7476	19.3828		45.4442	22.8843		22.9505	2.8216
			33.2905	19.7408		44.2519	25.7251		22.9817	2.14637
			27.6733	14.0566		39.3904	25.5643		23.1736	1.96358
			23.6458	7.47247		36.9098	25.2917		23.6521	1.62236
			22.4905	4.41906		42.3825	22.9324		23.9892	2.53836
			21.0904	2.79964		51.697	21.6057		23.3154	2.84225
			23.6224	2.65745		54.5909	21.3474		23.6911	2.5416
			31.7755	2.63487		50.4947	21.2349		22.2139	2.38403
			40.9641	2.77093		40.5417	19.5064		21.2591	3.67061
			47.7381	4.09744		34.5765	16.8158		19.4114	3.84934
			50.5105	6.50446		38.3893	13.8167		19.3671	4.99562
			48.9768	9.67845		46.9728	10.7733		21.2561	5.85089
			46.04	9.3697		57.2461	8.17982		23.2162	5.90541
			42.6554	7.10367		69.3933	7.53614		26.4161	6.65893
			43.8347	4.66821		82.1645	8.63369		28.189	7.16162
			47.9007	4.02074		88.1128	10.33		32.9418	8.37643
			55.5442	3.74879		86.1602	10.4633		35.0482	8.76726
			69.9046	2.78401		73.8648	9.21377		38.8312	10.5465
			79.5616	1.92118		63.1641	9.1617		40.4357	12.5251
			80.992	1.3993		54.5587	12.2151		36.6311	14.415
			79.2673	0.968497		52.2099	13.9956		33.9514	15.5932
			77.4428	1.19391		55.0355	12.3775		30.5086	14.9361
			74.6842	0.839453		61.2748	9.05525		28.9842	13.931
			69.4471	0.579457		65.4888	7.39447		25.6925	14.1897
			68.484	0.58179		62.8089	8.15243		22.9835	13.4967
			68.8226	0.4975		56.7336	10.4918		20.3833	12.8912
			64.3951	0.535565		44.8059	12.9907		19.2426	11.9401
			61.5973	0.741538		35.2617	13.6873
			57.8739	0.853153		29.0657	13.1041		55.8681	2.09682
			54.8014	0.843927		25.5568	14.0656		72.5129	1.42013
			52.6323	0.285034		22.6081	16.5343		73.0067	1.07625
			51.9735	0.67173		19.1902	21.8549		60.625	1.83959
			53.9761	1.3086		14.7055	32.1098		47.8194	1.42106
			50.2936	0.899336		10.9746	43.2717		41.7065	0.80415
			50.3972	1.02916		8.2883	52.2896		36.3474	0.930747
			49.394	0.452288		7.65044	63.2848		32.124	1.033
			53.4849	0.503385		7.12248	76.926		29.2348	0.823063
			61.8792	0.469357		5.48722	91.831		30.8186	1.36775
			70.3896	0.882861		4.56041	100		34.5977	2.94539
			77.0245	1.18594		5.03184	94.2727		39.2675	4.13886
			83.959	1.46639		4.10749	78.387		33.7609	5.52587
			88.8768	1.38408		2.33939	59.617		22.5997	9.5453
			88.7506	0.956915		1.44425	44.8311		15.4809	12.5163
			88.06	0.792842		1.15053	36.0272		10.8316	18.1867
			84.8876	0.451888		1.41028	36.3855		7.67949	28.345
			76.8314	0.262823		1.95696	41.2822		6.86684	42.6098
			63.7756	0.452897		2.2092	41.4466		5.39328	53.1216
			55.7516	0.393038		2.93295	37.2879		6.27533	55.0973
			50.2011	0.786844		2.27549	30.5648		6.15824	57.8483
			43.08	0.492107		2.2306	24.3095		5.74184	67.479
			42.1506	0.61784		1.63865	19.9253		8.63975	78.1066
			43.3593	0.750992		0.978556	17.5042		10.9922	75.4353
			44.3344	1.08194		1.06808	13.9372		14.511	62.0878
			45.0142	1.63062		1.09091	11.4382		22.4711	38.2207
			39.7378	1.76466		1.41329	10.3811		34.187	21.9877
			36.9681	1.13361		2.04561	11.0203		50.6339	15.8476
			38.653	0.93063		2.47107	11.4981		69.3569	12.0848
			42.038	1.16003		2.90562	9.81745		79.8265	9.2709
			45.0175	1.48272		3.85224	6.64593		87.2794	7.04965
			44.5458	2.19226		4.71059	3.93662		95.0344	6.35768
			41.697	3.62322		4.29458	3.23023		98.7202	6.10358
			41.6498	8.04801		3.95479	3.50245		98.765	5.0214
			35.8636	13.7182		4.36002	5.05448		95.7253	4.79877
			33.2344	15.9437		4.98352	8.5823		89.6899	5.91179
			34.0761	11.8229		6.02033	11.6131		83.546	9.22672
			35.8796	6.36652		8.4563	10.9449		81.9011	13.7465
			33.7862	2.91497		10.8455	7.64291		86.8061	13.4826
			27.0086	1.66689		10.5305	6.49034		93.4752	9.29408
						9.21337	7.06134		100	5.94243
			28.0052	2.47781		7.73933	6.85726		99.9603	5.8715
			33.5277	2.51952		6.93898	5.55799		95.1678	5.50835
			40.7235	2.27786		7.36074	3.18911		81.9033	7.87647
			47.8112	2.40792		7.35083	2.29015		70.5193	12.1805
			58.8916	1.89291		6.91571	2.01925		56.0372	12.6139
			68.6317	2.37897					39.762	9.62733
			77.5316	1.95432		3.73571	7.41133		29.6938	8.16383
			88.1707	1.28695		4.67878	11.6809		24.1509	9.37492
			91.498	2.65868		5.25798	20.2883		22.7024	11.2406
			87.5868	2.65167		7.79432	28.0127		27.6941	13.3948
			74.8927	4.01584		12.5189	27.5129		36.4714	16.3227
			56.881	5.7854		17.0846	19.305		39.3994	25.564
			44.2015	7.50966		21.259	10.5435		37.1079	40.8134
			36.3061	9.65124		23.5414	7.35019		29.4797	56.6265
			34.8558	10.6344		24.6036	7.27997		19.8942	72.5033
			39.423	9.09474		24.5185	8.03225		13.86	83.8913
			47.5641	7.3404		25.3247	9.73995		10.2367	93.5545
			57.4723	7.74561		26.1872	12.5092		10.2736	97.5943
			66.7387	8.5313		25.2402	14.9875		9.55109	92.9676
			76.49	10.2092		21.4837	21.499		9.4729	83.5119
			85.2787	10.5885		15.663	30.8848		10.5657	75.5641
			92.0905	10.8316		11.2646	38.8298		11.1961	75.1047
			91.2933	9.57111		8.95641	45.8		9.72077	79.6732
			87.059	10.5739		8.96073	54.2509		9.73484	80.2856
			84.109	12.0234		8.32682	64.2996		11.6007	76.1579
			79.9888	13.7189		8.51591	70.5519		14.6448	66.3235
			78.3889	14.2664		9.11232	71.4428		17.8416	61.0063
			73.7397	15.9251		8.89804	70.8552		19.5428	64.4311
			67.571	20.0788		7.03201	67.1509		21.7918	73.8352
			67.5627	25.6965		5.13436	63.6531		21.5518	87.6921
			69.403	30.3671		3.37545	58.2131		21.3499	100
			75.6977	31.6542		3.89606	54.4451		23.3121	98.7371
			84.599	27.263		4.02003	53.2946		23.8128	81.8256
			93.6077	21.1714		3.9996	50.3046		22.5214	69.8413
			100	13.4452		4.16119	48.8348		20.8234	70.929
			98.4214	9.30321		2.81096	46.9646		18.8545	71.6449
			94.8556	6.98997		2.60541	44.377		16.8295	58.6467
			88.5609	5.8863		3.18157	40.5721		15.5207	43.6809
			81.2565	5.74403		3.08106	39.0363		12.646	35.8076
			74.7454	6.2019		2.24908	36.0188		13.6588	35.5943
			65.2219	6.792		3.26021	33.5811		14.2825	36.6195
			57.2999	7.51204		5.7397	33.848		14.2638	38.1654
			53.063	9.81048		6.09655	34.1607		13.9353	42.5586
			48.9499	13.2729		3.52679	36.1793		14.6599	49.5262
			49.4864	16.1097		2.372	36.9766		14.0162	55.78
			52.4734	14.8957		1.92805	35.2192		15.3767	56.6851
			55.2406	10.3579		1.95329	32.8837		15.7311	46.5133
			59.7646	5.51309		2.89939	29.9221		16.5843	29.0003
			64.4698	2.93958		4.40763	27.2206
			67.8803	1.46818		5.22496	26.714		2.77956	41.3436
			67.0617	1.82984		4.3665	27.0003		2.47882	55.2403
			64.6178	2.08323		3.45037	26.4549		2.10935	57.4491
			59.1303	2.33519		4.38594	26.048		1.65843	47.9853
			51.0893	3.13544		6.31977	28.0536		1.2674	35.0024
			43.0075	4.05904		9.16626	30.4888		0.857527	27.1758
			39.5412	4.11505		11.7249	30.3202		1.52177	27.6741
			36.2199	2.71894		14.6339	27.838		1.0673	33.1535
			34.8604	1.88529		17.2306	24.4249		1.63046	37.105
			35.6978	1.27075		18.3832	19.7956		1.73039	39.2473
			38.0522	0.433046		18.9353	14.6521		2.39163	47.4131
			37.7248	0.941862		20.5671	10.4325		2.1411	55.9804
			37.1343	1.10361		22.4374	10.4496		1.62541	60.6763
			33.7543	1.49873		23.9911	11.6797		1.39657	57.4164
			31.3886	1.88858		23.4639	11.7626		1.50348	50.0141
			30.6178	2.58155		25.2244	10.6403		1.70581	43.5737
			29.4873	4.98584		28.4104	9.05829		1.49287	41.6587
			29.0424	7.04511		35.1509	9.60758		1.62754	43.2933
			32.1547	5.92686		47.129	10.1755		2.50181	44.8203
			34.4146	5.21546		55.8156	10.6252		3.68793	43.2276
			39.1133	3.39485		59.0484	14.9838		3.67011	43.7045
			46.6224	1.96543		56.3281	22.5658		4.24361	44.2141
			51.2908	1.21494		44.8852	28.8522		4.77931	41.5228
			52.4063	1.33595		34.8739	29.3614		6.19539	39.6518
			50.144	1.57342		33.0948	23.8932		6.95364	43.0055
			50.4625	1.30659		43.6351	16.2697		8.28401	46.9038
			48.2725	2.28119		59.3191	10.9915		9.31816	51.9447
			45.2234	3.19969		73.8087	9.57172		9.66504	53.5774
			40.9244	4.61679		79.8632	8.76872		10.7304	53.2805
			37.4138	5.75169		78.8304	6.82135		11.861	50.422
			34.0302	6.28579		71.9808	4.23703		13.6607	42.9518
			31.6884	7.89803		66.2511	2.90944		16.8276	42.3612
			29.5223	8.92517		53.8366	2.06001		22.5841	40.8293
			26.4821	8.31575		41.954	2.29531		30.5323	33.9348
			22.1028	8.68816		34.6412	2.76204		41.7726	22.5164
			21.8606	8.99763		34.1338	3.52292		52.6123	12.5918
			21.47	10.8032		37.1834	4.47662		62.7923	8.35774
			19.5275	13.3963		38.0483	4.33253		66.5448	5.8823
			17.0022	15.1609		31.8311	6.04432		69.397	3.78184
			17.7796	17.6773		22.2096	9.06809		68.9036	3.14332
			17.8445	16.0563		13.4006	13.1274		68.2126	2.04188
			18.0591	11.9583		9.33095	17.2961		64.185	0.97509
			19.4137	8.00621		7.19463	19.8474		62.5456	0.52316
			21.3944	7.42818		5.15959	24.6227		61.217	0.469329
			25.7831	6.90369		5.70574	31.7941		57.7656	0.358376
			36.0478	7.79436		4.77222	37.3817		56.6024	0.930704
			44.8475	7.82744		3.89162	35.9972		56.8183	1.53329
			49.6379	8.00098		3.89016	24.7548		56.4953	1.31489
			49.4439	7.43828		3.83568	15.0425		57.8476	3.87823
			49.3472	6.25472		3.57292	9.03467		62.0357	7.94895
			49.975	6.89565		4.22141	6.90629		67.0024	9.91395
			52.151	6.65121		4.84846	6.62126		71.35	9.74225
			58.3102	6.73817		5.86114	6.55432		72.5113	6.19187
			68.4706	7.3575		6.32867	9.77911		74.074	3.10781
			74.556	7.34867		6.78228	16.8616		73.3707	1.78707
			80.8954	7.12812		7.12973	27.4121		66.0792	3.43034
			84.8346	7.00171		7.13964	38.6091		57.4888	7.07372
			86.2062	6.33496		8.19848	43.868		51.9228	8.08338
			86.8791	7.24083		9.03706	43.5622		50.7831	6.89475
			82.8467	6.66282		8.41518	34.6804		54.283	2.76191
			72.2764	7.39858		8.40306	25.2083		55.9415	0.930355
			61.9586	6.04937		8.89242	18.7271		56.3635	0.815271
			57.4075	6.19703		9.66878	17.8548		55.749	0.875249
			61.3882	7.5142		10.546	22.512		55.7742	1.49645
			67.3683	8.45219		10.914	30.4001		58.9192	2.22459
			68.4781	9.77365		11.6325	38.0026		66.7749	2.76831
			61.961	10.7324		11.4998	38.2534		78.9336	4.01421
			53.4288	13.1861		13.7107	31.4626		91.4941	4.58962
			47.2198	15.6649		15.9646	20.4659		100	2.95879
			44.688	15.3615		19.7421	14.4184		97.4675	2.27874
			45.1927	14.7657		28.6206	13.328		92.4513	1.54358
			45.7891	12.8134		41.6255	14.3456		89.2184	1.57579
			51.7442	15.0015		49.5259	20.5979		84.0867	2.40007
			59.3876	19.9375		54.5872	32.6895		80.1312	5.09989
			62.9805	24.3272		59.5463	42.9665		72.205	7.3482
			64.0439	22.9589		68.6191	44.8109		62.8279	10.1681
			65.4492	18.4982		84.3638	38.7467		56.5905	10.2851
			58.4683	17.6144		97.7157	28.1174		53.5328	7.93251
			47.7398	20.409		100	20.765		57.2812	8.86214
			33.0245	28.7456		93.2553	18.3329		60.0684	11.6309
			21.1023	38.6084		80.5037	16.4137		62.4393	15.174
			15.8692	50.2175		75.4024	14.7396		60.2199	19.3248
			14.1764	56.0327		75.8473	19.6209		55.0581	30.2685
			11.4648	56.4266		76.3496	24.7589		51.2793	55.0575
			10.8124	54.7043		73.0891	25.9569		49.2644	81.1679
			8.86793	56.7478		65.8516	24.3933		52.6931	100
			7.60575	64.8917		56.2519	22.5082		63.4452	99.6522
			6.777	72.4338		46.9905	21.9185		70.549	80.5911
			5.40697	78.2224		41.5458	23.2992		78.2071	57.7377
			5.39172	81.852		40.7172	21.5433		81.348	35.147
			5.58087	80.4976		38.1176	19.3633		81.7549	23.1762
			6.36124	77.3758		35.4579	19.377		81.6766	18.7338
			8.21065	75.8474		33.4669	23.6235		81.4927	13.4057
			9.50561	72.7723		26.9499	28.7181		82.6564	9.6063
			11.1767	67.6637		21.0116	35.0418		84.6476	6.93115
			13.264	59.2042		15.8328	43.9496		88.6064	4.75753
			17.84	49.0245		13.6695	58.5564		90.4437	4.08582
			25.5504	37.4257		13.4178	83.1617		86.5186	3.22529
			32.8991	29.5518		11.9168	100		78.6351	3.42037
			37.557	24.6987		10.4006	99.2093		68.7292	5.51923
			40.2139	20.6793		9.1581	86.8519		59.2713	10.7044
			37.4292	18.4551		8.96797	77.9354		49.3821	14.1023
			33.7569	14.6216		10.5552	75.9663		42.105	14.3173
			31.3593	13.5799		14.5025	72.9589		36.4094	12.4793
			31.0243	10.8676		17.6161	64.2008		36.213	9.19685
			29.9216	10.516		18.3459	55.0263		40.8223	6.91034
			29.6747	9.43259		16.3674	52.7133		47.5134	4.42578
			33.5169	8.79084		11.7871	52.1098		58.5723	3.89095
			41.1182	7.88404		10.5618	49.537		69.6483	3.27647
			47.788	8.18558		10.384	45.7015		76.1004	4.52811
			50.839	6.97657		10.7285	39.447		77.8346	7.08968
			47.279	7.0132		11.7762	29.7804		72.5518	9.98703
			37.2445	6.9775		15.2824	20.2741		69.2722	9.11726
			27.6267	8.23559		23.2409	11.7616		69.1972	7.0579
			21.0553	10.3845		35.6619	7.23385		73.3484	4.29148
			15.695	13.3034		42.9228	5.71942		76.3137	3.00979
			11.4761	15.3574		45.6071	3.43471		77.9824	2.13798
			9.38698	17.1295		44.6442	1.64263		75.0267	1.43709
			7.26829	20.0622		39.7538	1.2438		73.0036	1.54286
			6.09856	22.3831		36.79	0.294896		73.4084	1.59816
			5.10123	24.6927		32.2606	0.466404		73.3392	2.31221
			4.24389	23.1843		29.2352	1.27852		68.294	1.53611
			4.1332	21.9729		24.5123	2.47419		54.5139	1.31251
			3.07622	21.4668		26.4676	3.21043		38.8211	2.31256
			2.20801	20.6062		31.5964	2.31606		25.721	3.70727
			1.82134	22.0745		35.2962	0.878275
			1.39655	25.9724		36.2426	0.518847		24.9594	2.22794
			1.3051	29.831		35.827	0.614212		36.6196	1.77796
			1.92389	35.3336		32.7609	0.738552		48.5577	1.9031
			1.95416	36.5611		32.6978	0.717938		57.8911	2.18204
			2.35816	34.8254		34.9022	0.820397		61.3048	1.13696
			2.19266	31.7215		38.3853	0.598484		62.8122	1.22825
			1.63795	28.6995		40.4753	1.32492		69.2727	1.31265
			2.76102	31.2331		40.9871	1.42598		77.341	1.87077
			3.33349	35.7941		41.0053	1.80245		81.7443	2.65113
			3.08253	39.2128		42.7824	1.97904		79.0234	3.62159
			4.22323	41.1803		47.2519	1.22257		71.9547	5.87811
			4.63157	41.3665		48.9312	1.71019		71.1697	7.23671
			5.86768	39.7751		49.6987	0.950874		73.5967	6.49436
			6.74799	37.4867		47.3934	1.44999		74.7387	4.28475
			6.9505	36.2003		43.3817	1.72249		75.3315	4.23182
			7.87169	38.4416		37.7227	2.18504		78.5751	4.0344
			8.87681	43.452		33.632	1.85508		86.4611	3.74646
			9.73877	47.5122		32.1347	3.5172		95.0119	4.01367
			12.0929	48.4487		34.3777	5.84687		100	3.27673
			15.5453	47.9473		40.497	11.3341		99.6312	3.23122
			19.182	44.8283		46.2338	19.0664		96.1542	4.0346
			19.8252	46.2171		49.2941	28.0968		84.1101	4.67523
			18.372	48.4695		50.2606	32.0912		72.3486	8.38687
			14.2622	52.5238		53.2254	28.1548		64.555	11.1273
			12.2943	55.6741		53.1721	21.8002		62.2795	11.8157
			9.37775	54.669		51.9808	18.0719		63.3079	10.179
			8.40442	55.3103		51.4228	16.6513		60.8916	9.48897
			7.99234	64.8353		51.0074	16.1942		53.2553	12.4368
			7.81822	79.928		53.7978	14.742		47.4568	17.5792
			8.85548	94.4483		57.3311	11.0912		44.2758	23.4745
			10.2677	100		58.762	8.36664		44.6388	27.5171
			12.58	94.8863		60.0897	7.00084		44.0358	28.1893
			12.4309	72.0516		61.5365	6.75646		40.9672	23.023
			11.7184	47.6394		58.9604	6.58287		42.513	15.5127
			10.8277	29.6338		54.6063	7.21339		42.2463	10.4699
						54.3273	10.161		45.0873	7.81226
			2.24548	9.41178		56.2679	14.9251		45.4278	6.86986
			2.19165	17.5484		57.377	18.5371		45.2964	5.52722
			1.93599	24.2202		57.0383	16.1509		40.8416	6.60657
			2.3644	26.9644		52.8553	10.0747		36.845	9.056
			2.26198	23.6475		48.3815	5.29164		38.1086	10.5748
			2.0363	17.8637		43.9572	2.80828		41.029	10.5769
			2.15149	13.2643		41.0974	2.2129		43.9378	10.7794
			3.18637	11.5185		39.0094	1.9375		42.7401	8.70298
			3.55036	10.8882		38.3984	2.34632		40.9037	6.98777
			3.74229	12.5979		34.5405	1.8964		42.7557	7.84384
			3.63703	15.7442		29.7294	2.01106		47.3455	8.61491
			3.7976	16.1908		26.1405	2.26144		51.9192	10.4027
			4.3612	14.1024		20.8518	2.15552		53.7653	12.7505
			5.0802	9.68059					57.4407	14.7779
			4.50431	8.14062		23.3816	1.00683		59.6253	18.4526
			5.23989	10.9466		34.4001	1.055		62.9712	21.5862
			3.08329	15.641		42.7705	1.89556		63.6608	28.0645
			2.36653	16.6015		46.2246	1.82902		66.6298	35.9861
			1.77587	13.5281		44.2152	1.93756		73.8232	46.0717
			1.48023	9.93501		42.0476	1.89978		79.7459	51.3586
			1.62061	8.3164		40.17	2.13587		81.0994	53.5633
			1.42571	9.13326		42.1837	3.20076		72.6192	60.4592
			1.84503	14.5233		42.7924	5.4081		60.1565	61.9591
			3.06744	22.4025		48.3032	6.30841		44.2359	53.2147
			3.04991	28.0097		54.0175	6.81766		31.5262	38.1577
			2.75192	29.1703		57.7799	7.06217		24.3047	28.2653
			2.38888	31.8307		59.6962	6.29126		23.4003	23.8031
			3.09064	37.9207		60.3461	6.40455		23.3034	18.5705
			4.84313	43.8977		59.4221	6.72834		27.7177	15.1483
			6.83105	42.9962		59.2263	6.69081		31.9178	13.7433
			9.28215	34.6609		59.9726	7.52231		40.2343	13.1302
			11.6476	24.7829		59.303	7.97266		53.3917	12.504
			17.333	14.9192		53.7481	7.96735		71.2341	11.7593
			24.9446	8.68975		50.4992	8.41045		80.1443	10.6155
			30.257	5.26602		52.9142	10.0968		77.2511	11.0771
			37.8437	3.36908		55.9163	11.8912		59.8555	14.1415
			45.5636	3.487		57.7282	15.0926		37.133	15.5215
			52.234	3.5393		49.0918	22.2693		19.6652	15.3799
			62.199	5.57266		36.4274	35.567		12.1378	13.5405
			69.9224	7.98942		23.6915	56.2925		8.27315	14.1485
			74.0764	10.9097		15.0643	78.3291		7.74769	19.5476
			72.7692	12.2887		12.2222	93.071		6.47205	30.7618
			67.4873	13.2915		11.6502	100		6.94268	48.3284
			59.3667	15.4934		13.6586	99.0743		5.35935	72.4712
			51.3454	15.853		15.0121	89.3168		5.0377	88.0051
			45.9422	16.2698		19.4445	79.5429		6.59902	92.6729
			42.9112	16.1599		28.1323	66.4511		6.11889	93.3934
			42.7782	18.3956		41.5428	53.806		6.46113	86.1489
			43.2551	22.4127		57.1238	41.2151		5.06203	73.2264
			40.5667	29.3281		70.3027	30.8766		3.41672	57.4921
			37.444	35.7916		73.9985	23.7857		2.35084	47.2315
			35.9685	42.8608		72.2087	18.8611		2.56686	43.9287
			33.2974	53.961		69.1007	16.8614		3.62157	45.8127
			26.9582	69.0525		70.4959	16.0913		4.10645	47.8965
			22.2621	83.3772		76.3102	15.6685		5.63734	48.5494
			19.0189	93.2176		84.8916	14.6077		6.33987	47.2063
			15.6167	100		93.4838	14.3989		6.51605	43.0612
			14.1513	99.5106		100	14.3124		5.06352	35.6657
			16.3944	91.2252		98.8419	15.2691		5.24665	27.3962
			19.6373	74.9035		91.7485	15.4262		6.71904	22.7479
			24.8607	54.715		85.5767	15.4215		7.04017	22.7786
			31.4761	39.2191		80.1275	14.3695		8.45772	23.9598
			38.6081	28.9919		74.9738	13.0111		9.60644	23.5711
			43.9557	21.379		68.5379	10.6059		9.16871	27.3543
			46.983	15.3345		63.8109	10.0259		7.99809	36.8144
			50.0852	9.72969		62.161	9.21539		6.43387	46.0731
			50.4224	6.2522		61.1855	8.54407		4.47745	45.301
			48.1289	3.61277		56.8405	8.89844		2.73834	35.7215
			42.1305	3.23129		48.2737	8.32371		2.85209	29.0615
			34.9409	2.85026		37.1321	9.1421		4.29157	26.8905
			26.0867	3.77883					5.36228	31.4157
			19.548	5.31778					5.91456	46.0854
			16.8276	7.01399					5.3839	68.5549
			15.7831	7.21805					5.88534	84.7091
			13.2693	5.92575					6.47035	89.5845
			12.2763	3.68709					4.89917	84.0216
			12.4985	2.40295					3.72962	74.6122
			15.1611	1.45476					2.61232	62.3162
			19.5286	1.0571					1.98936	53.6029
			24.1713	0.642765					2.45621	51.6514
			27.0141	0.632155					2.84627	52.2713
			27.2558	1.53032					3.50607	49.9088
			25.0162	2.19134					3.53205	47.0714
			21.1641	1.64007					3.86275	44.3355
			20.732	1.35117					3.58591	48.999
			23.6427	1.26447					3.97841	50.0459
			28.4972	1.33512					3.91761	45.0554
			31.9327	2.38919					5.19195	35.6813
			30.814	3.50244					6.89633	25.7847
			26.3485	6.0623					7.4283	22.0602
			22.1494	10.1149					7.51002	22.3219
			19.1766	14.2355					6.09179	24.5483
			18.007	17.7195					5.05254	29.9277
			16.4421	19.886					4.45096	36.6509
			13.6914	24.9012					3.84838	42.6363
			10.6545	32.9478					4.30201	45.9885
			9.06857	42.3015					4.22133	49.7289
			7.76723	48.4628					5.17378	50.6897
			7.27787	48.9696					6.74439	46.6931
			6.18246	50.0208					6.02826	43.8284
			6.9581	51.3016					4.34415	44.2736
			7.53323	48.3112					4.78061	44.484
			7.44754	46.2451					4.46904	44.8933
			8.59263	42.373					4.49455	45.0438
			8.57602	39.9147					4.05152	48.9028
			8.21181	36.5517					3.78879	48.7386
			8.11623	33.9404					4.02855	46.161
			8.20301	32.3449					4.68911	41.7507
			9.21554	32.7432					5.02175	40.335
			8.74621	32.3821					5.98425	34.792
			9.0753	24.397					4.92335	30.9011
			7.09715	16.2807					5.21875	30.6827
			5.15697	10.9996					4.30891	41.5
			5.41365	8.35604					4.68825	62.0202
			4.30197	6.76023					7.64202	77.9082
			4.17683	5.61775					8.75879	76.1116
			4.23797	6.41443					8.63479	64.7947
			4.48132	6.70017					7.46772	53.8516
			4.50232	7.16852					6.49742	53.2825
			4.79261	9.67258					4.65359	55.1425
			6.28023	12.8114					4.98003	56.766
			6.66856	17.5206					4.21626	51.1439
			7.82301	25.3614					3.58001	44.9487
			7.38728	36.6148					3.72303	51.3512
			7.90961	48.743					4.83212	60.6365
			8.99949	55.9547					5.53871	61.639
			8.26411	53.8398					4.65445	50.4481
			7.8176	49.1261					3.84798	37.3547
			7.93306	47.4282					3.08502	38.1339
			6.82565	46.7565					2.06231	46.7954
			8.49632	43.3896					2.01346	56.3083
			8.72653	39.0686					3.15575	62.1013
			9.35008	36.7474					3.35207	55.9145
			11.9577	39.8468					3.58698	49.8393
			14.4652	47.14					4.18354	43.6139
			15.0797	51.0062					4.38578	44.9716
			17.8334	51.068					4.67875	48.0567
			21.2893	47.5984					4.71743	57.5985
			23.3848	44.7865					3.9244	74.2031
			22.6703	43.2998					3.20811	88.8257
			19.6062	42.9109					4.19003	84.6736
			18.3453	40.5537					4.75795	65.49
			17.4052	34.1201					5.41202	41.5513
			16.589	27.8927					4.17941	28.8259
			15.1667	23.9735					3.35257	27.5638
			11.1173	24.3103					3.36935	26.7883
			9.1443	29.4069					3.1582	31.7412
			8.314	29.4475					4.69475	41.2135
			9.13414	26.6617					4.5682	49.7773
			11.4158	23.7972					4.58828	58.8208
			14.4131	25.9696					7.15791	69.313
			18.8991	31.8367					8.2774	77.3009
			25.6806	41.2935					9.55272	71.9536
			33.6165	52.1253					8.99437	62.248
			44.8601	52.6604					8.79284	57.8499
			54.8617	40.1739					6.87117	63.9474
			66.5772	25.8496					6.34399	72.5621
			79.6709	17.9536					5.7692	73.2754
			86.1667	15.2539					5.21467	69.4672
			91.339	14.1361					4.55593	64.8215
			89.0174	11.1073					5.08226	61.0475
			87.3796	7.63102					6.52979	55.1832
			88.8535	6.21149					7.24156	52.5908
			93.9894	6.29385					8.18885	48.6195
			98.7381	5.71283					9.15682	45.5668
			100	6.8707					8.42073	44.2303
			96.027	6.29123					7.30828	46.2918
			89.2572	6.39076					6.463	52.2952
			82.5942	7.49712					5.74348	60.8353
			75.5476	8.02618					5.0345	68.3175
			70.9805	7.77665					3.84695	77.3608
			68.0767	8.04189					4.32513	88.2601
			66.9545	8.56457					3.53735	96.6762
			62.8013	10.1897					4.03641	100
			57.0665	10.467					4.00299	98.1712
			56.8905	7.93837					4.5941	91.5655
			57.4744	5.76101					4.36908	85.38
			59.1369	4.45133					5.17725	81.3204
			56.8948	3.52893					4.68888	80.7683
			56.0467	3.23966					4.42819	74.3317
			53.2166	3.04465					5.72731	57.2443
			50.8924	2.77871					5.68403	36.9478
			51.0376	3.38714					5.45676	20.8827
			53.9308	4.15542
			56.413	6.31032
			58.1638	8.61167
			55.711	7.72534
			54.4689	6.20235
			57.7136	5.13596
			66.7141	5.67157
			71.8676	7.5391
			72.9553	7.64696
			71.3953	5.64271
			69.6368	3.46637
			70.1568	2.94653
			70.9796	3.56677
			72.0511	4.21864
			74.2258	4.75445
			74.4283	4.64608
			74.2728	4.93212
			73.4051	6.59116
			71.7034	9.59274
			68.7555	12.0585
			61.0739	11.9245
			48.5318	10.39
			40.2737	8.85245
			35.3552	8.56244
			31.8114	11.0843
			31.4224	14.5483
			31.6575	20.4525
			33.7184	31.4948
			36.1857	43.5493
			35.4624	49.7604
			35.3159	42.0372
			31.3307	28.6088
			29.9664	21.3356
			27.9341	19.7256
			27.7008	21.403
			27.7432	22.628
			28.4367	24.7741
			31.6094	27.4229
			32.1975	28.1609
			37.6686	25.6918
			47.2974	20.0007
			55.3787	13.7005
			62.6768	9.21324
			66.2061	7.88971
			65.4821	9.52879
			63.1499	12.8951
			61.3461	18.0804
			60.4812	21.7777
			62.0522	20.8632
			64.7325	16.8467
			68.3739	11.6688
			68.1807	7.22955
			68.6663	6.78059
			74.1447	7.05595
			76.0664	7.72664
			72.6038	8.24975
			68.2667	8.66778
			61.5481	9.95855
			53.0483	12.13
			40.3967	16.9662
			28.6403	23.6373
			22.3229	31.0511
			16.718	38.3084
			15.3754	44.3187
			15.6233	48.721
			14.0856	49.6008
			14.7584	50.2977
			14.8199	46.8302
			17.8	44.3019
			19.3282	44.1386
			23.3902	42.5646
			30.8197	36.2259
			42.5436	27.003
			53.5794	19.0995
			61.025	13.8775
			63.7212	12.7278
			60.5812	13.2193
			54.408	11.4153
			47.7812	9.32169
			41.4373	8.0984
			33.0448	7.87437
			29.4185	8.84667
			29.6858	10.1082
			29.2419	9.17632
			31.8587	8.00334
			31.7273	6.3926
			29.173	5.91776
			26.423	6.99259
			20.9023	7.9762
			17.5835	12.5062
			12.5416	21.1627
			10.9624	28.7203
			8.61521	27.1516
			6.65879	19.1889
			6.56095	11.3076
			5.67066	8.16511
			4.6827	7.86311
			6.11201	10.5824
			7.29665	13.3263
			8.6396	11.1481
			7.92033	7.95666
			9.37161	6.00336
			12.0815	4.53365
			16.5743	3.10486
			19.5007	2.68691
			22.2375	2.30403
			24.8983	1.72326
			28.6723	1.02069
			35.9723	0.56836
			40.0106	0.360903
			39.2716	0.690272
			34.9114	0.869842
			25.827	1.28424
			18.425	1.83028
			28.515	9.521
			29.2245	11.6675
			30.9477	12.9883
			37.5015	12.0986
			41.9962	10.8266
			44.8929	9.91197
			44.3252	9.03314
			42.8138	9.96199
			47.3997	9.8529
			54.1024	8.31825
			56.2882	8.50693
			57.3762	8.25165
			56.7236	8.41076
			55.6094	9.02403
			55.112	10.6347
			54.9343	13.4588
			55.0893	14.0918
			59.7635	14.4338
			68.0133	15.028
			71.3021	15.3822
			72.4523	15.0896
			71.7504	17.8585
			65.191	22.6143
			59.248	24.7978
			51.3726	21.7699
			45.88	19.036
			42.4894	17.2632
			38.5765	18.0544
			37.2045	18.4734
			35.8942	15.9348
			35.942	12.0622
			33.931	8.04443
			33.202	4.92008
			31.4174	3.19183
			30.8167	2.63058
			30.9694	1.72604
			32.174	1.53846
			35.1536	1.19775
			38.2493	1.75524
			42.0138	1.9105
			45.8635	1.27696
			45.2367	1.14609
			44.3517	0.580973
			43.8549	1.01532
			42.7378	1.16363
			42.6427	1.68312
			43.3216	1.75947
			47.298	2.25596
			55.3247	3.04928
			63.8987	4.12918
			66.0379	4.96914
			64.68	4.32324
			56.3891	3.31444
			49.9246	2.15545
			43.4617	2.55249
			42.1641	1.96686
			41.8815	1.65584
			40.5506	1.47763
			39.2337	0.541981
			38.5964	1.19373
			37.7434	1.3943
			35.6874	1.77142
			30.97	1.37784
			26.5059	2.02384
			24.3246	5.52614
			21.3321	8.61319
			17.8597	10.7586
			16.9074	9.07071
			15.8744	5.47247
			16.2606	2.87669
			16.4282	3.10053
			16.524	5.25453
			15.3098	7.91296
			13.9527	8.60692
			12.3047	8.19961
			11.0901	5.98156
			10.5252	4.90071
			8.58937	4.87661
			6.96884	6.60094
			7.90837	6.76506
			9.54081	5.70396
			12.3543	3.64397
			13.4046	1.74429
			14.2265	0.966991
			14.8262	0.674458
			13.5545	0.455109
			11.8256	0.511764
			12.6499	0.219713
			12.8605	0.632493
			13.6423	0.549445
			12.9102	1.00034
			12.4718	0.791759
			12.986	0.667731
			11.9039	1.11635
			11.9823	1.6573
			11.6668	1.56917
			13.6329	1.63598
			16.2067	1.47239
			18.5499	0.971316
			19.686	0.879314
			24.1553	0.896141
			27.6225	0.506185
			33.6272	0.119465
			30.8499	0.400398
			30.4435	0.811385
			30.3672	1.0954
			27.9317	1.43335
			29.5917	3.21633
			27.3367	5.91261
			25.138	10.5193
			20.9262	12.2205
			20.0673	9.38617
			19.4043	5.69633
			18.746	4.26399
			21.3747	3.64723
			25.4618	4.17614
			30.376	4.69083
			34.7702	5.52713
			37.4496	5.85304
			38.3652	6.38965
			37.9268	7.38191
			34.265	8.64484
			32.902	8.23502
			31.608	7.70503
			30.2415	7.45402
			28.6537	9.19449
			28.7441	16.1742
			30.0189	28.6401
			34.2573	40.5873
			38.249	41.7173
			40.8857	31.653
			42.5447	20.1145
			41.8304	14.5415
			35.2965	15.062
			27.6419	15.4471
			16.2001	13.9203
			8.54189	9.55011
			6.93809	6.61982
			4.72856	4.42985
			3.48091	4.42925
			0.811808	5.02526
			0.85389	4.92096
			0.706057	5.26074
			2.51934	6.80311
			3.25055	10.432
			5.36407	15.9046
			9.63429	22.9524
			16.0829	31.2701
			24.3777	33.8643
			28.6501	31.1605
			29.9159	29.9139
			25.1801	28.5559
			19.5278	32.5196
			13.5252	34.1913
			9.26713	34.5287
			6.87225	30.0958
			6.51341	28.8878
			5.01044	32.4323
			3.72593	37.8785
			3.45711	40.6819
			2.08234	41.6001
			2.2104	37.3884
			2.80715	27.8475
			2.42559	18.347
			1.91912	14.2121
			1.24012	13.7406
			1.29968	16.5737
			1.11517	21.8186
			1.06664	24.1848
			2.18687	22.6705
			1.49391	18.202
			1.14152	10.6491
			0.891191	5.09224
			1.88403	2.35909
			1.49071	1.27417
			1.6965	1.28777
			0.958964	0.931377
			1.20847	1.09658
			0.820862	1.77878
			0.864006	4.10761
			0.34641	5.93018
			1.18417	10.0506
			1.72332	16.9827
			2.40658	25.3066
			2.24175	30.6352
			2.06846	34.413
			3.86866	34.9127
			4.99611	35.2355
			6.97935	31.3977
			11.9262	22.6449
			16.5875	13.1896
			20.4527	6.72995
			23.245	3.98556
			27.8069	3.0352
			30.3557	2.4809
			32.8867	2.29197
			37.9759	2.82321
			39.384	3.01669
			42.1029	2.31747
			43.619	2.53139
			41.3993	4.32811
			38.5022	6.25296
			36.2811	8.17172
			33.2774	9.1439
			29.1584	7.99745
			26.8574	6.17314
			27.8265	5.15279
			30.782	7.53088
			32.4814	9.52338
			33.2139	12.3367
			35.5615	17.7238
			34.2557	20.0566
			30.0979	21.0663
			23.8721	21.5888
			19.0475	26.52
			11.346	36.716
			8.23793	46.221
			6.53881	52.9792
			6.13591	55.9206
			7.48435	55.9561
			9.16901	55.3112
			11.9536	56.6261
			16.7946	52.409
			25.6271	46.9053
			34.6947	37.4136
			44.3158	27.3726
			51.5027	18.5924
			55.641	15.2077
			52.1567	15.3724
			45.9698	17.2442
			37.482	17.7283
			29.1794	16.0112
			25.2841	13.7323
			27.6027	9.84686
			35.4245	5.8979
			42.5244	2.36368
			45.7305	0.542098
			42.6743	0.791109
			39.1457	1.52844
			33.1472	1.84978
			27.4444	2.36516
			18.5874	3.78287
			12.0198	4.96078
			6.24613	5.03233
			3.51986	5.07816
			2.79727	5.0855
			2.91445	5.03724
			3.80783	5.50145
			4.71834	5.83585
			8.54137	4.84683
			11.9756	5.06826
			18.8599	4.85498
			28.027	5.67495
			35.3918	5.24437
			39.9347	5.88752
			46.9554	6.74209
			57.3394	7.20097
			68.2736	8.50271
			75.2753	8.69532
			81.7798	8.73429
			80.7756	9.03192
			77.9771	9.86807
			76.5441	8.90896
			77.9075	9.2377
			74.8801	8.14788
			76.854	7.74363
			77.6136	7.96136
			78.2658	7.90044
			77.6075	7.31748
			74.692	6.74355
			67.9276	7.23077
			58.968	7.51035
			50.0839	7.85256
			40.3481	8.09042
			32.4799	8.71941
			26.4704	10.0289
			20.5652	12.6084
			17.2984	15.7175
			15.016	18.3878
			15.0206	19.2187
			14.8625	19.1023
			17.6967	16.7901
			18.7021	14.3011
			17.7573	11.4763
			18.4252	8.91014
			17.7165	8.73969
			17.668	7.43586
			19.972	8.47496
			21.912	9.49312
			21.5025	11.4559
			22.9686	11.0341
			26.2594	11.9952
			24.2784	12.4613
			25.1638	14.1902
			24.8391	15.5348
			23.1438	19.8435
			20.7225	30.535
			17.3366	43.3862
			14.4078	53.6337
			13.1301	57.0769
			12.5386	54.3269
			12.1396	58.3054
			11.8962	72.7743
			11.1312	88.3006
			11.2282	96.649
			12.0565	100
			12.9339	94.3893
			13.288	83.1878
			15.5924	83.7631
			17.3022	90.9492
			17.9843	94.3874
			16.5812	94.7643
			17.0019	90.6299
			16.2878	89.6785
			18.1168	89.9512
			20.6406	89.9091
			26.4912	87.0449
			33.5108	74.4672
			45.7834	59.3842
			62.1885	43.7069
			77.5642	32.2568
			88.5506	27.1608
			95.1863	24.6189
			100	23.32
			96.2071	24.7779
			91.6818	29.5673
			85.5503	39.2946
			81.0161	52.5321
			81.1743	63.1058
			79.3281	65.4285
			71.9082	61.3869
			63.8578	57.7104
			50.228	59.9061
			38.0007	62.0699
			31.9174	62.3133
			29.672	62.2165
			32.3548	63.2983
			39.1829	67.973
			44.3187	78.5767
			47.8903	89.7002
			44.0262	96.1435
			35.1103	91.9729
			30.6697	81.6668
			31.5537	66.9512
			32.2549	55.1412
			32.4627	45.8434
			36.7223	38.5206
			36.8462	35.3633
			37.714	37.1081
			35.4831	40.6865
			32.1318	40.7214
			30.6055	38.2432
			31.4683	33.7865
			37.7952	29.0484
			49.2981	23.6296
			60.8621	19.3488
			67.131	18.3437
			65.2463	18.015
			63.2921	17.6653
			63.4021	16.0993
			60.9183	16.8087
			56.074	17.3926
			48.3582	18.75
			37.3615	20.8181
			28.4011	20.3122
[truncated: 2 more rows]

## Sheet: ExtDataFig1E
Correlation			EXP#1			EXP#2			EXP#3
Pearson r			Cortactin normalized fluo intensity	Cavin1 normalized fluo intensity		Cortactin normalized fluo intensity	Cavin1 normalized fluo intensity		Cortactin normalized fluo intensity	Cavin1 normalized fluo intensity
r	-0.426		26.0288	1.07028		30.9541	12.3307		2.83657	22.1899
95% confidence interval	-0,4481 to -0,4034		33.4554	1.68172		44.1176	11.7757		3.68457	23.8221
R squared	0.1815		39.0277	2.14378		59.0471	12.1261		4.16079	25.6613
			43.3522	3.49088		74.6004	12.5746		5.6651	33.8652
P value			48.6131	5.55163		88.1625	12.8614		6.80406	42.2198
P (two-tailed)	<0,0001		52.756	7.92751		96.9422	12.3959		6.57772	46.9992
P value summary	****		53.2115	8.22525		100	12.8607		5.93464	47.8991
Significant? (alpha = 0.05)	Yes		53.0189	5.93546		99.2397	14.1392		5.91927	53.769
			51.8869	4.22698		93.3251	15.7224		8.04515	75.8331
Number of XY Pairs	5147		54.1147	4.48238		89.943	17.3796		9.85426	96.2482
			60.0239	7.79811		83.0158	18.8618		11.8255	100
			65.5159	10.4658		76.8651	18.9085		11.0034	79.2203
Single linear regression			69.9889	9.53389		74.1115	16.9073		12.8131	50.5622
Best-fit values			73.8787	7.15386		71.2657	14.9189		15.9342	33.4104
Slope	-0.3766		76.9074	5.65065		74.6437	14.4752		17.9789	26.2409
Y-intercept	39.28		79.4103	2.61971		79.696	13.931		19.7657	24.35
X-intercept	104.3		80.5117	1.85021		85.4217	11.8701		25.3593	24.0922
1/slope	-2.655		72.1116	2.45615		90.9359	10.8506		28.3068	23.4858
			64.7636	2.95224		89.2077	10.2408		32.8716	28.005
Std. Error			56.2515	2.81573		86.1043	10.7811		39.4531	33.3614
Slope	0.01115		50.1861	5.26553		75.7238	11.1479		46.342	30.1861
Y-intercept	0.4774		41.217	11.4639		63.7703	12.882		59.9184	22.631
			31.8339	18.961		50.34	14.5236		80.839	13.5059
95% Confidence Intervals			22.4077	20.7169		41.7715	15.3635		96.5486	8.5965
Slope	-0,3985 to -0,3548		17.8807	19.0267		34.5668	15.6957		100	6.77291
Y-intercept	38,34 to 40,22		19.7244	12.9754		26.6892	16.6123		95.9059	7.52077
X-intercept	100,1 to 108,9		24.8005	9.28327		19.6958	17.4143		89.5573	9.1191
			28.6632	8.94311		14.9512	19.4378		91.5351	10.0671
Goodness of Fit			31.1457	15.7089		13.1287	21.9477		96.8137	8.61286
R squared	0.1815		31.6436	25.5514		15.2022	22.75		98.7139	4.76082
Sy.x	21.36		32.2871	31.9333		17.4139	22.8156		94.5615	1.62985
			31.9074	33.9355		16.5289	22.2345		86.3679	1.56028
Is slope significantly non-zero?			29.8516	35.5228		12.8864	23.8595		81.3985	1.25334
F	1141		24.2266	34.2699		10.1225	25.3318		75.8495	1.18426
DFn, DFd	1, 5145		17.3639	37.2435		7.3777	26.5682		69.5896	2.15667
P value	<0,0001		12.0169	38.5439		6.07835	24.1786		66.264	2.44744
Deviation from zero?	Significant		8.18498	35.1476		6.46035	21.6942		66.3086	1.81939
			5.41496	28.0729		6.67528	20.2743		71.4069	1.01734
Equation	Y = -0,3766*X + 39,28		3.50469	19.5874		7.84296	20.121		73.4422	0.763462
			3.10289	14.5487		8.62779	21.3912		68.1563	1.20182
Data			3.01353	12.1831		8.66561	23.4601		55.6634	3.39918
Number of X values	5147		2.35806	11.2484		8.03612	27.5469		43.5413	3.83909
Maximum number of Y replicates	1		2.19078	15.2967		7.85316	28.9455		38.1427	2.89781
Total number of values	5147		3.11482	25.9285		8.82602	26.3158		39.0588	1.93484
Number of missing values	0		4.14091	37.9059		8.59407	23.2691		41.9165	1.49441
			3.62031	47.6706		8.42178	23.047		39.3522	0.962427
			4.90178	45.7744		7.30754	25.0653		29.5832	0.710146
			5.61318	37.572		7.73224	31.3625		22.5662	1.51613
			5.1246	28.8302		8.54698	41.2609		20.0696	3.30871
			3.86533	25.4568		10.7573	53.1314		21.8343	3.54803
			3.53895	24.0424		13.4157	62.0191		23.889	5.50381
			4.03189	22.2181		18.0887	63.2589		24.2585	8.6939
			3.56152	25.3229		20.8247	54.5584		21.9317	12.5231
			3.99105	28.0055		21.4548	41.1925		19.1554	18.2238
			4.63011	24.2932		20.4509	30.3623		17.2339	24.8752
			3.56461	18.0794		19.5003	26.1587		16.9812	33.3708
			3.05383	12.3134		20.6101	32.7133		22.2348	42.6834
			1.14452	11.8737		19.7953	42.4964		25.1982	42.7899
			0.671556	11.0837		19.4748	46.3132		28.6327	35.1648
			0.690044	12.6907		20.5339	43.3275		31.0095	25.6033
			1.2241	11.6492		21.0678	35.3658		34.2087	20.0891
			1.29674	9.88901		20.7474	26.0888		32.7939	14.2883
			2.24875	11.7294		18.7295	21.2881		29.5101	11.6839
			1.27638	15.3086		18.3922	21.6912		24.0202	9.13874
			1.37047	15.6973		19.23	25.0525		23.0015	7.33862
			1.50347	14.5582		19.9604	28.1155		24.3752	6.61166
			1.70341	11.236		21.7538	31.0121		26.5977	9.50624
			2.00422	7.38626		22.3748	33.8613		23.9887	18.669
			2.67292	5.81482		22.9041	41.8539		19.3879	34.6332
			3.41276	7.07994		21.9216	56.471		14.6013	47.0886
			3.04074	11.8723		20.194	67.3424		12.9134	52.1862
			4.25343	18.6954		17.9018	68.7111		13.1288	53.5673
			3.80014	23.7484		18.0196	60.4927		11.392	53.2266
			4.44206	24.3528		18.389	51.054		11.8759	52.3999
			4.42173	20.4932		18.5158	46.7116		17.3447	48.4368
			4.17422	12.0296		19.3865	44.9666		23.0661	45.426
			6.19366	6.92593		21.1567	39.9663		27.9689	40.0957
			6.93537	4.60196		22.6801	36.9969		28.4532	32.5993
			8.44502	6.47298		23.5584	41.0523		25.8216	25.7025
			11.5555	10.9025		23.4066	48.527		22.6495	21.171
			14.4927	13.5915		22.9893	60.4035		20.9027	19.7424
			19.3146	13.7567		22.3055	74.1464		19.1887	27.9767
			25.1545	11.1969		22.2367	90.3455		17.0454	40.0326
			35.2655	8.7826		21.5303	100		15.7746	48.1856
			45.203	7.75614		20.6764	96.9461		17.0409	48.2566
			56.1886	12.9837		19.3588	88.164		14.996	39.2208
			64.2885	22.9948		18.7892	82.2371		12.6592	28.7771
			67.4773	32.5446		16.5865	78.3173		13.3469	20.3051
			66.9754	38.8202		15.6978	76.4313		12.8217	18.7521
			64.6277	37.101		14.0023	73.3551		11.5523	21.8596
			61.4628	32.229		14.9614	74.8024		11.8563	23.6582
			63.0337	24.1938		14.2575	73.7991		10.7047	21.9884
			67.9851	15.3803		13.5374	71.134		11.5757	21.6064
			74.6122	11.6585		11.4508	63.2003		11.5563	22.1909
			81.9003	8.2341		9.32718	53.4454		10.7897	21.862
			82.5626	8.32499		8.80883	46.3681		13.0185	19.6227
			80.8111	6.43996		8.8234	42.2914		16.4444	21.3888
			79.9947	5.09078		8.51128	39.8387		17.5909	25.9225
			81.6994	2.58435		7.69592	35.2384		17.2307	33.8398
			85.0446	2.7357		8.34632	27.0725		18.383	47.2629
			92.5817	4.01342		9.99199	20.0311		18.835	57.765
			97.2623	7.28296		10.8969	17.2278		14.5231	62.2178
			99.5245	12.942		10.7099	17.1693		12.2521	59.7776
			99.3812	19.6605		9.75579	17.9285		11.2755	55.5637
			100	25.7051					7.96838	55.836
			98.8564	23.7084		35.9066	2.62891		6.00598	60.8646
			90.8577	20.3302		50.2682	1.26276		5.88312	69.6361
			76.3617	20.0138		66.463	1.55417		5.34151	79.5013
			59.4899	28.1344		82.5766	0.977125		4.08869	83.9269
			41.2029	43.9952		94.2261	0.92383		4.87494	76.0661
			27.0822	63.8914		100	1.55457		4.01065	66.2534
			19.0541	81.2661		99.0635	3.46929		4.07373	59.6608
			12.7703	96.3663		92.7707	5.40894		5.4427	54.7473
			10.3087	100		84.3809	9.25928		6.96985	52.0531
			11.5196	93.7338		78.2521	12.6551		8.66387	40.8617
			13.5812	78.9871		74.9721	14.3343		9.4033	29.0369
			14.0055	60.6241		77.6513	14.6176		8.15851	15.5775
			11.7165	52.6095		79.9706	13.5559
			10.2395	58.5748		78.4062	9.06228		21.4999	18.1042
			8.12748	68.3943		72.2506	7.54791		20.754	16.4745
			7.64496	73.043		63.3881	7.04238		18.2534	17.3924
			10.0884	63.8936		57.509	9.29258		15.8762	22.4921
			15.0984	49.5037		57.2884	13.4564		14.0103	31.2112
			23.3143	36.2671		64.0305	20.4216		13.7431	46.4203
			27.8229	28.5286		79.2587	24.5468		15.0489	69.2246
			27.1436	31.0203		93.7403	25.2687		18.6504	92.3637
			21.3488	41.6043		99.6771	23.3872		23.6992	100
			15.1968	58.1279		98.1305	19.1765		35.2406	95.2375
			10.0528	68.6458		86.0966	17.7136		50.7818	82.7635
			7.98741	71.0225		72.5001	14.155		68.4063	60.2802
			6.12723	70.4885		57.267	11.665		80.703	38.461
			6.13422	65.6868		46.5672	10.7324		88.5447	24.7047
			6.77975	57.682		40.1553	10.8882		95.9503	16.7859
			7.26967	56.4886		39.2691	8.93555		100	11.3541
			7.45111	58.0951		39.547	6.23186		99.8782	8.15304
			8.40422	59.989		40.1113	4.01861		95.3973	7.05195
			9.31054	62.5964		40.5355	4.22354		96.5388	6.22776
			11.1025	66.8816		39.3121	5.87122		96.0887	5.9119
			13.8463	65.5228		40.0536	6.41057		95.0274	4.67672
			16.765	57.4886		42.6827	6.37475		89.3142	3.70943
			20.7456	44.0354		45.5337	7.02913		83.2696	3.9304
			24.5999	31.6891		47.6324	8.6954		74.7166	2.60523
			29.9592	23.1357		47.5717	11.7694		65.6778	1.42227
			31.9393	19.3225		46.2331	14.3982		53.9967	1.18972
			31.7524	19.1142		45.2662	16.1435		42.7826	1.19014
			30.5144	18.6323		44.2859	17.0338		40.8849	0.825134
			33.3888	17.7227		44.6439	17.702		42.6967	0.953359
			34.4537	17.4256		43.5793	20.9591		46.3753	1.41244
			35.0643	19.6181		44.8931	23.5203		48.9568	1.02341
			32.7735	22.7601		42.9417	23.6553		49.6288	0.905932
			30.4069	29.9891		40.2108	27.0129		50.853	1.40999
			26.0446	40.1444		36.3022	33.9279		52.9773	0.873632
			22.7658	51.4315		33.5096	37.4708		54.6382	0.738452
			19.3116	59.209		31.6947	41.7982		55.7352	0.603676
			16.8408	64.3562		29.9785	50.5359		55.5442	0.801196
			15.3961	62.8218		28.2024	65.7529		58.1662	0.747062
			14.9938	54.937		25.5178	82.919		63.3332	1.08745
			15.0034	45.7261		21.709	95.8172		73.0766	1.33104
			16.9147	38.0048		18.216	100		82.5026	1.48034
			16.7512	35.1766		16.8171	97.4411		91.7952	1.34031
			18.9648	33.5228		18.3578	91.8667		91.9606	1.62118
			21.495	31		18.0016	87.5918		87.7999	1.60287
			20.9301	27.1002		17.2205	84.1558		81.4638	2.71385
			21.0263	21.9789		16.6974	81.4027		72.1962	5.66622
			22.1366	18.5078		17.0215	76.0524		67.6315	8.01967
			20.6976	18.4176		19.0723	70.218		63.4434	8.71748
			22.3446	19.3088		20.5932	66.3583		67.7076	6.93777
			22.3707	21.8709		23.5956	59.7862		70.8343	3.15229
			23.5325	27.8088		28.7772	50.9453		69.7297	1.76697
			23.1869	30.4431		33.5123	41.9832		62.4414	1.32235
			23.9158	29.7108		36.308	35.7397		52.8245	0.752343
			25.0422	28.1359		35.3777	31.3557		44.7925	0.679296
			25.8568	24.2961		32.1644	27.9307		38.1718	1.29085
			26.3818	19.9602		27.2217	24.2398		38.64	0.780703
			30.1888	13.8344		23.7718	21.0087		42.2141	1.01879
			31.5668	11.0528		22.0964	20.549		46.9342	1.2752
			30.7317	9.10513		22.0233	21.2403		53.1193	2.10387
			31.126	9.08889		22.8292	22.5476		58.5911	5.05258
			28.8578	9.54514		23.22	24.4076		58.8912	10.8726
			28.7545	10.3108		23.6401	26.0816		56.0508	18.8541
			27.8097	12.4642		23.3566	28.1603		51.7439	23.381
			26.5909	15.4637		24.0138	33.1382		44.3402	23.3158
			25.7058	20.3788		26.0818	45.0996		40.2208	20.3612
			24.0348	26.9524		27.6642	56.4945		40.2108	17.8945
			23.0393	29.81		26.7532	64.7517		44.7329	20.7176
			23.1864	31.0047		23.4178	66.3521		47.0579	22.3686
			22.2838	27.8132		18.0809	60.0099		51.4028	20.408
			21.5167	22.8097		12.5825	54.1406		52.8124	14.7452
			20.6863	19.9297		8.77053	57.3335		53.0662	10.7708
			18.3988	16.2007		7.42721	61.1836		53.3781	9.01637
			15.1808	13.7074		7.77827	57.9252		57.9037	9.7546
			14.9123	12.9435		9.72566	46.2311		61.8758	10.7042
			15.4645	13.0903		12.7002	32.7036		65.0538	13.9652
			15.6709	12.7659		14.2145	20.7721		62.6036	19.3705
			14.1286	12.9311		15.825	17.6514		54.4562	28.3559
			14.0628	13.4359		15.8172	19.3983		45.3835	36.4942
			12.0214	14.2318		13.8167	19.7024		36.4048	41.8517
			11.0259	14.2688		11.4372	18.2299		29.8657	44.6365
			9.63418	13.4823		11.5755	14.7329		23.3661	40.3281
			7.82557	14.0245		14.8055	12.0611		19.6842	36.0517
			7.74938	15.1231		21.5279	10.8293		16.7147	33.3481
			8.23888	15.8985		29.953	5.95396		14.9986	32.9855
			7.08211	16.305		37.6081	3.30829		12.8322	31.7624
			6.08864	15.9519		43.9847	2.16632		11.4995	27.9676
			6.50233	18.5181		44.9884	1.94929		8.39717	25.5077
			6.5865	20.3319		42.1236	3.50559		7.1248	30.6243
			6.26134	19.6463		34.7879	8.56043		7.78222	42.3178
			6.35996	18.5663		26.2898	17.1271		8.1568	50.6631
			4.95359	16.095		19.2373	27.6939		9.77737	49.7851
			3.83316	16.8766		16.8712	34.5278		12.5292	42.1822
			3.55849	20.5731		16.0612	38.7227		14.7178	31.8551
			4.4847	23.4956		16.4814	40.7706		13.3091	27.3322
			3.57497	26.3063		16.0208	42.3919		11.0558	27.6609
			4.78903	29.4053		15.8975	42.3285		8.67414	29.4208
			6.8685	28.1066		14.3583	36.0582		7.63505	28.5796
			6.51135	23.4502		12.1276	28.0832		8.21063	30.1705
			7.56536	18.7342		11.0772	20.7103		9.14193	36.5536
			9.1906	13.5506		12.889	11.1723		8.35271	37.6662
			9.2892	10.1802		15.1191	4.7185		8.82873	35.9899
			10.743	8.07097		16.8564	3.09915		7.65769	35.36
			12.2783	6.58116		15.7752	2.49635		7.07992	38.9529
			15.9824	6.00369		13.7976	1.92184		7.29424	38.7111
			19.5816	4.96884					7.23973	31.7047
			23.3521	5.35274		30.4586	0.96138		7.39406	21.418
			25.0086	4.51429		36.4344	1.05585		6.94682	11.6424
			24.627	4.63011		40.275	1.92014		7.58621	10.0888
			24.0501	3.86271		41.7976	2.06461		7.13307	10.091
			26.0234	3.77229		45.2858	1.25435		7.08574	11.485
			24.813	3.34743		48.5433	1.88728		6.89445	19.8338
			25.899	2.86374		51.7604	1.79898		7.21614	30.0785
			28.912	3.42983		52.3021	1.14318		8.38986	33.5556
			30.2138	4.37348		50.1124	1.09787		8.75894	29.3869
			29.9755	4.50948		44.4382	1.29944		9.30277	20.1393
			28.5161	5.99584		41.6129	1.10118		9.42733	12.6854
			24.8697	8.06016		41.6693	1.35797		9.57571	8.66946
			20.3312	9.45258		44.4749	2.00257		11.443	3.42165
			19.3658	15.2676		46.8237	2.17019		9.33211	1.75291
						47.467	1.6844		7.35847	1.53994
			19.0165	29.9441		45.617	1.73221
			21.7071	43.286		43.4416	1.87803		28.1548	9.63586
			24.7166	48.3561		40.4391	1.50879		40.2874	5.89089
			22.3357	46.3179		36.6663	1.46019		56.9305	3.75043
			19.3684	41.6786		33.0812	1.61399		76.9996	2.06141
			17.7787	40.4415		32.9548	1.37388		93.4122	1.67246
			19.5603	41.2574		36.4135	1.0815		98.1372	1.92857
			21.3258	44.5873		40.0886	1.27102		92.7141	1.34215
			17.739	53.7581		41.9137	0.775795		81.1623	2.77798
			12.7725	64.1771		42.4195	1.08291		72.3061	1.72595
			10.1279	73.3006		42.194	0.745862		71.9427	2.27466
			7.56402	83.5826		44.782	0.728118		72.4259	2.97733
			6.81367	94.9248		50.4775	0.724368		71.2536	2.96584
			5.55382	100		58.4868	0.364083		69.7766	4.68705
			4.88838	92.3159		65.1085	0.68599		78.5255	5.19339
			3.39976	77.2448		71.2302	0.966796		88.465	6.23153
			3.72465	65.0534		77.3746	0.576743		97.7754	5.44552
			4.86516	56.587		81.0162	1.05155		100	6.19657
			4.96395	56.6269		82.3529	1.12955		98.0878	8.53253
			5.02027	57.4528		79.9812	0.462388		91.1282	16.914
			4.11823	57.9255		73.4588	0.5129		82.2902	28.3332
			2.79237	56.5573		66.541	0.404729		68.7589	40.2649
			2.06598	54.9531		60.6658	0.628918		57.1061	46.8273
			1.38562	48.8654		54.9651	1.03039		54.489	45.7269
			1.87809	40.1586		51.6162	1.62859		59.7426	38.4104
			2.3119	30.6098		50.2392	1.66761		59.4485	32.5786
			2.50879	27.5025		47.7809	2.67233		52.4353	38.1238
			2.22632	26.2673		45.019	4.65969		46.3493	48.3775
			1.63419	26.3215		40.8326	8.80395		47.6709	54.1518
			1.1333	27.7746		36.6274	13.7608		56.5262	50.5938
			0.793809	31.5231		32.9828	16.0842		71.3229	37.6955
			0.650601	34.0321		27.9622	15.3465		78.5036	25.2021
			1.08588	33.9206		23.0771	14.448		71.9664	23.7968
			2.13104	29.8603		17.9776	15.6392		60.2182	28.8988
			2.02281	28.8501		14.3638	15.6778		45.8738	39.2627
			1.72763	32.1412		10.7422	13.3228		37.7313	54.9145
			1.72983	36.5083		9.11327	8.31542		31.2805	69.8234
			1.54116	37.2834		8.78931	6.33933		25.1714	78.0971
			0.687275	34.1297		7.48968	5.79971		21.3588	82.4364
			1.4009	33.5234		6.35994	4.64166		17.3116	79.7364
			1.85551	33.0444		4.34353	4.18716		14.079	74.8553
			1.63164	32.5157		3.14143	4.25922		11.8006	75.1743
			2.2361	29.2374		2.67644	4.49868		8.337	89.1585
			2.32037	25.0439		1.94588	5.70213		5.87891	100
			2.08082	25.0915		1.01656	9.13385		5.14732	97.6597
			2.6772	27.4998		0.732339	15.8063		3.73192	83.6564
			2.7027	31.2657		0.932772	20.4757		3.9253	58.5696
			3.23508	32.4731		0.749405	21.3703		4.62618	41.5618
			4.12995	31.8087		0.788848	18.7721		4.35508	36.103
			6.59947	29.4892		0.950695	17.6113		4.90724	31.5235
			7.66636	27.3731		2.25019	17.703		7.18642	39.1958
			8.94881	22.1954		4.54274	16.3343		8.95249	46.0238
			10.6885	16.2933		8.40971	14.4717		9.66782	57.3316
			11.5601	13.3676		11.2652	12.9167		10.4213	73.2291
			12.2439	13.6301		12.8401	13.5907		9.88029	80.0144
			11.4222	14.4005		12.0221	16.1877		10.5473	78.6205
			8.92663	15.2508		9.27265	17.5809		11.4282	63.1694
			6.23003	16.465		5.75692	15.008		12.9937	46.0366
			3.10787	18.9785		3.56971	12.9205		15.3756	40.1
			2.27361	20.9706		3.85787	13.7287		17.4695	47.4887
			1.43119	20.4426		4.8849	16.6738		20.5907	50.3669
			1.7444	19.2834		5.82844	16.4259		21.9621	48.8464
			2.17987	17.7394		7.50028	12.3496		25.174	40.9173
			3.21154	15.946		11.317	6.86006		30.3225	36.3918
			6.81343	13.5149		17.2338	4.47733		34.1883	29.6073
			12.1047	10.7131		23.1237	3.49109		36.2728	21.9867
			18.5795	10.6536		25.6883	2.7525		39.1739	20.8958
			27.0554	10.8353		28.7906	2.95019		42.0781	25.8698
			38.2423	10.012		32.445	3.61355		47.8429	30.7824
			46.9982	10.308		33.7446	5.94643		51.882	36.3595
			56.5294	11.3436		31.3279	12.8673		56.4223	40.1944
			59.5959	13.873		27.0659	20.8045		62.7669	36.8511
			59.1737	16.3053		24.356	23.8803		71.8379	29.9037
			57.1355	13.6377		25.7425	18.3589		82.8574	23.8442
			53.6552	12.3425		28.895	10.8707		90.4385	20.3099
			51.6022	12.4313		30.0813	7.06732		95.787	17.4973
			50.8908	10.2293		32.4409	6.54496		90.475	18.0334
			55.5644	8.45592		33.2745	7.31028		77.5946	18.7137
			63.449	8.31156		34.9607	9.97869		62.143	20.6262
			68.2341	9.21006		34.811	12.7474		47.7613	21.8807
			65.3441	11.9203		32.6073	16.0845		35.632	21.0476
			57.6744	14.5374		30.5142	19.3533
			47.8835	15.9616		28.5156	18.9603		14.5564	11.2002
			36.7451	14.7467		24.8921	17.1847		16.3606	8.6897
			26.091	11.5682		20.65	17.4759		18.8591	4.0101
			16.7867	10.6786		15.4096	19.7162		21.5678	2.40772
			10.866	10.1735		12.3068	19.1883		26.8788	3.74507
			8.85063	11.0065		10.2834	18.0012		32.5989	6.03066
			7.49744	13.3766		8.64962	18.6484		33.6982	12.0706
			7.48147	13.6939		6.29195	23.4553		35.5686	22.5907
			4.96622	18.1778		4.76708	30.0752		34.593	26.3918
			4.57723	21.2161		4.16296	36.3206		31.854	17.9986
			7.41083	23.5607		3.73239	39.6194		29.4308	10.0144
			9.15155	23.9968		3.41017	42.2092		27.9518	9.6499
			10.8906	21.4618		3.57149	46.3263		28.7449	13.3851
			14.4602	18.9854		3.47988	48.7328		29.4779	13.9696
			17.2315	12.193		3.97664	48.9903		31.6439	9.70302
			19.9426	8.2535		4.39499	45.834		35.8871	4.93092
			24.0468	5.90117		5.29085	36.8591		38.9701	3.05703
			27.82	2.61874		6.61732	31.4615		41.793	2.31763
			31.7863	1.65462		8.77296	34.6201		43.9539	1.9302
			35.8178	1.15859		11.2676	41.9888		42.6652	2.58684
			39.7383	0.759148		15.0798	44.6808		40.1846	2.86914
			38.3798	1.18163		23.1585	37.8316		36.04	3.28849
			36.7054	2.94609		36.7433	26.9706		29.614	4.8045
			33.448	3.88516		51.4957	18.9766		22.3787	6.09872
			34.3154	5.05943		60.3359	12.5934		18.6058	8.34047
			36.2326	7.30508		64.6812	7.82605		14.5055	10.4463
			40.9578	6.67003		66.5131	6.38415		12.7633	13.2349
			48.5089	4.11897		71.7891	5.35148		9.99338	15.9395
			52.7807	1.62923		78.2479	4.32914		7.37853	18.0753
			57.7774	1.06992		81.7749	3.32131		5.07952	17.5958
			61.477	1.07407		81.1278	2.45517		5.59978	16.1478
			60.7702	0.823003		79.6518	2.23451		4.85305	16.7083
			62.0176	1.39599		83.2357	1.56232		4.82997	21.4165
			62.0603	3.16493		89.3859	1.19384		6.09231	26.912
			58.3605	5.29132		98.4298	1.09105		5.7615	31.6639
			51.9781	8.77002		100	1.27213		5.93155	38.3289
			45.0617	12.9858		93.4636	1.16011		6.66262	51.8255
			38.0996	16.5945		86.625	1.33564		7.40742	71.7721
			33.7221	20.5998		83.578	0.544326		8.55011	89.9468
			29.2154	22.2941		85.3248	0.566096		10.8985	94.2528
			24.3212	25.0891		86.6082	0.328496		11.7244	94.4271
			21.0956	26.2151		82.9122	0.39025		12.4032	94.5024
			18.7204	25.3379		75.1408	0.720208		11.5954	97.8537
			18.4787	22.4601		63.8917	0.523197		10.91	100
			21.7172	22.0571		51.7478	0.496517		10.7843	97.9604
			25.2875	20.6082		39.9206	0.89325		10.9866	98.223
			32.3753	16.832		30.2223	2.13667		11.486	97.9083
			39.6742	12.2606		22.1818	3.7871		10.6608	93.8078
			46.0381	8.08438		16.7422	6.02109		10.4903	78.5576
			51.9063	4.91877		11.7358	7.58173		10.8741	59.0471
			48.7998	2.14551		8.78811	7.35285		10.4798	46.8245
			42.9129	1.6606		7.69223	7.89768		10.1452	48.1939
			39.9278	1.5549		5.79126	10.7731		9.7402	59.3051
			39.0945	0.94877		4.66716	16.024		10.0736	68.9616
			45.3124	1.61445		4.08393	20.0584		11.9352	75.9751
			50.9396	1.02072		3.41554	20.1727		12.6597	73.7784
			50.4985	2.00374		2.77987	17.4872		13.5402	73.0952
			46.3575	1.73405		3.2549	16.0073		13.2185	72.8614
			41.3569	2.81191		4.29934	13.6608		12.411	76.5422
			34.5947	4.47914		5.10779	10.1609		11.7754	83.3531
			29.3186	7.11123		8.27912	7.05027		12.0586	91.3575
			24.2167	9.07401		12.5493	5.55128		11.6428	89.92
			21.7667	10.9463		18.0968	5.80115		12.8041	77.7583
			19.9029	13.9036		25.5044	8.49974		14.3146	62.6903
			17.2982	16.6872		39.2916	10.9321		15.287	50.9839
			18.191	18.611		56.7017	10.4288		15.1349	39.7759
			18.1655	18.674		71.5257	8.04731		16.4916	33.9436
			21.0083	17.2327		79.0384	4.9784		16.5384	37.0618
			23.3978	17.651		81.0449	3.04262		17.7622	39.5917
			24.8789	18.6665		79.8009	2.16693		17.0584	40.9541
			30.8539	20.3847		76.3674	1.59872		16.6126	45.0139
			38.4542	16.1173		76.039	1.3748		18.0363	48.3748
			51.4222	15.7022		75.1301	1.29111		17.8963	51.9169
			58.2973	14.9632		74.1711	2.00661		17.0821	50.7523
			59.5795	19.5461		72.6347	4.71356		17.9273	44.3441
			53.2272	26.3417		68.6579	7.91446		20.7122	38.782
			43.6505	31.1389		62.1726	9.83005		24.5954	39.3812
			35.4667	29.5063		55.4246	9.2712		26.6357	48.7934
			30.5075	23.9522		47.5299	7.07625		27.5453	63.1157
			29.532	20.6533		39.1577	7.65329		28.993	66.9728
			29.6381	21.0536		30.833	11.7909		28.8848	62.8638
			28.2306	23.9587		26.393	22.8957		28.1679	57.675
			24.8359	27.7013		23.8624	36.3154		30.0941	59.7686
			21.2978	27.4432		26.7255	46.2386		33.4203	63.6471
			19.3769	25.4301		32.1014	43.8476		43.0937	64.7196
			16.7386	28.0206		34.0878	32.4132		51.7034	52.3252
			16.9926	32.9454		33.9409	20.7725		57.6915	39.498
			17.4416	40.878		32.4219	13.8815		66.835	31.404
			17.781	46.8925		29.3541	11.0371		71.2075	27.6659
			17.3663	49.6987		25.5604	11.2097		76.7139	23.7342
			16.9464	46.6186		18.5691	13.7334		86.3503	19.1429
			17.6155	42.7601		12.4762	15.2328		97.1073	13.8005
			18.564	38.8856		8.0766	12.8696		100	12.0784
			20.0728	37.0506		5.52716	11.2351		92.4886	12.0667
			20.2754	38.4058		3.99263	12.2976		78.6597	13.7185
			20.5626	37.6895		4.03187	16.5044		62.8088	14.3223
			21.855	37.3857		3.55823	22.62		52.0393	16.1913
			23.4752	36.2251		3.01071	25.7667		44.3341	16.7128
			26.49	32.5415		2.83407	25.92		37.0872	18.0492
			32.627	30.2141		2.31099	24.7365		32.0202	20.0588
			44.0575	30.0282		2.78288	25.8789		28.4097	23.7365
			53.3831	31.7661		2.80278	30.7122		26.5312	28.7435
			54.7138	37.7199		3.58182	36.64		26.0528	35.5925
			46.8633	40.2189		4.65659	44.1457		27.652	42.3795
			36.1705	38.2901		6.4539	51.9159		28.0715	43.7074
			29.0506	34.2588		7.36696	59.2155		23.3083	45.5615
			24.6884	31.0775		8.27449	63.9536		18.0205	42.313
			24.1112	34.636		9.99576	64.7003		10.641	36.3377
			26.8945	43.6612		12.5144	61.322		8.44807	32.5017
			31.6285	49.3237		16.9712	56.1976		7.39243	28.0152
			33.7947	53.0523		23.7777	47.8757		7.19641	29.4401
			35.3836	53.7859		37.1799	36.4094		7.27326	28.4955
			38.0077	55.7498		55.2382	25.9502		9.19665	29.3779
			38.166	57.7361		70.8273	20.3187		9.86837	33.4369
			37.213	61.1759		81.4906	18.0669		10.1309	31.8454
			38.4862	62.1622		87.7214	17.3352		10.4785	33.1519
			37.5156	62.3376		88.711	13.8075		9.38335	34.6786
			38.2546	57.1793		83.748	11.3494		10.2232	38.1904
			40.4889	51.9188		75.0931	9.12997		10.4118	39.7825
			46.0676	46.9906		66.5161	8.46484		10.9269	37.3347
			55.0371	40.0445		59.4551	9.71865		11.0667	31.9073
			66.7166	34.7443		54.5801	10.9586		10.5125	31.2078
			81.24	32.3739		54.055	11.4701		10.1638	24.9682
			95.1337	34.4055		51.825	13.0308		8.83654	20.6464
			100	40.271		48.5329	13.6449		8.47663	16.5998
			91.0633	50.4613		43.7719	13.4469		9.19314	13.7673
			78.0792	62.6875		37.7646	10.7003		10.238	11.6379
			59.9726	78.2061		33.6774	9.07222		10.7699	10.5774
			44.1519	90.0547		31.3969	7.63116		11.4658	8.9276
			37.9269	89.0105		30.4786	7.17463		10.4332	7.75889
			30.5103	76.8493		30.1535	7.26492		8.30601	7.50813
			24.4708	54.4045		26.9628	8.67225		6.96277	9.53823
						23.8806	9.9903		3.98842	10.8596
			13.1816	30.6646		19.3989	12.2503		2.51782	16.2665
			13.9536	33.1443		15.5425	18.9899		4.32985	26.2292
			12.6025	29.6497		13.2137	26.669		4.27198	31.6924
			10.1595	25.1769		12.6683	31.2222		4.43201	30.7645
			8.51468	25.219		13.6795	30.3914		6.02326	26.8012
			8.11193	30.5927		15.2506	24.1554		5.56773	23.063
			7.86715	43.9681		20.8065	16.4465		5.97831	25.4084
			7.73738	58.3128		31.8841	10.951		6.35517	29.241
			8.57393	75.204		43.3082	7.03148		4.61694	33.4586
			7.52856	91.7022		53.3838	4.92617		4.18902	40.2875
			9.84302	100		60.1481	4.50853		4.91237	48.7444
			11.4088	94.416		65.2943	3.91492		4.9699	52.301
			13.2612	77.3557		67.5884	2.58987		6.24683	46.9406
			16.4947	56.6643		66.7391	2.34233		7.36768	39.6641
			20.9854	39.392		60.134	2.32841		6.19988	27.2716
			27.7841	27.5284		47.4224	2.23809		6.5101	27.0211
			35.0694	20.8554		33.3114	2.66971		7.9965	37.4266
			39.6787	21.2675		23.2809	3.94477		11.5251	58.0013
			40.4455	21.0656		17.2847	5.77644		16.0851	80.2786
			43.5261	21.5169		14.0232	8.80238		19.7699	96.3701
			42.6077	15.8143		10.955	12.9331		22.568	95.6192
			44.0806	8.7438		10.6723	19.3701		19.2402	88.5769
			46.5341	4.21026		12.5033	32.2214		16.6032	79.215
			48.9494	1.50365		13.1272	56.2194		16.4383	72.3523
			50.1009	1.11729		12.813	82.9259		17.3655	70.5109
			51.3412	2.59663		11.6344	100		19.5105	65.4119
			52.0927	3.21866		9.78189	97.2621		21.3799	53.8304
			52.3397	3.44102		8.71265	77.5432		25.8853	38.8837
			55.0637	3.50975		8.81672	51.8391		33.4803	32.0905
			55.8284	2.6186		9.81832	32.2521		45.1831	30.7078
			55.0777	1.63026		11.8927	19.1468		59.384	31.0093
			51.5722	1.36826		14.7907	13.6739		73.5041	25.2603
			50.3496	1.66048		21.5423	12.205		81.4581	13.2262
			53.7018	2.19728		31.7467	10.5686		82.6999	7.0206
			57.766	2.32226		39.5947	8.62398		79.8718	3.97037
			63.9107	2.33747		43.5645	7.34962		77.5013	3.35789
			67.8535	2.25074		42.4063	5.8585		76.5396	3.819
			66.9004	1.44375		37.6626	5.01755		82.62	4.71352
			64.9874	1.16117		34.6831	4.81609		85.8495	4.04145
			64.6014	0.864068		34.0399	5.40635		83.3488	3.84007
			62.256	0.875121		35.1831	6.27291		77.4685	6.08014
			61.5625	0.884738		38.0005	7.27821		69.6944	6.33711
			62.5683	1.13046		42.2224	8.82851		64.5458	5.39008
			62.6371	0.913092		51.4028	10.6057		59.6159	5.36857
			59.9704	0.949513		59.5452	12.9237
			56.8964	0.66338		63.361	14.6184		2.81909	11.609
			56.8398	0.508155		62.4729	16.0088		2.44111	22.7859
			57.3383	0.571756		59.8133	18.6795		2.97335	26.2935
			58.493	0.73249		54.455	25.2252		4.13865	28.3232
			63.034	0.56646		47.8133	28.849		3.93483	29.1226
			70.4201	0.55155		45.6955	27.9518		3.73929	37.8328
			81.3457	0.87519		46.2067	24.5401		4.54783	44.9851
			90.9214	0.404778		48.1034	21.3427		2.7	51.7093
			96.9125	0.516436		48.4161	20.8278		2.39314	60.1884
			100	0.401841		46.5618	25.9371		2.26552	55.8519
			97.0312	0.529863		43.6194	32.7112		2.93387	53.3054
			94.5366	0.518023		41.8684	32.5571		2.33769	59.6279
			91.372	0.747235		41.6253	23.6755		1.61865	77.6742
			90.7171	1.34412		43.2725	13.7516		1.13265	93.2502
			90.6526	0.795371		45.0686	8.23859		0.864653	93.9504
			89.5641	1.04082		47.1284	6.10149		1.27576	89.911
			89.0463	1.39712		52.1231	4.34717		1.8356	89.5431
			86.2533	1.12768		59.3329	3.18663		2.05207	90.1335
			83.5896	1.32627		67.5674	2.64894		2.59804	68.9809
			80.168	1.5698		72.1929	2.26358		2.62348	47.3029
			77.221	1.85456		71.0109	2.36248		2.59593	36.7659
			70.7296	2.22649		64.9055	4.09733		2.31539	39.7983
			62.0951	2.61738		54.556	6.13662		2.137	48.6832
			52.6558	3.4807		40.9076	10.9041		3.58524	52.0277
			44.6811	4.43965		29.9639	15.0344		2.45352	46.738
			38.5452	4.56677		23.5253	15.8841		1.19092	33.8798
			33.6501	4.97687		19.2133	13.5624		1.28249	25.3308
			34.6125	4.4837		15.1008	11.0961		1.18162	15.6109
			39.6874	4.36983		11.3187	9.78892		3.26289	12.2936
			44.3186	3.88734		8.11694	8.57139		5.04835	14.4246
			49.1425	3.72709		6.0695	8.05903		5.59824	22.5308
			48.8867	3.70272		4.59485	9.41563		7.37317	46.8376
			43.7058	3.76368		3.80894	11.3715		7.724	65.7547
			39.0165	3.95458		3.55455	13.4949		8.96766	74.9176
			34.3473	3.63036		3.67656	16.4962		9.07113	71.6625
			33.8616	3.78339		3.46991	18.1766		9.33537	59.6994
			34.6238	4.25731		3.52173	19.7713		9.18323	58.6424
			35.8736	5.16875		4.929	23.7497		6.53096	67.4015
			36.8524	5.33783		7.01287	27.0603		5.45246	73.6714
			36.9601	6.09208		8.93559	27.6618		6.53071	70.4685
			37.3899	7.33367		10.5444	25.0772		6.38445	69.0664
			38.441	9.79612		14.1556	23.7258		5.59347	80.2799
			37.9609	12.3326		18.7207	24.5194		2.97422	96.9204
			33.7209	14.2373		27.0899	24.2744		1.7763	100
			27.4069	15.755		39.6785	22.5666		0.825693	93.2246
			19.6452	19.1041		56.4641	20.7738		1.60466	93.7162
			13.3185	26.5987		68.6561	18.2244		2.43901	94.2609
			9.47242	35.1499		71.1673	16.2531		4.85762	98.2648
			8.946	45.6253		69.0684	13.0289		6.60581	85.0926
			7.35817	49.5906		66.8046	8.79106		5.36349	76.101
			6.64377	48.9924		61.1145	5.3825		9.98794	58.0223
			5.97515	45.1165		56.328	5.77691		14.7372	57.3162
			6.97619	39.1255		52.4095	6.39419		22.4568	66.9137
			7.90471	36.4417		51.3252	6.89419		29.8053	68.3755
			10.4188	35.2329		54.3743	5.16454		37.5648	65.2151
			12.6359	35.8256		55.7063	2.44882		41.8357	68.6473
			12.3862	36.1765		57.195	0.919324		45.9442	61.3329
			10.8965	35.8779		56.6836	1.59652		47.0851	49.7373
			9.67086	32.0071		55.9176	2.30464		46.2013	46.01
			7.99503	29.7297		55.9726	4.42105		43.7636	51.5575
			7.72929	26.7099		55.2993	8.65169		43.3334	59.4339
			7.53854	23.6037		53.4182	16.3331		43.9934	69.4077
			7.17196	21.2617					52.4076	79.3251
			6.54675	18.9774		12.2207	22.4609		60.7571	82.6807
			4.48582	18.9444		9.60706	41.1991		66.2582	74.4748
			2.20667	19.3819		6.13672	54.9659		61.2765	51.1761
			1.51242	18.2041		4.30661	57.5212		51.8255	34.6738
			0.971673	19.2348		3.76533	53.8573		54.2365	23.9339
			0.763021	21.3592		3.80908	48.3893		63.2812	20.5896
			0.589458	21.9534		4.7568	48.0572		66.6678	17.513
			0.761748	22.1892		6.30403	50.397		67.544	18.1964
			2.23529	21.5564		8.02084	51.1692		71.5249	21.0627
			3.8714	20.3449		9.03809	45.9102		65.8426	31.1706
			4.68201	17.2188		8.39313	41.1184		62.9967	30.5057
			6.11281	15.8582		8.46466	37.8404		63.6754	26.6658
			6.06814	16.241		9.40223	39.7986		67.1858	22.8677
			5.6835	17.9613		10.2058	40.9229		70.1368	19.1782
			5.46068	18.9324		12.1138	41.0139		71.5911	16.8547
			4.34975	18.33		13.4552	36.6439		74.6475	20.169
			4.04947	17.2309		15.1933	31.9474		83.3231	36.3174
			3.20134	17.7884		17.3951	28.2658		93.719	46.4887
			2.7774	20.4032		17.5606	27.3352		100	40.4636
			3.40133	21.0498		19.0028	27.5232		99.1438	35.3251
			3.98565	20.8594		20.0767	27.2438		92.8562	33.9585
			4.3954	21.6564		20.5022	26.5339		80.546	35.7333
			4.83523	20.3129		20.1937	25.3805		56.9627	34.031
			3.97302	18.6177		20.3885	24.9748		37.7877	27.1366
			3.05703	17.2964		21.0815	26.0354		31.239	28.8696
			2.1918	15.1111		24.3539	23.5293		27.9346	26.1467
			1.59189	11.3247		29.0304	19.2999
			1.66025	7.52012		33.3077	13.7368		21.4475	1.90461
						33.7368	12.1749		26.7073	4.81777
			1.65515	47.2441		32.8835	17.0315		33.0947	8.18869
			2.07111	47.5284		30.2085	19.6566		39.5157	12.0688
			2.13656	41.3237		31.6744	17.6623		41.8126	11.7827
			2.69431	30.2405		32.9732	12.0479		42.3952	6.50679
			1.58455	22.0589		32.4335	9.91056		38.6238	2.8471
			1.11955	18.6185		30.6596	10.036		35.8708	3.21218
			0.478392	19.7666		29.6341	9.00497		32.9295	5.9332
			0.880707	22.0065		32.7806	5.39735		30.1639	11.8073
			0.69009	24.7114		38.8733	2.55262		26.2979	16.8897
			0.84641	27.0899		46.6977	1.11602		20.9891	16.2708
			0.906926	30.5355		52.5728	2.33726		18.3232	13.1806
			2.41564	35.1229		52.2801	0.902747		14.8678	10.0881
			3.12085	39.4736		45.8473	1.71253		12.1345	11.4637
			3.81715	40.6985		35.9358	1.45846		9.40609	20.9078
			3.52545	42.1179		28.8006	1.01548		8.26708	33.8737
			3.744	47.8351		26.5833	2.57295		6.90087	45.6552
			3.00452	58.8635		25.5286	2.51616		6.65039	50.4873
			3.33026	71.6796		26.974	1.87436		6.92742	47.9195
			3.7574	77.8966		30.5389	2.27048		7.27514	45.3569
			4.67884	81.488		37.8587	3.36483		6.65438	44.4568
			5.42793	88.0463		44.9585	2.93187		5.4416	47.4004
			7.23207	95.9017		51.078	1.81777		5.64419	53.3787
			8.32874	95.1541		58.1688	1.77339		5.90006	60.5452
			10.0507	80.9551		68.7925	1.03987		5.86951	65.5392
			12.9313	59.1317		76.036	1.96667		6.44983	62.9641
			18.9836	39.6756		77.8116	2.76625		6.08115	58.9377
			29.2048	27.1315		74.3543	2.98651		6.91767	54.1122
			45.4673	18.724		67.3571	3.09529		6.88843	49.34
			62.3046	16.6554		58.362	4.27507		6.9774	47.3083
			70.8955	13.9168		49.7756	5.46896		7.25108	50.4665
			71.3923	11.4302		42.1815	13.543		8.41148	56.3087
			65.3062	12.0944		38.4972	26.4115		9.17196	61.3447
			57.1393	10.4789		36.9878	36.5735		10.6163	66.0389
			49.8724	10.7796		34.1863	40.6444		11.4987	73.3016
			43.9938	14.8089		31.2224	42.501		11.556	87.4459
			39.6693	18.7168		28.9942	42.3417		12.6146	100
			40.6514	21.2276		29.933	36.4457		13.1447	98.8677
			45.6867	19.3602		34.0528	25.1643		13.1477	82.1473
			54.1567	14.2331		38.819	15.4375		13.6973	57.4199
			61.8502	12.3716		40.439	12.1953		14.2794	36.5568
			68.7536	10.9397		36.8225	11.9313		15.7576	25.8269
			76.2415	9.69914		30.8917	12.5266		16.1757	20.5226
			85.5315	7.15689		22.6549	11.5816		17.6386	17.1822
			95.2553	5.60498		16.5894	15.3212		18.4449	14.081
			100	5.60751		13.0372	20.3579		18.4065	12.1853
			96.9167	4.767		10.019	25.998		17.841	11.3702
			87.8429	3.94837		9.16809	30.8014		17.7965	13.4519
			80.1338	4.02332		8.38701	32.81		16.5918	14.8067
			76.7431	4.60059		7.12203	36.3312		15.3813	13.312
			72.2418	4.12214		6.51072	39.4025		15.4743	12.3172
			66.5422	4.75434		5.64372	44.7008		16.8344	9.86904
			59.5546	6.70255		6.04162	60.847		19.8075	8.13841
			57.898	8.96466		7.23766	83.2481		21.943	7.37776
			58.5282	10.3539		8.76397	100		24.7187	6.45386
			57.9285	14.1037		9.65338	94.8151		28.1653	6.64169
			54.2365	19.001		13.9529	72.837		33.6551	6.51265
			47.25	23.5808		22.4348	51.6801		37.4761	6.79545
			41.2384	31.0481		35.1505	37.8742		44.0116	6.6014
			31.9505	41.8303		47.0975	29.4078		50.7142	7.34935
			22.8404	56.1176		58.4372	25.0963		57.1967	9.55781
			16.4073	69.2596		67.6504	23.5111		60.0587	12.0592
			11.45	86.2324		70.3957	20.5891		64.7965	12.9206
			8.88879	92.5174		72.048	15.9234		69.0229	12.3636
			7.03231	91.1981		71.2881	12.5589		74.0082	11.0222
			6.64275	84.3444		71.2022	7.40772		74.9813	11.4374
			5.62236	80.9827		66.4008	6.42359		77.3971	13.7362
			5.67931	82.7232		61.1675	4.68575		79.5236	19.7205
			4.85346	88.581		59.0447	4.70283		84.4854	24.2495
			4.29264	92.087		60.2099	5.3049		86.7024	28.447
			4.51754	97.3091		62.2804	5.35144		83.3442	28.6243
			3.53456	100		57.1674	8.61451		78.1612	24.0666
			3.00182	99.1874		46.0641	18.8756		75.5089	18.7224
			3.27347	98.7824		35.9289	30.8772		75.9061	13.1454
			4.18668	95.1343		29.4434	40.9987		79.1861	9.02687
			5.48649	85.0595		23.9026	41.3692		85.5191	5.62195
			4.72066	73.8744		17.5814	39.3218		90.7437	3.91361
			4.70173	63.0927		10.8191	39.1115		92.469	3.80047
			3.35161	56.584		6.78933	42.488		99.6516	3.83576
			3.01275	56.2444		4.97181	43.4467		100	5.11824
			2.80767	60.3791		2.37436	45.9457		97.7674	9.25698
			2.87024	67.061		2.4954	50.4075		96.7331	10.9983
			2.71802	76.1371		2.74302	56.5182		90.5525	10.5962
			2.69453	76.0361		2.34231	60.1169		80.771	7.70017
			2.05541	65.1949		1.73727	62.3044		69.2984	5.44595
			1.97402	49.8732		1.13988	55.1123		58.613	5.6576
			1.57898	36.1539		0.865539	44.2138		51.3995	7.96079
			1.0633	24.3277		0.970082	34.0046		46.0142	9.9606
			0.745673	17.4991		0.874996	30.8947		43.564	9.19267
			0.428489	14.1735		0.888015	32.1532		43.6491	5.95082
			0.588163	14.1286		1.16362	37.2604		45.9099	3.7037
			0.74131	14.0277		0.365286	44.4528		51.2426	2.19692
			0.735292	14.7416		0.459991	47.0191		61.524	2.17773
			0.56129	16.1342		0.681862	42.4707		73.9839	2.20682
			0.815374	16.4158		1.13324	34.7746		80.3671	3.51859
			0.8404	14.7045		0.769373	31.6761		76.8603	2.77758
			0.902921	17.1097		1.19134	27.8753		68.0593	1.75558
			0.957778	20.0737		0.60708	22.7583		56.6555	1.86508
			1.128	24.1926		0.932631	17.8016		47.8437	1.86561
			1.20093	31.442		1.02131	14.8311		44.0114	2.63614
			1.23093	33.6643		1.37054	15.005		43.8785	3.34061
			2.44737	37.2753		1.41242	19.5201		42.7683	5.6564
			3.14735	40.8201		1.31776	24.1397		40.0953	10.0571
			4.37575	41.1442		1.1456	22.8056		37.8712	13.0582
			5.39913	38.1897		1.88851	15.9267		35.2248	12.9352
			6.39971	32.5508		3.26361	9.49879		35.7731	11.0697
			6.97691	24.8658		3.94991	6.80218		36.7581	10.2787
			7.24023	21.5367		4.44825	6.04448		38.2113	9.55063
			7.98482	22.149		4.30342	6.43905		39.4183	8.63416
			9.47674	26.4135		7.09944	11.4812		39.3279	8.77448
			10.6868	33.7449		9.29392	16.8215		39.9421	7.18153
			9.68666	45.0502		14.0964	22.2869		44.2843	7.36583
			8.15975	57.214		16.8235	25.2589		47.9427	5.09821
			6.41219	66.906		17.8412	34.8947		50.8341	3.33907
			5.28999	74.5503		14.3631	40.3042		52.3882	4.12756
			4.20325	76.2253		9.5476	33.3447		52.613	3.87084
			3.08165	76.4831		7.8662	22.9376		53.1116	4.59059
			3.51293	77.0215		8.15539	14.7807		55.2048	9.75094
			3.78358	76.7201		9.73514	11.0816		57.8433	16.8453
			4.25484	80.9168		12.0777	8.26363		56.0767	21.0323
			6.52237	89.0001		15.531	5.15699		49.5851	18.4993
			10.1972	97.4668		23.1837	4.45456		42.6849	15.1957
			14.759	93.1379		31.9231	3.74089		37.6092	10.7373
			20.8543	82.6629		43.4797	7.61147		35.2044	9.37632
			26.7234	69.108		52.8731	12.138		33.4568	10.4514
			32.326	60.0978		59.3808	13.7556		32.8058	10.1537
			35.5147	53.7728		60.484	9.09057		30.02	10.1624
			38.2299	44.5213		53.3127	5.37741		24.4816	10.3398
			43.0938	36.5007		40.9995	4.09084
			46.9429	27.5059		30.5691	3.64659		9.06091	0.218314
			50.0137	20.0992		25.483	1.56029		11.4084	0.460509
			48.2841	15.0872		22.4614	0.93049		15.4476	0.442322
			46.2229	10.7687		22.3459	1.16115		21.4371	0.213825
			45.3901	9.99966		24.2315	0.934779		29.5928	0.685806
			45.2026	10.3652		31.8464	1.08173		44.2012	1.32002
			43.4733	12.1692		41.5427	1.37164		60.7853	1.89919
			40.8697	15.8334		50.5469	1.65462		74.1023	2.77538
			35.5425	19.3897		55.0336	1.17426		75.752	2.3061
			28.6865	23.6434		59.3343	2.06438		70.1483	1.77864
			23.1747	28.6063		60.7501	3.38906		62.6036	1.54804
			19.428	36.3771		65.1009	4.90287		56.0987	1.3421
			18.4901	42.3684		70.7417	10.7152		53.2876	0.96421
			19.5287	45.8227		74.8444	18.5716		51.4547	0.781448
			19.6654	43.9243		71.8564	19.5659		51.5328	0.706552
			19.1049	35.571		64.9022	15.161		50.0266	0.535425
			18.3487	22.7663		60.3503	14.1341		47.7546	0.619632
			15.9627	13.4582		62.1066	18.7599		45.8025	0.614499
						71.5769	26.1079		43.4696	0.351908
			20.9428	21.1506		84.6959	29.6394		45.0258	0.653272
			24.3449	22.2244		95.9426	30.055		49.1099	1.17494
			28.6391	18.4235		100	25.0495		54.8083	1.34288
			32.0575	13.2868		98.9936	18.6772		63.4531	1.74848
			35.2445	7.27627		90.4438	21.3317		72.9446	2.39357
			33.8824	4.70478		79.4314	29.441		82.7489	1.9111
			35.7101	4.67726		70.4648	39.2401		89.8509	2.08209
			41.2254	4.3671		68.1053	40.4014		93.7606	2.14086
			49.8844	6.96377		71.0926	36.1676		98.906	2.16015
			56.7667	6.56194		68.0264	30.9049		100	1.8016
			62.1326	7.69745		63.0581	24.9584		98.2683	1.34792
			59.7069	9.68239		54.8579	17.4842		95.1465	0.977009
			53.1331	12.0877		50.8382	9.97762		92.4462	1.79597
			46.5362	14.3186		51.6932	4.96312		90.2071	1.78412
			41.1928	16.1652		52.4288	2.49801		85.9141	2.13621
			39.3565	16.9703		48.7119	1.85683		79.5143	2.15261
			37.5381	21.2112		44.4747	0.794468		75.362	2.43838
			35.7609	21.7728		38.2857	0.83652		73.5501	2.36923
			31.4623	21.2951		36.3652	0.806355		73.359	2.15904
			26.4144	21.5116		31.2561	1.05584		71.7651	2.77038
			23.6691	23.2188		25.4116	2.39706		65.1147	2.86599
			21.5686	26.9624		18.1923	3.82219		58.8311	2.31593
			18.0934	29.1388		12.454	8.85967		52.7664	2.26153
			14.2461	34.9472					44.5163	2.19812
			10.0619	44.3009		33.8636	4.58536		36.82	2.93248
			8.17295	58.572		40.6572	5.10589		33.5444	2.9056
			6.26233	80.5163		44.0898	4.36033		32.0353	2.80329
			6.41703	99.4364		46.575	2.80506		32.7576	2.38443
			5.62744	100		48.4633	1.68096		32.0171	2.1417
			4.87922	89.8937		49.5192	1.17876		29.344	2.36254
			4.27023	76.4367		49.7208	0.48936		26.2354	1.59527
			2.89292	66.0517		49.6999	0.44746		22.3266	0.725508
			2.0125	61.9941		50.8382	0.194839		19.5012	0.796719
			2.1383	58.4059		54.5606	0.259132		17.2883	0.968453
			2.38783	56.4613		60.3654	0.916856		16.0453	0.983091
			2.76567	60.3379		65.6774	0.732649		14.9648	1.42782
			3.11009	65.0405		69.6312	1.01381		13.7771	1.26537
			4.75713	69.6985		74.294	0.648466		12.2822	1.22136
			7.81586	70.949		75.5362	0.958337		12.0338	1.01597
			10.0359	70.7437		74.3485	1.22374		12.3729	0.620901
			11.9486	68.6352		74.3683	1.17796		12.1504	0.601642
			16.1274	69.1347		73.76	3.47519		11.9993	0.489403
			26.9487	70.5211		74.1806	8.54727		12.844	0.790831
			37.949	65.0267		73.4375	11.9874		14.5336	1.30374
			47.407	55.6564		68.7556	13.0205		16.8544	0.849217
			49.3235	46.4475		63.0417	10.508		19.0556	1.18684
			47.9597	35.9717		56.8176	10.1668		21.724	1.45335
			45.7095	28.1987		50.8321	10.7242		26.8241	2.24634
			49.5188	23.3304		42.7891	9.80796		30.3452	2.03841
			60.0908	17.7169		35.3972	8.67358		33.6066	2.29266
			71.3904	12.7573		28.3191	11.1477		33.4558	2.92867
			77.7843	10.2362		22.2676	11.8547		30.6187	2.98731
			77.2688	8.66109		17.1826	11.5449		29.6363	3.91392
			70.3433	7.48318		12.3887	9.38218		29.8484	4.95967
			62.4411	6.52598		10.1746	10.872		29.6124	7.47577
			58.9157	5.60186		8.7513	13.8415		28.7574	12.3834
			55.1381	6.89013		6.72022	16.1983		25.6113	19.7371
			52.0228	7.23018		4.64188	17.0899		23.0698	21.7709
			50.6795	7.1676		4.83492	18.1366		23.3417	18.0508
			50.2989	7.1908		4.8616	19.537		23.1389	11.8753
			52.1041	9.26459		4.66266	21.5941		20.8553	7.66108
			56.1506	12.239		5.151	25.1719		19.3455	6.68654
			62.2994	13.9455		6.15013	25.9767		18.0859	5.77321
			72.3508	17.6622		7.03735	29.0711		18.3188	5.01052
			82.0117	20.3326		6.63296	30.1716		18.892	4.54947
			89.2614	20.0395		6.93091	29.9784		20.8561	3.9639
			96.678	20.3374		7.56976	29.465		21.3848	3.31746
			99.7268	21.478		7.94306	27.2783		23.2119	2.60581
			100	25.5982		8.86483	25.72		25.9549	2.6333
			96.7499	30.0241		10.6213	26.0423		28.8641	3.17754
			89.9949	31.0198		13.7697	28.7483		31.3504	2.96084
			83.9017	30.4607		16.7958	32.76		32.7329	2.74336
			84.183	28.7373		17.5763	35.0369		31.8089	1.87699
			85.7567	29.6766		14.0534	35.87		28.3373	1.63468
			89.4959	32.8982		9.31807	36.2078		24.5941	2.06835
			91.6628	37.7161		6.21441	43.1487		21.3605	1.59047
			88.2335	42.0015		5.22532	52.7385		20.766	1.56419
			81.2494	48.8338		4.86429	62.7811		21.6935	2.08699
			72.045	55.8831		4.25336	65.8431		22.4897	2.17563
			66.8686	60.7363		4.07884	63.8816		22.3986	2.66207
			64.4348	63.7394		4.02508	60.0384		21.2117	2.80528
			63.1025	64.3351		5.34288	58.5181		19.5969	2.98694
			58.4627	66.8862		5.07937	61.5847		17.5422	2.77818
			52.252	68.9336		4.26148	60.3228		17.6053	3.6179
			44.2916	77.8119		3.86045	56.0816		18.3935	4.77485
			37.9509	88.9363		3.81921	47.2563		21.3099	5.91983
			32.9411	96.2931		4.24173	40.5455		25.6294	6.06686
						4.93063	36.4274		27.1846	5.94257
			2.83532	9.76682		3.18377	33.0011		26.73	6.78048
			3.18335	14.7035		2.3614	30.5027		23.7162	7.94711
			5.85585	23.1439		1.04954	29.2312		21.5396	8.25081
			10.9691	34.9018		1.16157	26.7532		20.8254	8.08559
			14.3091	44.2747		0.380395	24.6344		20.4246	7.92605
			15.6764	54.1741		0.856574	24.9583		20.1337	6.23125
			15.1133	59.9489		1.86759	23.7101		18.5591	6.18781
			14.3184	64.3078		1.70097	22.6799		17.1941	6.22014
			14.9054	70.6052		1.4358	22.3555		15.2099	7.07938
			16.0454	80.953		1.44092	26.1694		13.2549	9.23933
			16.5043	92.7391		3.14517	29.2424		13.1596	12.6196
			18.4963	100		3.95942	31.333		14.0749	13.9264
			27.09	98.9349		4.34498	36.203		15.2153	14.1577
			40.8675	89.6897		4.66116	40.0099		15.6948	13.6134
			51.2681	73.9772		4.24565	43.3257		14.5574	13.8959
			52.1822	56.9572		4.3267	45.4311		12.4225	16.6735
			44.4761	40.1835		6.24437	48.1061		9.5229	24.1525
			37.7269	28.725		8.18768	52.2576		7.11831	46.0861
			42.0579	20.5975		11.8477	54.2417		5.51499	71.8773
			54.6374	16.0736		13.0516	48.3072		4.68314	91.5168
			69.4256	13.102		13.8463	43.4345		4.52619	100
			71.3808	11.1895		15.9654	40.1068		3.55379	92.8703
			57.3753	10.4574		15.8989	37.9701		2.61813	76.0811
			39.4491	9.74253		14.0139	38.0394		1.50994	54.3988
			26.1303	10.0548		11.3667	40.1318		0.915654	39.1564
			19.957	11.9664		9.78926	43.2408		0.935436	30.5036
			15.3681	18.4523		9.03453	47.3215		0.606553	25.817
			13.1698	28.3057		8.61731	52.4083		0.958092	23.1412
			12.5379	40.4831		7.77186	53.3113		1.05761	21.4393
			16.739	44.9971		8.99725	51.929		1.01566	16.5434
			25.493	38.1987		10.3943	49.1678		1.13123	13.5379
			37.9477	27.346		12.7034	45.9937		0.880033	11.6378
			46.1243	21.9021		16.2142	44.0272		0.705972	10.5678
			44.6519	20.4137		19.8716	40.945		0.505693	10.455
			33.4012	22.2046		21.6319	40.5745		0.610638	11.5912
			19.4451	26.7672		21.553	35.0281		0.586278	18.2643
			11.0069	29.8858		21.2979	30.3379		0.381227	28.5879
			6.93928	31.125		19.9495	26.047		0.618742	37.5283
			6.76703	27.6033		20.6576	24.8429		1.57686	41.4224
			7.03819	24.4166		21.6347	24.4634		2.36093	46.5694
			6.29715	24.3484		23.7562	26.3047		3.31638	47.5359
			5.49412	24.7978		25.3312	29.9478		3.78001	45.7488
			5.95354	24.6565		29.839	34.406		3.72838	43.6386
			6.88967	23.9307		36.1091	36.7923		4.00748	41.4365
			7.42689	19.8668		44.4286	36.1462		6.70593	36.1164
			8.42216	14.1067		51.1867	30.1409		12.5185	27.5779
			8.0908	8.55358		54.6902	25.021		18.5826	20.9719
			9.33219	6.51553		59.5864	20.4504		22.9171	18.1499
			10.7241	5.516		65.0579	18.8806		24.2329	16.0187
			10.8232	5.40388		69.0668	21.7662		23.448	14.524
			11.952	5.15999		69.2752	26.6881		22.4632	16.1967
			11.7033	4.83811		66.3581	31.9326		21.1781	19.0481
			13.2279	4.56127		62.3872	35.9165		19.7633	26.4687
			15.3813	6.56581		62.6829	35.6908		17.8659	37.139
			17.4869	8.42567		63.8354	34.0642		16.4379	41.767
			20.7497	9.01807		66.4735	33.6487		16.8235	38.0084
			23.2999	9.96324		69.7274	36.8137		19.9017	26.5517
			24.0898	9.48238		75.8148	41.8786		22.8639	18.0482
			23.1405	7.1804		85.1329	45.7629		26.0441	12.8368
			24.1565	4.9309		95.6553	45.4139		27.2436	10.288
			26.7504	5.06067		100	38.6432		29.0038	8.4456
			29.1476	4.37674		98.2367	33.2137		30.4519	7.46101
			31.974	3.19523		93.0398	32.4649		32.286	7.69315
			30.1452	2.39532		86.4087	31.8372		33.9617	9.22489
			29.5055	1.78381		79.0794	28.836		35.3497	10.5735
			27.4642	2.62275		71.9621	22.7992		36.1541	9.58986
			25.347	1.9616		68.8665	16.962		33.8761	7.54823
			23.0293	3.68076		67.0835	14.2846		31.3784	6.92323
			20.7317	5.4049		67.1456	10.8858		28.8372	6.1572
			18.5607	7.44419		69.4136	8.21939		28.7773	5.14957
			19.2248	9.56315		70.8384	6.65313		29.6929	5.19903
			19.6735	13.1023		72.4862	6.74331		28.6958	5.44388
			18.8652	16.3224		71.8863	6.5946		27.2407	7.01921
			23.0598	18.1768		71.1331	6.29165		23.4684	9.58167
			33.4823	16.3518		72.2928	6.12561		17.7445	12.1157
			43.0661	13.6558		70.9712	5.78577		12.8747	11.9779
			46.9222	13.3988		72.1669	5.48119		9.66942	10.2363
			43.4307	13.3547		73.7154	6.32376
			38.3901	14.394		75.3562	7.27772		55.7036	7.15669
			32.1105	15.0682		75.9979	6.94367		72.7293	8.05608
			35.908	17.8014		75.3142	6.57893		88.3846	7.91333
			56.0086	20.7552		68.0684	7.57168		99.65	7.61492
			78.1351	21.4967		56.723	10.1685		100	7.67248
			79.9638	22.6267		49.8463	14.1617		98.3039	8.41854
			66.9442	21.2686		52.5508	18.9573		91.5225	8.81314
			45.5486	21.2362		66.4691	22.8447		84.7501	7.42122
			30.8577	22.8408		82.7609	20.4932		76.4965	6.31595
			22.7995	25.376		94.73	17.4526		69.3915	5.20563
			19.1571	27.662		95.5206	16.7652		64.149	4.93663
			18.1536	32.4978		87.2232	18.9083		57.311	4.86153
			19.195	41.0098		75.719	23.2102		53.4738	4.16894
			18.6697	51.947		66.1463	25.1557		51.3274	4.45031
			18.6599	56.6353		57.6915	22.6254		50.6981	3.85598
			19.68	55.1017		51.5278	18.9469		51.5791	3.31554
			21.4995	46.1564		51.7464	15.7154		55.3132	2.9662
			24.1238	39.109		55.5941	14.3497		57.6683	2.99325
			24.6706	33.0157		60.387	13.5392		54.1808	3.79394
			26.5556	28.7952		65.0392	12.2362		44.114	4.45194
			30.2075	25.4036		68.7662	11.926		33.1537	4.5592
			35.7698	23.6463		72.639	11.7498		26.9272	5.1534
			48.2901	21.8142		74.4801	13.2619		25.9729	4.93689
			67.7828	18.5768		71.3511	14.2155		29.15	3.74335
			87.1908	15.0702		68.4613	15.2702		34.5014	2.7951
			94.4527	12.5005		63.071	14.5327		42.5542	3.28128
			100	11.6398		58.5607	12.3116		50.1383	2.67949
			99.906	10.5567		57.3914	12.3333		52.8704	2.62063
			94.4879	9.14636		56.4798	14.416		48.2446	2.2359
			89.5382	9.34435		58.5808	18.0504		39.7901	2.28677
			84.4848	8.6409		60.2943	19.2791		31.7107	2.05798
			81.7082	7.28318		60.5444	17.5253		26.8148	2.01916
			77.6364	5.45661		58.3546	15.582		29.6761	2.70893
			76.806	4.9718		59.0449	16.65		36.8637	3.48929
			79.0271	3.97623		60.9808	18.9798		42.0008	4.23312
			79.6734	3.38878		59.6095	22.2648		44.9954	3.63703
			75.6641	3.22013		56.9456	22.9003		51.874	2.82714
			69.9366	3.13925		52.6723	23.9965		55.6216	1.40298
			62.9729	2.14777		46.3118	28.174		63.935	0.60438
			52.9504	1.97706		42.4445	34.568		67.6353	0.370124
			38.6634	1.77869		41.6071	42.697		72.0803	0.772142
						44.2603	46.9087		75.4716	1.32587
			6.59143	22.1323		43.8141	44.3614		75.5851	1.31178
			6.41254	34.4209		38.9723	42.6871		71.2531	1.40471
			7.60203	49.5789		29.8669	42.0724		63.8527	2.35555
			10.0337	62.8839		21.4991	41.0414		58.6073	3.04525
			12.382	65.4213		15.6177	40.9996		53.5667	4.11428
			20.4346	52.357		10.7281	39.489		52.2241	5.84628
			32.5978	38.1523		8.42867	41.9547		47.2552	6.74495
			44.788	25.9212		8.65935	42.4718		40.2361	9.5367
			55.937	22.618		9.59813	40.3525		30.2082	14.8952
			64.0446	18.4266		14.3097	38.117		23.2841	22.2956
			74.873	11.5338		20.1928	34.1834		20.25	26.7074
			75.8142	13.3967		28.2473	26.1496		22.2915	23.9187
			77.6712	12.4319		38.041	17.8516		30.3205	17.1796
			80.795	9.98379		47.3539	12.7277		41.7921	10.9545
			91.4081	10.2236		53.5879	9.15127		53.6921	7.40866
			98.3028	7.80004		55.7653	7.87741		62.1335	5.01058
			100	9.39863		57.6451	9.0373		64.5991	3.68992
			95.2553	10.1881		56.8731	13.3206		59.4341	3.793
			82.4317	14.115		54.0242	20.8188		49.6526	4.5015
			74.4047	19.2237		50.0247	28.7728		37.8381	5.47035
			67.8312	21.3219		47.4325	34.0347		27.3489	9.03217
			62.0711	15.4048		47.8327	38.1725		20.4763	13.4789
			53.8117	9.72501		50.7959	37.278		15.4813	17.3815
			45.6422	6.48105		56.6213	28.8712		11.6358	18.6156
			34.8036	6.60037		63.6559	19.0964		9.86315	16.3863
			29.8133	14.1727		66.6178	12.9832		9.48603	11.1415
			28.2268	26.4692		63.3849	9.99993		10.3135	7.42891
			26.5504	40.7836		61.4	9.58052		11.8179	6.64484
			25.6425	51.7938		57.9671	9.34241		12.9505	7.90395
			24.4055	68.0032		53.0185	11.2992		15.7476	10.7277
			19.1293	82.654		43.3749	16.4739		18.6229	13.9535
			12.1254	95.4388		35.2026	18.6761		20.8894	18.2108
			10.3104	97.4489		28.9282	14.8546		25.0892	22.3129
			8.29314	86.8975		28.8027	10.534		25.4526	20.3474
			7.48036	76.5985		31.7538	6.27553		26.5112	15.7005
			6.83751	66.6794		34.057	3.52283		28.8529	11.8716
			5.72349	60.2633		38.8083	2.44302		31.4079	10.2831
			3.38209	59.3387		46.8446	2.46997		36.0487	10.5114
			3.17944	63.3987		51.5571	3.77231		40.2084	11.6378
			3.49898	73.7215		52.2717	5.72888		46.041	11.7052
			3.96728	83.0441		51.5278	6.58467		52.4907	12.0794
			2.8646	88.3594		47.6454	5.96091		57.7055	11.3302
			2.38005	89.6008		43.5988	7.03068		60.7088	9.99004
			3.53888	84.648		39.7916	11.1439		59.5664	10.6052
			3.58808	84.4895		35.9488	16.931		56.5033	13.6699
			3.37063	80.2052		28.5149	24.5432		51.0231	16.711
			3.55806	79.7533		20.5777	31.2838		45.1557	18.1053
			6.04165	81.0661		14.5281	34.6238		36.5532	16.116
			7.61423	89.8604		9.37996	35.8133		26.2402	14.4629
			8.77123	100		6.86499	37.0222		19.4409	14.2687
			9.88357	99.6986		5.13179	37.4062		17.5831	13.7854
			11.1509	98.3705		3.24649	35.9193		13.9365	13.908
			11.1845	90.6386		3.50671	35.3946		13.0346	15.2401
			12.235	96.6451		2.6213	35.2792		11.2999	20.9075
			11.9924	89.3307		1.99955	37.9667		9.67457	26.8671
			10.592	85.8898		2.02284	47.3161		10.6344	29.6702
			7.90274	72.7908		1.56361	56.9252		11.0588	26.2258
			8.02373	64.2232		2.24713	70.6985		10.683	21.1349
			6.96566	52.3171		2.32582	84.3901		10.4013	16.3804
			7.39077	41.7668		1.6245	96.808		12.8463	12.7112
						1.5967	100		15.6192	10.4003
			7.86642	70.8836		1.91499	92.2267		21.3357	10.7824
			10.9614	89.4208		3.17271	75.9182		27.4885	14.0327
			10.7312	100		4.81931	62.0809		29.5745	20.7937
			12.2742	94.372		6.88486	50.742		26.6812	31.1143
			13.8048	81.9339		8.16631	39.7311		21.1516	39.5677
			13.8225	74.3138		10.4931	31.4585		12.564	45.4696
			12.1199	64.2904		11.9381	24.8902		6.25367	46.9177
			11.6884	54.3469		13.8138	21.2609		3.77101	45.664
			9.09486	46.6765		13.5706	22.3446		3.56061	43.1088
			8.71516	41.2881		13.5216	25.9189		2.32531	42.411
			9.29495	32.9883		14.8269	27.52		2.51741	42.2452
			9.16357	27.4736		17.4312	26.709		3.17794	42.5188
			10.5751	29.4947					4.49863	45.5628
			11.7197	42.6572		31.885	3.26611		5.46991	52.8912
			13.1926	53.6644		37.3141	1.71587		5.15224	68.4966
			19.1537	50.3772		43.0457	2.13622		6.82484	86.7417
			29.7068	39.4907		46.9396	4.10166		9.41959	98.0249
			41.9224	29.5331		49.4639	4.40021		11.6862	100
			48.3578	32.1961		49.0852	3.63865		15.6467	93.9283
			44.5139	36.3696		47.2642	4.84915		17.9567	80.3581
			35.026	45.9138		43.7358	5.37792		17.8854	64.2977
			26.9796	57.9228		40.3874	7.57138		17.7265	49.8807
			18.4684	66.4016		36.2223	6.9314		16.164	41.7224
			12.3613	58.3278		34.3933	6.79106		14.5827	39.9067
			8.66829	51.2511		36.9406	5.06319		12.1209	42.6789
			6.92999	53.7949		39.454	5.60408		12.2588	42.9582
			8.13589	54.9698		40.2746	3.03102		14.6841	37.1636
			8.1943	52.9911		38.1337	2.1321		20.3065	26.1042
			10.6909	47.428		36.0448	3.85213		27.7599	17.2506
			9.34656	44.9271		34.5631	4.74706		30.2125	13.1294
			11.4963	43.5804		36.4108	9.1431		29.4996	11.0508
			13.4766	38.162		38.3917	13.6989		25.645	9.28448
			15.6025	33.575		39.59	19.4673		20.5807	9.98933
			20.2454	26.4353		40.0467	21.9069		21.0746	10.008
			27.3343	23.0597		42.0346	19.2737		25.1903	8.98406
			37.615	22.4413		43.153	18.5658		27.7689	6.96562
			48.5283	19.6744		44.2916	17.6411		28.7067	4.8435
			61.697	18.1946		44.8528	18.3905		28.2733	3.28921
			71.1916	15.6251		41.5759	14.958		26.2814	2.91186
			72.1628	15.161		35.4529	14.9928		29.1099	3.03689
			69.8174	11.4309		30.3193	13.493		30.0067	3.39873
			63.9455	9.81242		27.717	11.9877		30.7461	3.48074
			59.0401	8.42043		27.9852	10.6692		30.9998	3.18977
			54.61	7.97224		31.4369	10.3176		27.0332	3.25942
			50.5324	8.81683		37.142	8.0389		24.0511	3.82469
			43.9385	10.5869		43.1176	8.55675		18.5646	7.55434
			40.0883	14.069		46.388	10.8144		14.4917	12.1177
			37.4455	14.2299		46.2367	10.2637		11.6735	16.5611
			36.6672	16.5841		42.7563	7.79283		11.2961	20.0004
			42.1305	15.878		40.6407	7.61189		9.1219	22.4913
			47.5216	19.681		38.1351	7.96736		10.4325	22.4054
			58.7739	23.1315		35.8584	7.83533		15.5525	22.8892
			69.7876	34.2474		34.1859	7.1661		23.9604	22.2247
			80.7141	45.3266		30.7915	9.53717		34.5169	19.6729
			94.7544	41.7195		27.5196	11.6884		45.5691	15.3383
			100	33.8956		24.7496	12.3976		45.4491	11
			98.8657	21.5568		19.0823	17.7131		35.1546	8.95671
			96.2738	14.7694		15.2611	22.7044		19.9662	8.40419
			94.3207	14.8021		11.7742	37.5218		11.0846	8.12223
			83.3231	17.5479		10.2915	54.5595		8.62063	8.82791
			63.6386	28.9689		9.87414	68.3944		8.44957	10.9521
			43.4179	40.7633		8.86761	65.8647		6.92925	13.2646
			26.3109	44.7773		8.22706	54.9686		5.31362	13.5168
			16.6497	35.0456		6.52248	49.6466		4.67348	13.1307
			11.6413	27.2559		5.79842	57.653		3.79431	12.7766
			8.75448	27.4198		5.55218	71.4972		3.41822	11.8476
			7.75679	31.2046		6.39583	78.7349		3.27319	9.81903
			6.91801	28.3527		7.98949	80.4563		3.4936	7.97703
			4.2933	23.5821		9.82238	83.5805		3.1415	8.16361
			3.40828	12.7058		11.4701	86.7819		3.67415	9.00788
			4.30979	8.34884		10.9324	93.4682		3.17792	10.7702
			4.30996	4.24806		9.90883	100		3.91532	11.6423
			4.8571	2.21526		9.18675	97.7331		3.737	11.0954
			6.1481	3.56226		13.1886	92.7734		4.71238	8.18502
			5.71134	7.23811		22.9189	82.8105		6.10224	6.01842
			6.09521	15.1865		37.6063	65.7305		8.9556	3.4677
			4.4601	22.2745		50.4391	50.9046		13.0791	2.80556
			3.07141	33.6584		54.768	44.4144		19.1964	2.89591
			3.73336	32.5327		52.6639	43.1364		30.0971	1.9338
			4.59531	47.3776		47.8473	45.5266		42.9095	1.7406
			7.33767	53.6788		48.2185	63.4462		62.985	1.88776
			10.0067	45.2402		51.8811	80.3907		78.6879	2.36465
			12.0046	27.098		59.555	80.4545		84.9744	2.38429
			17.6148	14.0612		67.1124	57.0218		77.9102	1.46115
			28.444	5.65232		77.4526	34.9091		59.555	2.7999
			45.7854	4.52613		86.2594	23.2044		38.4175	5.61129
			60.6731	3.77362		90.7382	16.2584		24.3005	7.28759
			71.7458	3.22857		88.6432	13.7		18.0853	6.70592
			77.7034	1.49137		84.8794	12.3791		16.809	5.35769
			74.7083	2.88564		82.3443	10.2472		22.5112	4.28421
			71.943	5.7914		81.5366	8.97961		35.3456	4.40443
			65.5438	4.81729		83.5467	9.62982		46.787	4.32759
			64.706	5.62696		85.6794	10.4077		54.5409	2.83786
			66.1727	5.67709		84.0559	10.4613		55.9299	1.30331
			64.4891	7.84464		76.537	12.5905		50.7441	0.8095
			58.0355	8.79097		69.4365	15.3038		43.7451	0.857452
			48.534	8.48829		63.1832	15.8191		41.2952	0.747026
						59.2283	18.9914		42.5988	0.422032
			8.99667	38.8382		56.5304	22.0977		44.5626	0.412501
			8.7054	46.4136		59.9507	24.328		45.2567	0.693633
			7.55333	47.1681		71.2887	19.9644		40.2861	0.81085
			6.5436	51.7657		88.6238	17.6097		31.8853	0.854804
			5.67787	65.129		98.5543	16.6861		25.2631	1.44902
			6.08148	84.6834		100	16.1623		25.4409	2.57757
			7.85048	100		96.5013	18.5545		30.3598	4.67775
			10.0656	98.8763		91.3245	19.9501		35.3528	6.52009
			11.2959	83.6097		89.2126	20.393		37.6649	6.80455
			10.7388	61.4941		89.1677	18.5512		35.6193	5.37617
			11.9414	40.5975		83.6183	20.7931		32.0393	3.81907
			17.1912	26.9393		74.2511	21.3058		31.1032	3.35641
			26.5789	19.5989		67.3386	25.6849		31.0476	3.48189
			36.3111	13.8432		65.9151	27.8549		31.6325	5.18637
			46.3736	13.3941		63.9059	35.7509		29.5104	9.37324
			57.2216	11.9538		61.2871	42.2672		26.1705	15.447
			66.9305	14.5022		60.2111	45.5106		24.8782	20.5742
			72.4334	17.5446		59.9377	39.5995		27.236	23.4456
			72.9457	15.5036		64.9258	35.8237		34.9838	25.46
			73.6274	12.1276		70.712	34.3816		41.1251	26.14
			78.7837	8.91727		77.064	38.5857		39.1127	24.9032
			85.8774	7.52633		81.2669	45.3447		31.1552	22.4742
			94.2865	6.85946		76.8978	43.8281		21.7581	21.5234
			97.9879	4.89818		72.4768	38.6208		15.8341	22.8973
			95.956	3.76644		73.2545	30.6504		14.5202	22.5163
			91.4948	3.26734		70.3757	26.1664		13.9688	20.8258
			82.6264	3.07125		68.4473	22.0911		14.6448	20.5118
			75.0472	2.93699		64.8233	21.6887		15.5037	24.9514
			60.6798	2.83984		60.7616	19.6749		17.3947	30.1603
			49.5737	3.57351		56.7982	19.2065		20.9423	35.3417
			41.7248	5.41376		52.4813	18.711		24.5724	33.9834
			35.1763	4.94909		49.9012	20.1908		28.706	30.2361
			30.781	7.24052		52.726	24.0162		32.3414	25.5066
			23.9041	12.8041		59.7033	26.8837		35.1793	22.2567
			20.3763	21.6583		65.1269	26.8509		38.925	18.0348
			19.5321	28.4731		60.849	27.5788		41.5392	14.2209
			19.9078	26.0392		48.6335	28.7752		42.8662	10.4809
			23.328	19.8854		37.4053	25.2816		40.1463	8.27768
			28.3373	19.8248					34.3556	7.22995
			32.8585	26.9028		43.0089	0.515364		30.9629	7.8193
			33.026	36.2191		51.3442	0.397495		26.5053	7.53678
			32.2297	38.5943		59.4078	0.788525		24.6283	6.85192
			29.2465	32.0378		63.4997	1.44891		23.3193	5.91128
			26.4922	22.5436		62.6461	2.43512		21.6176	5.64738
			21.0916	20.2927		60.8301	3.0464		20.4089	5.67221
			14.6111	22.8767		60.0829	2.47043		20.3755	5.99141
			9.54782	24.7772		60.5245	1.85168		19.8341	6.90941
			9.59372	30.0212		60.9046	1.85367		19.4715	9.11233
			10.3852	40.1345		59.6786	1.69883		19.6807	13.4061
			12.3509	55.5852		56.1758	1.9344		20.6726	17.069
			13.0165	74.9037		53.1331	2.49039		23.3325	17.6431
			11.6491	83.0939		48.178	3.01186		26.4796	15.4976
			11.0685	90.5253		45.2279	4.62316		31.5419	14.226
			12.7251	96.8574		42.4303	7.5805		36.8185	15.9098
			15.5171	93.6065		38.8743	10.5426		39.5053	19.499
			19.8365	83.4904		38.2352	12.8637		38.1384	22.7742
			25.546	72.7137		35.8155	13.883		35.066	27.454
			38.788	55.2472		32.1117	14.5381		33.7182	33.4039
			56.8355	38.8721		29.9167	17.6526		31.784	43.329
			74.7743	33.1479		29.5307	23.8434		26.7628	55.0889
			90.4808	32.7763		28.9512	30.8766		21.746	65.6056
			100	30.6289		27.6238	43.6243		18.92	71.4083
			98.9737	27.8503		27.8824	65.0976		18.0455	69.6967
			94.4802	27.5374		26.7264	87.9087		18.0777	62.1576
			90.7653	32.1162		24.9596	100		19.5885	49.6844
			88.1851	35.5451		24.9268	99.2027		22.5093	38.0624
			88.7161	32.5086		25.7045	83.9708		27.406	30.7999
			88.9014	23.2064		29.1842	65.8595		33.0144	26.5577
			85.9021	19.4105		36.2522	49.0967		39.2789	23.6626
			82.6355	17.6641		41.6505	37.7579		41.0475	22.0398
			76.7578	17.7208		43.8839	32.875		46.9234	21.1377
			71.8572	13.4704		45.6952	30.4459		51.0797	21.0315
			65.9903	11.4909		48.271	28.9717		49.7956	18.256
			62.2806	11.545		52.1073	27.1252		48.0212	14.1598
			58.7841	12.065		53.1208	24.7087		46.6457	11.892
			55.5409	14.4235		55.202	23.9482		43.3435	12.1857
			55.3324	16.7034		56.8824	23.5567		39.0789	13.836
			55.4596	12.9174		62.7785	23.653		33.8295	13.6982
			53.3191	7.15231		65.406	23.9207		29.1897	14.272
			44.4728	4.07814		66.8482	25.9229		22.6346	16.938
			32.4142	4.0343		62.0336	26.6255		19.2243	19.156
						50.7782	34.1186		14.3814	22.0677
			8.50236	49.2514		37.983	49.4185		10.8153	25.0689
			6.5148	66.2042		29.4693	64.4608		10.526	26.5567
			4.514	77.9322		24.7467	72.8759		10.2076	27.2744
			4.3764	87.4395		20.9059	72.0735		11.0054	30.383
			3.17155	91.2384		17.8939	65.6645		9.73207	32.0885
			3.57081	92.4613		18.6142	56.5261		8.40208	32.3049
			3.59681	84.3626		19.0589	47.4282		5.97037	30.738
			4.00628	73.9737		20.7066	38.3726		6.43584	29.1366
			4.66717	66.0387		21.5131	31.8876		7.10158	26.4301
			4.93472	62.6794		22.7568	26.7122		9.75421	23.9298
			3.94649	74.0102		28.9529	21.6153		17.2906	19.4861
			2.63936	78.5488		34.0199	17.8573		23.1379	12.4276
			2.15423	77.6276		37.5071	15.432		29.6171	7.33757
			1.72594	77.7871		37.4769	14.0608		31.5803	5.56716
			1.07875	86.2911		43.5888	10.6641		33.473	4.1337
			1.48252	96.0351		55.4267	7.63044		33.7578	3.4538
			1.95999	95.9123		63.7373	5.92657		35.2526	2.28894
			2.20291	75.3773		66.1972	4.40396		39.6168	1.7315
			1.75698	55.9614		62.0365	4.25767		46.0679	1.0378
			1.64411	46.0341		59.9413	3.03639		45.2759	1.33337
			2.04146	49.9103		60.9756	2.33158		40.8268	1.58157
			1.7758	49.9876		64.4009	2.35976		32.9694	2.19966
			2.34745	51.4536		66.6504	2.6767		27.2551	3.11392
			1.94309	48.9336		65.5991	3.79515		29.4352	3.17559
			3.10962	41.9605		63.3545	4.00502		39.8955	2.99448
			4.70154	32.2844		56.9802	5.11266		54.0444	3.13154
			4.21222	27.7297		55.6183	8.30878		68.767	2.89151
			3.92452	29.1719		57.015	12.3657		77.678	3.40216
			3.15927	33.1285		57.7208	12.2393		80.185	2.55853
			2.28182	39.4449		56.8216	8.08988		74.6748	2.55378
			1.90427	46.5532		54.2388	3.94975		67.7332	1.68163
			1.44119	47.8411		51.5309	3.09971		64.0114	1.14355
			1.35447	50.3981		51.5504	2.89243		56.6562	0.991926
			1.90966	44.3962		49.6932	3.71651		52.0761	0.999631
			2.3455	43.743		49.0891	3.6501		47.3783	1.13484
			3.3495	48.6195		44.0864	4.83134		40.9811	2.07246
			3.90481	54.8016		39.4789	5.27177		31.5413	3.69821
			3.63308	58.3751		32.516	6.28979		24.7482	6.14057
			2.60836	61.0107		30.4965	7.45888		19.5295	9.06296
			2.36551	57.1303		29.3368	10.779		17.5816	12.3935
			1.39516	57.555		30.7703	18.4057		15.1189	14.0931
			1.50323	67.3344		30.884	30.5295		15.262	12.3277
			1.98169	76.6886		28.139	40.1978		15.889	10.1131
			2.87119	85.9313		30.9091	41.2226		20.726	8.28828
			2.14432	84.4198		31.1105	35.5213		30.3662	8.21655
			2.71887	84.0555		35.4872	26.1592		42.5212	8.38918
			2.8212	80.6954		40.2303	17.8711		49.7079	9.43522
			1.59336	85.4669		46.9555	16.3863		48.1529	13.2336
			2.37954	80.4335		55.026	17.0153		39.9322	18.6796
			2.44984	73.9894		66.4611	19.5043		28.8982	21.9825
			3.27022	60.5157		75.3447	20.1462
			4.82812	54.593		77.294	20.9075		22.6077	1.98504
			5.79014	50.2949		72.4717	21.2245		28.7985	1.76965
			7.99637	47.5627		61.993	19.3479		37.4518	1.07857
			10.7844	42.3183		52.2547	18.8588		45.5409	0.463815
			18.4063	35.375		42.9941	21.6223		53.2699	0.766868
			31.277	21.6919		39.1029	28.0412		62.3533	1.22472
			40.68	15.6075		36.2574	35.1333		72.2414	1.48904
			43.2672	13.634		30.9677	39.5579		80.4973	2.43571
			46.257	15.4821		28.4474	43.5769		81.1869	2.80836
			52.6616	12.8623		26.3141	45.0776		75.7578	3.39509
			62.8717	14.1499		26.5514	43.2313		69.9321	4.39634
			70.6214	16.0549		26.5541	40.0018		65.603	5.6025
			73.9272	17.1094		26.5635	37.8962		67.9198	5.27139
			79.2169	23.6268		26.8509	40.4081		71.1223	6.00972
			85.5281	19.4964		29.0285	42.1396		72.8607	6.36436
			90.4884	13.5306		35.4505	38.354		74.4146	7.4959
			90.362	14.6069		43.9859	33.9052		75.8339	8.78728
			89.9721	17.6221		49.8609	35.437		73.5193	10.2516
			91.5017	20.7602		48.6496	41.6026		67.9663	10.1292
			92.5053	25.6001		41.4348	47.7488		61.5606	12.3739
			88.0335	32.1079		36.4837	52.3359		59.1614	14.0725
			72.9817	48.3888		33.907	49.5739		60.9609	15.2161
			55.7499	65.6523		34.7441	40.6604		65.5713	16.8372
			40.3695	85.6303		39.563	30.5712		71.3025	19.5051
			33.5896	100		46.878	22.0227		79.3467	21.1222
			37.6998	96.1984		58.7111	15.657		90.5855	30.2213
			56.28	73.1725		74.294	12.5793		97.9961	36.4077
			78.9572	46.4732		89.6818	12.4302		100	37.3342
			93.436	28.0274		99.8173	14.1204		95.8221	35.199
			91.6725	20.7097		99.6233	16.4538		88.7601	30.3867
			75.9806	15.237		91.8607	14.3934		81.8886	25.9645
			54.5924	10.6344		91.2286	9.75278		76.3201	22.1113
			40.2321	7.67889		96.3977	6.68554		73.401	17.2455
			30.3176	3.84415		100	5.12993		73.224	16.9171
			27.4614	1.6243		89.9705	3.63094		74.0361	15.9743
			29.8195	4.08328		73.6655	2.66683		74.9551	16.2348
			32.3947	6.84601		57.4203	2.89921		74.1092	18.4386
			36.361	5.14184		55.2542	2.77963		70.4598	19.263
			49.5618	4.90004		55.9456	3.61509		65.2888	20.2987
			63.0236	4.60043		59.4451	3.93419		61.2526	21.6428
			80.5	3.29985		61.6964	3.69032		58.7783	23.4993
			90.8132	3.47983		69.9777	4.35668		59.1645	22.1478
			97.122	9.5439		77.5218	5.77322		59.9605	19.6516
			99.4836	14.5156		82.0054	8.86582		57.7427	19.766
			100	22.9306		74.6163	13.1319		52.9435	18.6047
			97.7495	35.8178		60.1141	16.9904		46.748	16.7489
			89.6034	37.8096		42.61	19.8032		39.8436	16.2813
			84.0409	30.2778		31.3811	21.33		36.6218	15.726
			68.7022	21.1599		25.6925	22.0391		36.4828	14.832
			45.6103	13.3072		25.2273	23.5776		39.1561	13.8774
						24.624	27.3534		42.2972	15.4925
			2.14364	16.4726		23.5044	31.7807		41.8146	21.1891
			1.71322	22.321		23.0398	34.5101		34.9667	27.7103
			1.46233	25.8574		25.4341	32.7347		28.8367	30.2338
			2.20539	25.7235		27.5754	31.2272		26.9114	27.3654
			3.36056	23.6787		27.6855	29.7141		29.3087	21.6637
			3.41742	27.2365		25.6415	30.7334		30.5553	20.4882
			4.67531	30.579		22.3312	31.8232		27.6754	18.6717
			5.46833	29.9997		19.1017	30.4462		22.6048	17.0715
			6.24603	23.1548		18.0907	26.7062		17.3655	16.3372
			9.74167	14.3603		18.0204	22.7106		14.417	13.0021
			19.8549	9.49672		17.6441	20.921		13.2361	9.67593
			30.9151	8.94748		15.171	22.6594		12.3567	7.51142
			39.4078	9.78225		13.6375	22.6066		14.3534	5.55783
			39.6127	6.33698		12.0451	22.0568		18.6841	3.49214
			38.847	2.42833		10.62	22.0176		24.4555	1.64719
			35.8075	0.820104		9.54323	24.5506		32.3402	0.796743
			34.7707	0.352201		7.42233	30.3226		39.5854	1.62819
			35.7471	0.439156		6.82626	38.1521		46.7162	2.2916
			33.9543	1.19534		6.09906	40.9455		49.2474	1.5659
			28.6882	1.4206		5.39689	36.0697		48.2465	2.54133
			23.1922	2.14023		7.09663	26.6431		43.4119	3.51304
			19.768	2.01636		8.97098	21.9361		38.8137	3.7533
			21.7523	2.67077		10.1596	20.9648		34.6714	5.23318
			25.7184	2.64396		12.4494	21.4891		30.1047	7.66708
			31.8212	2.53455		13.9481	20.873		24.5337	12.6812
			40.7505	3.90941		13.974	19.5515		17.6142	22.2351
			44.3305	5.34348		12.1124	19.7916		12.806	27.5371
			37.1056	8.34926		9.25411	21.8262		8.2601	28.2526
			28.5895	17.1067		7.15818	22.1417		6.62647	26.5188
			17.7701	27.8024		8.34414	20.8863		4.96418	27.8733
			11.244	34.1897		8.13853	19.0676		4.50164	25.943
			7.50602	38.4851		7.9028	21.2836		4.59812	21.7
			4.9616	44.4019		6.79436	23.7061		4.85106	16.4182
			2.29867	47.6165		6.66575	24.4022		4.72747	12.8797
			1.4091	43.7977		7.04679	24.1087		4.19345	11.9603
			1.30381	38.0045		7.10342	30.7559		3.99458	12.7906
			2.05837	34.0425		7.93067	43.0066		3.36895	13.7066
			2.234	34.7792		8.65779	52.3079		2.69238	13.9864
			2.04376	35.2755		9.92469	58.6272		2.75615	11.7759
			1.47284	34.4213		11.0228	62.6786		2.92332	13.208
			2.30644	28.9398		11.232	68.3954		3.05738	13.7467
			2.0852	27.5286		11.683	71.1954		2.92704	14.823
			1.80996	28.3953		11.7762	69.5814		3.13215	16.8183
			1.09631	29.4557		12.7355	64.1022		2.86508	19.3327
			0.590589	36.2113		13.7119	57.6843		2.31544	25.4893
			1.66729	45.8197		17.022	51.7614		1.84085	32.8718
			1.99058	53.8824		21.3393	45.4244		1.65394	32.5597
			3.67854	57.0181		26.3863	35.0403		1.40668	24.7046
			3.9661	64.6744		31.1078	24.7362		0.828884	18.4247
			4.14145	69.6133		33.3229	17.963		0.770274	17.9573
			8.02331	72.5191		36.8738	13.8413		1.51339	21.5092
			8.53205	71.0786		42.6202	11.9116		1.52179	30.9258
			9.63395	72.5697		49.0914	13.4824		0.640251	45.0637
			10.7983	67.4122		51.7672	18.2887		0.471645	53.1047
			13.1634	60.3269		53.3228	23.4458		0.607924	49.7654
			21.2885	46.6475		53.2727	24.1339		0.722519	42.1328
			28.4325	34.5076		54.4447	19.222		0.887038	44.2582
			34.0158	26.4565		58.908	14.9246		1.48139	57.4767
			30.8543	24.8406		59.556	11.464		2.0264	71.9983
			22.5855	18.0538		57.2073	10.3689		2.24855	76.9595
			15.2992	15.3579		54.8325	10.5073		2.64856	73.4395
			14.3878	19.2306		53.8151	10.9978		2.89342	66.528
			15.2474	23.2819		57.2515	11.788		3.23954	58.5375
			16.7245	23.3071		63.5149	13.0627		3.09113	52.4902
			21.065	17.9086		70.7808	18.0355		3.14992	53.1302
			27.5226	13.6678		77.8111	25.1053		2.88766	50.9626
			34.3794	12.8735		79.9444	29.5829		2.10279	44.48
			38.9185	12.2982		80.3362	28.9787		1.87589	34.0721
			41.4634	14.2312		81.2764	24.1721		1.88123	29.4199
			42.4997	15.1631		84.7954	18.878		1.95661	30.8183
			42.3677	19.212		90.2259	15.8021		2.08608	36.8065
			45.4669	20.07		92.6382	14.7937		1.77688	35.8957
			46.8884	16.9597		86.2664	13.6859		1.60375	26.1539
			57.2022	14.2848		70.9609	13.7995		1.46943	16.9317
			68.1956	13.0171		53.2659	17.6222		1.27692	13.2697
			81.5197	16.498		38.8713	22.15		2.01325	14.0315
			94.3733	20.8418		28.4213	23.0723		2.7014	21.7501
			100	29.5295		20.8742	20.1746		2.50526	36.2524
			97.1095	35.0971					2.22091	54.5469
			87.3498	30.2533		10.609	4.89287		2.32964	74.8084
			76.626	26.15		15.0996	5.57664		1.98796	85.4975
			67.3414	24.3402		20.4622	6.78324		2.43767	81.7087
			59.3777	24.1352		26.3535	8.02231		2.62761	71.1338
			48.1615	21.0576		31.9189	9.77763		2.86746	57.5094
			39.2744	15.5944		37.7701	9.8297		2.98302	51.2483
			27.5473	12.9976		42.9066	7.22121		3.24406	60.1897
			17.8478	13.0895		47.0311	5.81436		3.27858	79.0697
			17.2298	17.5635		48.2713	4.68778		2.96365	99.4837
			19.7484	23.3409		48.6435	3.6405		3.04008	100
			21.6033	32.908		49.5559	2.22031		2.85685	82.8593
			15.7845	45.1145		52.9796	1.65518		2.78554	55.0748
			9.48192	52.7377		56.692	1.85498		2.51109	30.1491
			6.6412	60.0832		63.6099	2.33387		1.91885	17.9022
			4.44669	64.0946		73.871	2.53567		1.65499	17.8659
			5.37095	61.7444		82.8914	4.46202		1.57766	27.4769
			5.55774	53.5366		85.6045	8.37161		2.84779	41.9442
			5.70855	45.9513		87.3308	10.6747		3.04869	48.1643
			5.54888	48.0528		94.1536	10.1629		3.32909	38.6216
			4.58028	51.0603		100	8.8955		3.03916	27.4388
			4.15005	51.5351		96.7867	8.68957		2.91344	17.5695
			3.88262	49.8073		83.8589	6.51288		3.71322	16.3567
			3.10709	48.722		68.6071	6.56313		3.97727	18.0167
			4.53882	51.1568		56.3298	6.57286		3.91441	22.0754
			6.78051	55.0261		49.0957	6.74177		3.37917	22.7648
			11.1578	54.463		42.7007	7.25053		2.63985	25.4767
			12.758	54.7278		36.0805	8.00329		2.64075	25.9266
			13.2379	52.741		28.9576	12.6608		2.39881	20.8485
			9.23741	50.9128		22.7861	19.0087		2.39358	17.4077
			5.25604	52.9178		18.095	26.6617		2.37195	18.8023
			2.95694	59.7064		13.7716	37.1238		3.07556	17.2488
			2.87988	67.7727		10.8202	47.4634		4.88435	14.5534
			2.35042	71.253		8.78421	59.7044		7.65173	12.1641
			2.71021	69.8991		7.34069	70.0075		10.6706	11.9981
			2.3448	68.692		6.33529	78.1138		13.8207	12.2931
			2.56132	75.1168		5.4066	80.0636		16.8941	13.7059
			3.82587	86.1322		4.94593	81.783		19.898	10.8707
			4.95254	94.849		4.18068	85.3462		21.0892	6.8409
			6.60989	97.0947		3.79744	88.5684		19.553	4.22082
			9.57753	97.0415		2.89561	94.248		17.6519	3.52082
			10.7688	100		2.35877	95.94		16.2619	3.13668
			12.6931	99.0246		2.50644	100		15.8791	3.87222
			13.6093	93.6401		2.20299	95.6371		14.9655	4.00605
			12.2422	84.3906		2.0497	88.9651		15.2837	3.23
			11.5907	74.6219		1.55554	78.017		15.3142	3.31309
			10.3991	61.3865		1.79748	70.0362		15.2646	2.82757
						1.4871	69.7575		15.4028	2.45271
			23.4826	19.3045		1.39901	72.093		14.7985	2.89374
			33.3356	21.736		1.46716	73.1239		14.4015	3.50633
			42.8663	19.9105		1.75097	73.7628		14.479	3.80434
			48.597	15.339		1.99649	71.7437		13.1551	4.00141
			58.2106	12.5403		2.09783	62.1254		9.98904	6.3446
			71.2228	16.4872		2.67336	53.4402		7.37956	7.34899
			86.8362	20.8692		3.035	49.7974		5.91573	9.91742
			98.656	28.0972		3.57219	53.4252		4.51662	12.7029
			91.9943	45.3466		3.94365	54.8628		4.13884	17.2924
			72.4522	74.5345		4.11281	50.1583		4.38113	21.3602
			49.0834	93.9138		4.29595	42.3129		4.24273	30.423
			33.6176	95.8349		5.17506	32.6775		4.74213	42.7145
			23.4281	84.3859		5.57315	27.712		6.0177	55.1495
			16.544	82.5795		7.2228	23.309		7.83235	49.5752
			12.972	81.6325		8.78096	17.6972		10.1422	33.9567
			12.7577	78.6723		10.8839	13.0154		15.0782	19.1625
			12.4295	87.4527		15.7743	10.3098		21.7837	13.0813
			12.2815	100		21.7284	8.72777		28.6785	9.19592
			11.8017	95.0542		26.3754	9.69404		34.211	8.5243
			10.4904	79.2678		28.7522	10.8917		40.5637	8.0756
			9.28118	63.8822		27.6889	8.26637		47.5124	7.46343
			9.52869	58.2805		26.6771	7.17775		54.1453	7.19517
			10.992	69.4341		28.3205	6.52046		57.0088	6.19754
			14.3703	78.0428		31.1713	7.08854		52.656	5.07016
			18.2886	83.8238		36.5471	9.06541		42.631	4.53234
			26.769	79.7962		40.4968	10.3157		30.5324	4.6601
			35.4956	72.3064		42.2151	10.3044		21.858	5.14095
			40.7471	66.2837		42.3663	12.0365		17.4568	7.68295
			41.6343	55.1408		40.6668	17.996		15.964	10.1872
			40.8691	45.9217		37.9389	30.9761		15.0955	13.4458
			40.352	36.3701		33.2812	45.1719		13.2599	15.0609
			48.2245	33.3742
			53.3487	31.5004		19.6308	6.30817
			50.972	37.3951		27.911	4.7462
			41.243	43.2286		33.9057	6.54416
			37.9402	45.4811		37.4734	7.61623
			39.7313	54.1406		41.564	7.70152
			35.7952	61.1795		45.0405	8.89795
			30.0854	63.7878		47.9166	8.87478
			22.9224	56.8747		49.1513	7.31035
			16.6414	45.502		49.9645	7.16695
			18.1128	35.8597		48.5498	9.33394
			14.8999	33.492		49.793	10.3635
			15.9386	34.7214		50.5267	12.6496
			15.7365	32.0548		49.636	16.3226
			15.3563	27.1659		46.6028	24.7155
			21.0734	18.935		44.199	30.3624
			31.6545	14.8059		42.2242	34.8647
			42.4706	11.8904		40.4761	30.207
			53.649	13.1811		35.9236	23.5956
			56.4459	11.6919		33.2832	18.2643
			57.199	10.7061		31.9651	18.0467
			53.5336	10.9406		31.0498	20.4441
			56.8623	10.0659		29.1289	24.4229
			58.2493	7.45593		25.1277	30.9043
			54.3553	6.26514		20.8609	36.8819
			44.3049	5.77828		17.2372	43.3145
			39.064	4.2746		12.7318	52.997
			35.8394	5.93611		8.78477	66.2382
			30.3548	4.32025		6.72361	74.1814
			20.8799	4.8418		5.20508	80.136
			15.6642	8.15252		3.92131	85.9326
			10.1558	9.34835		3.6381	95.1108
			8.42591	10.438		3.1832	100
			6.54732	12.8019		2.60005	94.3665
			5.38965	22.6764		2.35168	91.6512
			5.3438	35.7188		2.9768	83.8538
			6.61212	46.6928		2.91475	81.1367
			7.00201	49.9435		2.83482	80.5811
			6.60819	51.2881		3.36247	75.9586
			7.02794	55.4177		3.19673	71.169
			9.60455	60.4239		2.40275	71.3757
			14.0833	69.8142		2.34292	69.6778
			24.0398	65.484		2.99526	67.2717
			35.4425	61.3708		2.33424	66.0058
			51.2633	43.8998		2.75834	70.4613
			56.7783	28.6539		3.64468	74.7694
			60.2867	24.1541		4.98793	73.2309
			57.0213	29.3014		5.49798	64.8816
			55.5549	40.9312		6.30506	53.6697
			52.859	44.8424		5.9063	45.1855
			50.4468	44.597		6.15641	42.2299
			53.6828	34.1142		5.7085	42.4173
			59.6258	22.741		5.93299	46.0109
			72.4296	21.0861		6.5152	48.3349
			87.943	22.8871		7.51949	47.4533
			97.9385	26.4704		8.34996	40.7891
			100	29.9996		11.3221	28.8467
			96.4373	25.8198		13.6896	18.94
			90.2153	13.0358		17.0826	15.5516
			85.2595	6.79985		20.7308	13.7467
			80.318	4.16655		22.1614	13.0814
			70.1877	4.18618		23.3171	12.3204
			65.3955	4.36789		23.5841	9.36721
			60.0282	6.68982		25.2052	7.65806
			56.0078	10.0739		28.2571	6.90955
			48.7586	12.5059		33.748	9.49766
			41.675	19.6001		41.5468	13.7384
			34.2435	29.5518		49.1937	19.7634
			30.2388	31.148		56.0099	22.9064
			27.4572	28.7363		59.8321	24.2212
			27.3305	27.5622		62.7698	22.0855
			27.3878	26.3724		63.0047	12.9412
			32.9692	23.4126		62.5093	6.88547
			41.6882	19.7142		64.3242	6.66232
			47.0638	12.0126		63.2795	5.11421
			43.8106	9.07157		61.1983	5.29311
			42.5484	7.29149		58.7179	7.64744
			42.4661	6.71787		54.0692	10.6115
			48.5683	4.32769		50.2857	12.2423
			57.3916	10.2089		51.8351	13.6554
			72.7788	24.5672		53.3053	11.5569
			87.2476	37.6908		53.5514	10.0313
			97.369	42.7089		50.2317	10.5172
			93.8065	31.0092		44.14	10.4998
			72.8309	15.9578		38.1063	8.95892
			52.3482	9.57865		33.1741	7.15019
			41.4926	6.93962		32.3167	6.74206
			45.8615	6.52603		34.0424	5.90065
			43.9873	6.04636		36.527	4.13938
						41.1335	2.79704
			4.79785	8.39763		50.6092	2.51878
			4.23071	11.2999		61.3194	3.21204
			3.55027	14.5799		66.9027	2.825
			3.02693	18.4087		63.9287	3.73841
			1.23857	19.0461		54.1645	4.57208
			1.39471	15.8273		41.4338	4.0867
			1.32545	11.7652		31.9307	3.87845
			1.88758	6.22464		26.9764	4.8057
			1.31225	5.76026		23.7931	7.79319
			2.57624	8.05663		20.661	11.0655
			3.46974	10.9676		19.6042	13.8627
			3.39669	14.0005		19.3182	13.9111
			4.30626	15.9912		19.8814	14.1146
			4.61056	16.5868		22.0145	12.537
			3.42091	15.4108		24.7415	15.6659
			2.39093	14.7116		30.2905	16.1292
			1.10457	14.8817		38.5815	15.2236
			2.50017	18.8983		52.0845	12.4761
			2.946	24.927		65.7364	11.8521
			4.08173	31.4021		74.6861	14.0473
			4.65035	32.119		81.5474	16.8605
			3.56243	29.4459		84.1916	19.589
			2.32046	24.9079		83.0482	20.3442
			1.66493	21.375		82.6091	22.7393
			2.50799	20.7377		81.459	22.6248
			3.31653	20.2598		80.5258	20.5362
			3.41362	21.9138		79.7007	16.1564
			4.40969	29.7306		75.5495	15.1781
			4.33155	39.1287		72.8404	13.9448
			5.84196	48.5258		66.9362	13.294
			6.46784	47.6118		59.1369	11.3909
			8.36845	37.7554		53.4634	8.85508
			8.54781	23.3275		50.5294	6.99385
			10.8313	14.2049		48.942	4.84739
			16.5994	9.64985		48.85	7.15622
			23.7196	9.87737		48.9489	4.27205
			33.3763	11.0935		48.5379	3.12781
			39.6655	14.0777		49.1804	2.80749
			39.9763	17.803		49.9327	3.89291
			34.849	22.7449		48.8573	3.45732
			29.2039	26.637		48.1641	4.4912
			27.8859	28.4668		47.5675	5.47387
			28.0196	28.2835		47.2666	6.95395
			28.1944	26.7781		49.6967	10.9874
			26.7284	23.0287		54.2959	14.8714
			24.6577	24.0083		60.561	15.9434
			23.5292	27.5231		69.4257	13.2347
			28.4988	33.857		72.683	8.57318
			33.4304	42.5572		72.3093	5.00119
			40.1346	45.3955		68.7561	5.41535
			43.538	43.5099		65.9425	6.13441
			44.8846	36.7423		61.86	5.80046
			42.4332	31.0743		58.7571	5.04688
			41.3792	24.0147		56.0377	5.28733
			46.4093	19.182		50.5134	4.88937
			59.6855	12.7095		46.6166	6.27118
			69.3926	7.49244		49.1242	7.01107
			75.5004	5.03493		52.5584	4.53201
			80.1206	3.27132		53.8381	8.73552
			79.6293	2.57584		53.3278	14.4494
			74.4997	2.34124		51.2137	16.08
			71.2318	2.69155		53.1367	19.5553
			71.7567	2.13399		59.017	19.2884
			71.7089	2.27781		67.1883	18.6065
			70.948	3.12003		76.6771	16.5726
			70.1948	3.23752		87.3116	18.3779
			68.9583	3.56247		95.9783	21.1884
			72.5432	3.53343		100	25.9159
			73.473	3.84859		96.4307	34.4836
			72.6954	5.98753		93.053	43.1313
			59.6643	7.88566		91.0729	46.6367
			48.9223	10.3086		89.9199	43.4726
			37.1185	13.3844		90.1974	40.3425
			31.1252	17.4027		87.3338	38.4988
			27.8151	23.7078		82.1513	35.599
			22.4369	30.432		73.3491	33.2224
			18.9628	38.2569		61.2364	28.5533
			18.569	45.0202		48.2512	28.5633
			18.4667	49.5031		35.2852	26.7753
			18.0147	53.4078		24.2942	25.3377
			15.0301	54.2697		15.6336	22.3097
			13.0174	52.1881		9.70294	19.3802
			12.8884	45.136		7.2074	16.2065
			12.6375	36.7218		5.92475	14.9622
			14.9302	30.7235		4.74699	15.4547
			12.9352	30.4227		4.13863	15.6061
			10.0866	32.7381		4.90549	15.4252
			7.65173	35.6123		4.77107	16.1322
			3.85268	37.7701		4.94923	17.1736
			2.7961	38.1036		9.11659	15.5653
			3.20492	37.729		11.943	13.6138
			2.46296	35.1962		13.6691	15.6982
			1.62596	33.4498		15.0445	16.0707
			2.27451	33.3628		17.0046	17.9272
			1.82329	33.6858		20.6342	17.1984
			2.30958	32.6753		25.4774	15.948
			2.54439	30.427		28.0889	13.5544
			4.23263	27.833		28.5654	12.5378
			3.0722	25.2798		28.4317	10.014
			3.3381	24.9812		26.7052	9.29237
			4.79835	26.3434		24.8891	8.81001
			7.88215	28.404		24.7342	10.4839
			12.016	30.2749		27.4308	9.3739
			16.3875	32.3948		30.7463	9.94719
			21.6255	34.7655		33.5488	11.9581
			24.8332	38.0316		33.2618	12.2588
			26.7403	44.2436		31.5471	10.9836
			26.4458	52.5538		30.1072	12.1603
			24.8396	65.1536		30.027	11.6699
			22.7245	74.9786		31.9821	11.5784
			20.1461	80.0503		32.3437	14.1331
			19.0641	86.2389		30.3027	13.8921
			18.7121	95.1316		26.49	14.294
			18.9767	100		22.2462	17.3969
			21.7406	97.2197		20.7399	21.9088
			26.691	89.0576		21.3347	27.1165
			33.9797	74.224		25.0081	25.31
			41.4141	57.6209		30.079	27.4264
			49.0628	45.0964		35.2976	28.302
			54.7287	37.5113		34.8289	25.1598
			60.2544	32.1183		30.4471	21.3748
			62.4662	29.9793		23.3681	18.8238
			62.1622	31.8253
			56.007	34.8981		2.85452	26.646
			43.3555	39.0421		4.0515	36.292
			32.5001	39.5445		4.89826	43.9339
			26.7975	37.9178		5.13365	50.6789
			26.4611	31.9818		6.27828	64.6558
			27.2542	24.2182		5.85164	71.7328
			26.4351	21.078		4.93859	59.6165
			24.9462	23.9112		4.00944	38.5288
			23.4547	27.1988		4.48422	23.0759
			21.4724	27.6835		5.8039	17.944
			20.9149	29.492		8.00237	15.3234
			18.4958	29.1587		11.7878	12.2236
			18.111	29.8089		17.5828	11.261
			17.5245	27.2605		27.6457	8.37659
			18.3839	19.4522		39.8582	7.59021
			17.4236	13.8072		50.7527	7.1322
			15.7407	11.6621		60.3383	7.01315
			15.6879	10.4526		61.4703	8.3339
			13.2896	9.9181		51.0589	13.9382
			11.11	10.8925		36.5512	22.3046
			8.27154	11.5893		23.9529	36.2577
			7.46697	11.501		16.6945	51.6211
			6.14335	10.2415		15.2852	54.6083
			4.91796	9.95025		15.7817	45.8075
			2.58667	9.55538		16.8437	37.1353
			0.736214	10.3003		19.2938	33.7252
			0.763601	11.3513		23.4516	28.0022
			1.45633	14.9951		28.4707	21.1878
			1.80365	20.151		34.5505	21.5741
			1.04196	28.2442		39.9722	22.3546
			2.49437	36.7106		44.7068	19.0831
			3.19089	34.9274		47.6203	17.3193
			4.37904	28.3654		48.5152	22.9017
			4.04412	22.2922		47.9812	28.9439
			3.26664	17.9885		46.0578	31.0253
			1.9329	16.0938		42.591	32.2019
			0.576362	15.3582		36.6892	38.5539
			0.653356	17.6096		29.047	43.6628
			1.28726	21.2165		19.203	47.4939
			2.25618	24.7049		15.5841	48.6762
			3.21459	24.4837		14.3013	56.8165
			3.92429	23.5002		14.8003	66.0821
			4.19461	23.7077		19.3931	66.4124
			4.16209	23.579		28.9051	56.1533
			6.38295	26.2919		38.7381	38.4947
			9.2227	31.9448		48.2974	22.9696
			10.0193	38.5332		60.8587	13.2655
			9.17539	44.4948		70.4308	8.3309
			6.92116	50.5811		82.7703	6.58256
			6.2637	54.2208		92.9747	8.39025
			5.58816	51.0933		98.4822	7.84788
			6.8964	43.3031		100	8.36361
			9.25036	36.8389		93.3261	7.30049
			10.3769	34.2589		80.6137	7.62657
			13.2154	32.5986		69.1745	5.96395
			17.2479	31.0449		59.8099	7.12034
			16.6563	29.7776		50.9104	11.7217
			17.655	27.4808		40.3888	24.3776
			19.8821	28.1474		30.5188	38.7192
			24.7225	28.17		26.4731	53.6127
			31.2499	31.0961		26.0865	65.3948
			39.4722	36.928		30.9921	70.5981
			52.2103	42.7376		47.0067	61.4141
			67.8619	41.6713		66.328	47.9976
			84.157	34.3233		78.9588	33.5403
			96.2302	24.969		85.4286	25.2222
			100	17.9136		86.0142	20.9437
			94.5119	12.0383		91.4022	16.6223
			77.26	13.0045		96.0936	13.661
			57.4101	14.0304		98.1255	12.5647
			38.6459	17.2301		97.9289	9.21791
			21.5539	21.5609		96.4907	7.52917
			13.0814	26.9862		93.8887	9.18444
			10.6927	33.9251		89.3363	8.55961
			11.334	39.3185		83.6098	8.40077
			12.7132	41.9436		83.6273	8.69908
			14.317	35.2005		85.0007	7.15259
			17.8036	27.9074		83.9419	6.41439
			18.323	24.9336		82.1717	4.89702
			20.618	25.251		78.114	7.10106
			24.3685	24.1028		75.614	10.7138
			23.951	21.0271		70.0881	13.2859
			23.6327	16.6267		65.8221	12.0215
			18.8721	11.7983		64.6511	10.008
			10.6059	8.86914		58.699	8.68294
			11.6293	7.8608		52.8594	10.6165
			17.0431	9.52584		43.6784	11.6988
			21.2287	11.1031		32.3546	13.3539
			26.9447	12.8604		28.1023	16.9181
			25.0255	11.4357		25.1727	21.6551
						25.949	26.8159
			68.2691	4.91941		26.5746	35.2152
			79.6694	6.2699		27.0445	54.668
			89.7647	4.1752		28.4731	72.988
			98.1554	1.84937		31.3798	95.2251
			94.3427	2.45492		33.6836	100
			90.4512	2.34147		39.3722	86.0952
			88.3663	4.74125		49.748	63.1104
			86.0689	4.66848		59.6275	42.4014
			81.9486	4.39325		68.107	29.7214
			78.4077	0.973766		72.5288	27.0738
			68.1066	2.61192		68.8083	30.0791
			59.3601	3.06253
			50.6522	2.96033
			42.9592	4.12676
			37.7953	4.90604
			33.4451	4.08929
			33.5637	1.77875
			36.2391	3.18851
			44.9021	3.2786
			50.0459	4.39235
			56.409	12.0207
			60.5466	17.7347
			55.0217	25.9966
			49.6404	29.7413
			40.7409	33.5133
			32.5842	37.6778
			25.4189	37.8445
			22.3457	30.4633
			18.0592	20.9177
			15.1725	23.4072
			15.2113	29.2426
			12.8208	29.2925
			12.0288	26.0482
			10.141	19.7188
			9.92645	13.6788
			9.37242	15.8737
			11	23.935
			8.49288	31.6828
			8.47455	37.5117
			9.48364	36.2313
			8.6734	32.1715
			7.6776	32.2856
			8.59636	32.7321
			9.60991	35.2965
			8.81233	42.6125
			12.6951	44.212
			15.053	44.2521
			17.2045	42.3203
			13.7815	45.0509
			11.6677	48.8836
			8.87923	46.2282
			11.2487	45.3571
			11.0364	39.711
			10.087	33.1853
			10.9265	36.3974
			12.5274	43.9605
			14.3243	53.8775
			11.7641	64.3872
			13.807	74.9548
			10.5028	82.9287
			10.3734	85.3022
			10.6899	92.96
			13.4497	91.4159
			16.188	87.4411
			18.6057	77.7771
			23.2459	65.7883
			26.4361	55.9963
			30.6476	47.7608
			35.2432	38.0692
			36.8351	30.6722
			42.5356	27.8938
			46.3285	25.9908
			50.5146	25.1565
			56.565	26.2068
			60.213	24.1159
			66.8007	26.0971
			69.7276	23.6938
			71.0877	22.244
			68.2939	24.5748
			59.5437	21.4007
			52.1371	18.952
			44.2013	18.8851
			43.5712	19.8598
			46.8657	19.0429
			45.5551	20.1119
			46.0465	20.9989
			47.2211	20.4548
			47.708	18.1352
			45.3862	15.8058
			44.7777	19.3336
			51.8834	24.9773
			59.232	30.7804
			62.2387	29.1911
			63.2007	33.0575
			48.4201	52.596
			42.4074	73.8196
			41.5467	96.3582
			40.1149	100
			37.223	93.4746
			35.6002	79.5091
			25.8809	72.3984
			20.1939	60.2781
			15.9048	55.7441
			14.9077	51.2495
			18.4081	47.9381
			28.5013	41.2985
			41.9526	33.8826
			51.1357	35.296
			61.4164	34.2792
			64.3721	35.076
			54.1275	42.2223
			39.1289	53.0583
			27.4654	66.9667
			20.2101	75.0535
			17.845	75.8698
			18.1259	75.082
			16.0629	74.3246
			12.4026	79.9381
			11.902	82.469
			12.3927	79.7688
			14.6407	68.739
			14.4388	53.2382
			15.6893	38.4606
			19.0181	26.5214
			17.6797	23.0382
			20.7655	20.1548
			22.9161	16.9592
			29.8674	20.6808
			41.7581	24.2138
			53.9116	18.9104
			66.0864	21.932
			78.1026	18.4846
			89.9864	18.9711
			95.2445	20.3841
			87.4545	18.776
			77.0281	24.4591
			61.0355	32.1062
			46.8166	40.4153
			35.6039	39.9854
			30.1614	39.2071
			27.804	35.9983
			29.0852	33.0389
			33.9858	31.671
			34.3259	30.2888
			34.1543	34.1647
			34.5033	43.988
			34.2715	48.694
			39.5687	45.6874
			44.2275	38.7636
			50.2858	25.759
			56.127	19.5907
			60.4747	13.2777
			61.2432	14.7744
			60.7871	12.404
			56.3623	14.9474
			54.7423	14.7641
			53.2469	18.2689
			54.3207	19.9809
			51.5811	20.3213
			53.623	23.1778
			54.8661	32.8083
			57.2229	45.1213
			62.9281	49.8208
			64.9149	41.0122
			72.6131	32.9025
			76.9535	21.5395
			79.421	14.2003
			78.3009	10.7938
			79.5499	8.70232
			72.3436	10.3461
			63.0502	8.43792
			54.3956	8.32022
			50.3331	11.1529
			46.6722	9.00353
			44.8463	12.5711
			38.777	14.5313
			30.8018	22.4997
			20.4321	30.6663
			15.3852	36.3702
			9.17354	33.2735
			5.03955	30.1294
			3.19612	32.2071
			2.87918	30.7085
			4.03258	28.3474
			2.20494	30.5023
			1.77753	26.4109
			2.82576	36.552
			3.33716	54.7567
			4.8882	66.9321
			7.31342	68.3603
			5.28675	55.11
			5.00076	40.5622
			5.26297	27.1051
			4.72431	21.7142
			6.49141	24.1452
			3.5684	26.3978
			5.44372	27.2068
			8.23488	29.572
			10.0494	27.3435
			10.1334	23.373
			11.9094	22.0139
			15.7861	19.365
			21.6943	16.4485
			24.9643	12.6191
			27.0742	11.0737
			32.3291	8.52861
			42.6885	5.56682
			57.9758	3.11916
			75.4931	1.64349
			84.8468	2.125
			90.4155	1.80574
			90.1905	1.27974
			90.5984	3.26066
			87.9831	3.73736
			90.1673	4.20502
			87.7569	4.6509
			86.5102	3.75337
			91.9542	5.11608
			100	1.63345
			97.5634	4.39148
			79.7402	2.75798
			58.825	8.00085
			39.844	7.59744
