# Supplementary material for: A mechanosensitive caveolae–invadosome interplay drives matrix remodelling for cancer cell invasion
Source: Nat Cell Biol. 2023 Oct 30;25(12):1787–803. doi: 10.1038/s41556-023-01272-z (PMC10709148; doi:10.1038/s41556-023-01272-z)
Supplement: Supplementary file 17 — Statistical source data [file 41556_2023_1272_MOESM17_ESM.xlsx]

## Sheet: ExtDataFig5D
Mann Whitney test				EXP#1			EXP#2			EXP#3
Tabular results				siNT	siN-WASP		siNT	siN-WASP		siNT	siN-WASP
Table Analyzed	Total3exps			78.487	24.9582		62.312	9.16652		219.925	24.318
				78.0765	71.1802		111.16	10.6739		179.505	32.8785
Column B	siN-WASP			91.2124	27.9959		63.0155	34.5471		63.6207	52.7676
vs.	vs,			99.4223	6.32165		25.0275	32.6964		74.3872	14.4976
Column A	siNT			108.864	30.9515		50.4237	21.4164		73.0416	49.8978
				93.4291	57.1412		184.333	35.6514		111.511	33.9233
Mann Whitney test				93.5933	71.9191		160.427	53.8182		69.8624	18.935
P value	<0,0001			99.5045	28.2422		149.882	31.9246		94.1734	16.4791
Exact or approximate P value?	Exact			113.461	41.9528		80.4024	16.8841		72.1237	21.3127
P value summary	****			122.574	24.1372		87.6439	19.3123		59.6142	16.7815
Significantly different (P < 0.05)?	Yes			101.228	20.9353		56.4607	6.02603		71.2768	44.8717
One- or two-tailed P value?	Two-tailed			97.2057	23.8909		101.059	39.0199		59.7364	70.7452
Sum of ranks in column A,B	14395 , 7341			137.845	6.32165		106.326	45.5328		60.3969	130.643
Mann-Whitney U	671			125.037	45.8935		147.644	29.8274		26.5513	124.116
				100.161	64.6943		98.7456	0.316356		35.1337	25.7225
Difference between medians				85.6296	52.1331		56.0352	15.7307		39.8241	27.4651
Median of column A	94,17, n=93			99.1761	54.4319		89.1386	5.56448		22.8316	45.3478
Median of column B	25,42, n=115			97.6162	14.9421		80.4284	21.5346		71.7706	15.5921
Difference: Actual	-68.76			96.3847	56.6486		216.443	3.9512		101.735	32.0082
Difference: Hodges-Lehmann	-65.22			80.6216	21.51		74.7214	23.1986		99.6189	46.6204
Descriptive Statistics				105.005	48.6028		126.891	3.06092		102.411	26.7258
	siNT	siN-WASP		103.117	11.0013		27.5717	50.3837		101.918	48.623
Number of values	93	115		87.6	49.2596		71.193	7.85498		150.965	45.5997
				131.195	14.6137		38.8828	1.95465		79.7585	38.074
Minimum	22.83	0.3164		103.856	30.8694		87.3597	2.93587		114.262	6.52262
25% Percentile	71.52	12.48		97.1236	19.4576		86.7399	25.416		136.285	62.4921
Median	94.17	25.42		92.1155	29.3916		134.004	19.1015		190.221	47.4327
75% Percentile	112.5	45.35		80.4574	9.44143		32.3868	9.99152		179.505	51.7444
Maximum	256.4	130.6					55.4071	3.03851		87.1421	41.3796
							55.7988	50.9937		250.891	23.791
Mean	100	30.14					109.044	4.61152			38.956
Std. Deviation	47.56	23.5					256.43	13.6085			45.7974
Std. Error of Mean	4.932	2.191					129.178	102.999			29.5978
							226.607	16.1082			43.9867
Lower 95% CI	90.2	25.8					60.8757	81.1115			26.5804
Upper 95% CI	109.8	34.48						11.4378			33.0134
								10.1819
Mean ranks	154.8	63.83						12.4805
								4.43418
								9.37602
								22.1858
								28.0456
								3.52571
								10.2283
								15.8402
								4.77002
								6.154
								16.1812
								9.60013
								27.1234
								10.2156

## Sheet: ExtDataFig5F
Mann Whitney test				EXP#1			EXP#2			EXP#3			EXP#4
Tabular results				siNT	siN-WASP		siNT	siN-WASP		siNT	siN-WASP		siNT	siN-WASP
Table Analyzed	Data 1			6.22936	5.07283		1.78158	6.83055		4.02461	3.26706		2.46353	3.90959
				4.54942	4.42185		4.03199	7.09022		3.90874	5.36325		5.0522	5.32449
Column B	siN-WASP			2.61515	5.30601		2.1147	8.72208		2.62963	5.62511		1.99055	13.7245
vs.	vs,			4.2174	6.47354		2.39071	3.44447		4.58353	8.53776		3.31144	5.26194
Column A	siNT			4.88877	6.72306		2.80054	6.14269		2.92077	6.12119		5.00914	4.75224
				2.33251	8.05868		3.62612	6.61891		2.93863	4.66857		4.61601	10.5605
Mann Whitney test				5.95195	5.05391		3.48166	5.39352		3.57884	6.22402		2.9835	4.45225
P value	<0,0001			5.5984	5.89059		4.96317	6.68928		3.27343	2.02372		5.31876	8.27097
Exact or approximate P value?	Approximate			6.40991	4.98679		3.70044	6.76605		5.20212	4.76356		3.22425	5.06276
P value summary	****			2.46725	5.713		3.10045	7.16644		4.28188	12.221		2.71009	5.22779
Significantly different (P < 0.05)?	Yes			2.35116	2.81823		5.12073	5.18707		1.20941	5.28182		4.02627	5.24597
One- or two-tailed P value?	Two-tailed			3.9905	3.95727		5.38058	6.19362		3.8711	11.6156		3.39899	5.55491
Sum of ranks in column A,B	20407 , 45659			4.81642	5.16535		4.84424	5.24424		3.94255	5.77985		2.97276	4.5583
Mann-Whitney U	5872			2.05089	6.13781		3.17043	2.83693		5.02775	3.4747		5.27146	9.10749
				4.82492	4.08729		3.0742	7.51401		2.7395	3.23595		3.94533	3.39752
Difference between medians				4.17939	4.53011		2.85634	3.4752		4.23422	7.84089		3.34778	9.3618
Median of column A	3,461, n=170			4.15346	8.05318		3.57209	4.112		2.24126	3.11509		2.41279	4.4303
Median of column B	5,551, n=193			3.09904	5.54833		4.35471	3.42997		2.5407	4.76981		2.14169	4.48261
Difference: Actual	2.09			3.35301	5.61307		2.79929	22.4015		4.40449	5.46538		2.09783	7.54006
Difference: Hodges-Lehmann	2.041			2.43781	9.06946		3.72379	6.34775		3.03041	4.8969		3.653	6.96651
Descriptive Statistics				3.05124	1.97432		3.50135	11.2931		3.18131	5.43373		3.35567	6.92579
	siNT	siN-WASP		3.38475	8.20724		2.68345	3.73463		2.80293	10.4171		1.43558	5.17192
Number of values	170	193		5.19567	9.5786		3.47989	4.05979		1.40104	2.19939		3.81667	7.10166
				4.03549	8.56221		3.11061	5.92084		4.21122	2.54099		1.69319	2.98202
Minimum	0.6501	1.42		7.76837	4.74745		2.59049	6.07915		2.26242	10.8508		3.1198	2.08567
25% Percentile	2.8	4.525		0.7252	5.13459		3.68363	1.95067		3.01984	6.67872		6.89741	4.60626
Median	3.461	5.551		4.98776	7.58132		3.11859	4.13196		4.85337	4.59722		2.11607	5.93296
75% Percentile	4.552	6.759		4.46036	2.39157		3.12478	5.17782		2.34294	6.87003		4.14906	5.37437
Maximum	11.48	22.4		6.76398	9.76355		4.05792	3.67037		6.86313	7.33827		3.43048	4.3099
				2.79443	4.45151		1.08916	5.6474		3.05933	3.55184		5.42968	7.48208
Mean	3.674	5.882		1.34861	3.74066		5.36221	5.10007		4.18661	3.75618		3.14243	6.17183
Std. Deviation	1.447	2.389		3.1294	5.49506		4.21357	7.29709		3.1068	5.41036		4.45412	6.15022
Std. Error of Mean	0.111	0.172		4.96217	4.43368		2.05017	6.71882		4.645	5.93387		3.5438	7.77268
				3.44286	6.13684		5.79231	5.24981		3.66524	5.13369		3.03968	6.95744
Lower 95% CI	3.455	5.542		0.87971	3.46807			7.47571		2.96688	5.48101		1.68632	3.52933
Upper 95% CI	3.893	6.221		3.74927	6.22142			1.42027		1.46266	6.14661			5.76862
				5.02489	6.19919			7.03752		4.55787	2.66157			5.63612
Mean ranks	120	236.6		1.86428				5.60379		5.98097	5.95798			6.75281
				5.01132				6.28257		4.11342	5.14779			4.8732
				1.77034				6.60061		1.70493	6.49826			4.12482
				6.7149				4.24284		4.46149	6.5051			5.05604
				4.66084				6.04352		3.42811	4.59239			6.01578
				4.04391				3.80829		3.1219	5.60051			9.76991
				5.84506				7.09272		3.22446	4.31242			7.36873
				11.482				6.72781		4.59008	7.54501			5.78368
				3.11013				2.2629		3.28853	6.09495			5.55109
				2.60998				9.77131			5.21309			7.54765
				3.4004				3.94097			4.51908			4.57704
				3.75011				4.84052			5.47734			5.84933
				2.89719				5.31904			8.73116
				5.1172				9.56159			5.54047
				5.24285				5.96978			3.4006
				0.65014				6.10591			6.06423
				4.06116							11.7096
				3.01351

## Sheet: ExtDataFig5G
2-5 structures				6-21structures				>22 structures				Exp#1			Exp#2			Exp#3			Exp#4				Exp#1			Exp#2			Exp#3			Exp#4
Table Analyzed	Data 13			Table Analyzed	Data 13			Table Analyzed	Data 13			siNT_2-5	siNT_6-21	siNT_>22	siNT_2-5	siNT_6-21	siNT_>22	siNT_2-5	siNT_6-21	siNT_>22	siNT_2-5	siNT_6-21	siNT_>22		siN-WASP_2-5	siN-WASP_6-21	siN-WASP_>22	siN-WASP_2-5	siN-WASP_6-21	siN-WASP_>22	siN-WASP_2-5	siN-WASP_6-21	siN-WASP_>22	siN-WASP_2-5	siN-WASP_6-21	siN-WASP_>22
												62.6667	26.6667	10.6667	62.9213	30.3371	6.74157	49.6552	41.0345	9.31034	50.4132	41.3223	8.26446		48.0952	40	11.9048	46.2264	41.9811	11.7925	57.2289	36.4458	6.3253	41.3333	45.3333	13.3333
Column B	siN-WASP_4			Column D	siN-WASP_5-21			Column F	siN-WASP_>22			68.4426	25.8197	5.73771	47.1338	36.9427	15.9236	60.9907	32.1981	6.81115	42.9752	39.6694	17.3554		46.7005	46.1929	7.1066	52.3256	34.3023	13.3721	48.3674	41.0204	10.6122	40.0778	46.3035	13.6187
vs.	vs,			vs.	vs,			vs.	vs,			55.7252	38.9313	5.34351	45.3781	47.0588	7.56302	54.1401	40.7643	5.09554	43.1193	48.6238	8.25688		42.1875	46.875	10.9375	48.2587	35.8209	15.9204	53.211	36.2385	10.5505	36.5385	37.9808	25.4808
Column A	siNT_4			Column C	siNT_5-21			Column E	siNT_>22			48.8479	39.6313	11.5207	51.4493	44.2029	4.34783	56.383	33.3333	10.2837	39.7351	49.0066	11.2583		41.4634	45.7317	12.8049	56.2092	35.2941	8.49673	48.2866	34.2679	17.4455	47.5352	42.6056	9.85915
												48.2428	38.6581	13.099	47.7941	44.8529	7.35294	61.086	35.2941	3.61991	41.1765	40	18.8235		46.6102	41.8079	11.5819	46.832	36.0881	17.0799	59.4203	30.4348	10.1449	41.7323	48.8189	9.44882
Mann Whitney test				Mann Whitney test				Mann Whitney test				43.0769	43.0769	13.8461	30.5556	56.9444	12.5	51.7312	40.3259	7.94297	42.1569	48.5294	9.31372		41.7671	39.759	18.4739	46.7599	40.4066	12.8336	50	41.8605	8.13954	41.7219	45.6954	12.5828
P value	<0,0001			P value	0.9306			P value	<0,0001			49.5146	36.8932	13.5922	54.6875	34.375	10.9375	50.6053	46.0048	3.38983	47.8788	43.6364	8.48485		49.5496	37.8378	12.6126	49.3047	40.0759	10.6195	51.9231	36.1538	11.9231	46.371	41.5323	12.0968
Exact or approximate P value?	Approximate			Exact or approximate P value?	Approximate			Exact or approximate P value?	Approximate			53.7313	41.791	4.47761	47.6821	40.3974	11.9205	53.3512	41.555	5.09383	41.9643	45.5357	12.5		46.9072	38.1443	14.9484	45.5253	42.4124	12.0623	63.2184	35.6322	1.14942	38.3753	47.0588	14.5658
P value summary	****			P value summary	ns			P value summary	****			45.7766	41.1444	13.079	52.1158	39.4209	8.46325	46.875	42.5	10.625	37.8049	54.8781	7.31707		47.8788	40.9091	11.2121	45.7627	36.7232	17.5141	50	38.9222	11.0778	44.9495	45.4545	9.59596
Significantly different (P < 0.05)?	Yes			Significantly different (P < 0.05)?	No			Significantly different (P < 0.05)?	Yes			47.4654	45.6221	6.91244	38.75	51.25	10	52.5907	40.4145	6.99482	41.5385	45.3846	13.0769		44.0367	43.578	12.3853	51.5151	40.9091	7.57576	50.3268	33.9869	15.6863	47.0833	39.5833	13.3333
One- or two-tailed P value?	Two-tailed			One- or two-tailed P value?	Two-tailed			One- or two-tailed P value?	Two-tailed			55.4286	42.2857	2.28571	37.0787	44.9438	17.9775	55.3192	41.4894	3.19149	49.6368	43.8257	6.53753		50	47.0588	2.94118	53.6585	31.7073	14.6341	45	45	10	45.5197	45.8781	8.60215
Sum of ranks in column A,B	27780 , 21675			Sum of ranks in column C,D	24326 , 25130			Sum of ranks in column E,F	19010 , 30446			49.2064	43.3862	7.40741	47.0588	38.2353	14.7059	50.4762	39.0476	10.4762	50.8403	41.5966	7.56302		53.8095	40.4762	5.71429	40.9836	43.4426	15.5738	52.3333	36.6667	11	45.3125	45.3125	9.375
Mann-Whitney U	8795			Mann-Whitney U	12250			Mann-Whitney U	7075			50.6053	39.9516	9.4431	41.1985	45.6929	13.1086	53.7313	38.0597	8.20895	54.4554	40.099	5.44555		38.2253	53.2423	8.53242	44.713	41.994	13.293	45.8955	44.7761	9.32836	39.5722	46.5241	13.9037
												62.6016	34.9594	2.43902	45.7547	48.5849	5.66038	46.9388	41.6326	11.4286	44.697	44.3182	10.9848		40.5405	47.8764	11.583	54.5045	39.6396	5.85586	58.5821	33.209	8.20895	41.4179	43.2836	15.2985
Difference between medians				Difference between medians				Difference between medians				44.4867	47.9087	7.60456	51.8717	39.0374	9.09091	61.9048	33.3333	4.7619	49.5146	44.6602	5.82524		46.8852	44.5902	8.52459	42.8571	38.4615	18.6813	58.6046	34.4186	6.97674	43.3333	51.6667	5
Median of column A	49,51, n=154			Median of column C	41,65, n=154			Median of column E	8,261, n=154			55.8725	36.9128	7.21476	46.3855	45.1807	8.43374	50.4762	42.8571	6.66667	48.7273	43.2727	8		46.1095	46.9741	6.91643	40.1515	42.4242	17.4242	56.2353	30.3529	13.4118	37.6344	47.6703	14.6953
Median of column B	46,19, n=160			Median of column D	41,89, n=160			Median of column F	11,71, n=160			45.2555	44.5256	10.219	48.9583	43.75	7.29167	63.4146	31.7073	4.87805	45.0451	45.946	9.00901		35.7724	41.4634	22.7642	49.6504	39.1608	11.1888	52.2059	43.3824	4.41176	49.3088	40.0922	10.5991
Difference: Actual	-3.324			Difference: Actual	0.2358			Difference: Actual	3.446			49.3088	45.6221	5.06912	38.3838	50.505	11.1111	62.3377	35.0649	2.5974	46.5116	46.5116	6.97674		43.5556	44.8889	11.5556	55.2486	39.2265	5.52486	47.4026	42.8571	9.74026	31.5069	50	18.4931
Difference: Hodges-Lehmann	-3.288			Difference: Hodges-Lehmann	-0.05714			Difference: Hodges-Lehmann	3.185			52.91	42.328	4.7619	46.6216	44.5946	8.78378	57.1429	33.2143	9.64286	43.1193	49.5413	7.33945		41.6667	48.4849	9.84849	33.0233	35.3488	31.6279	50	41.2162	8.78378	35.7616	45.4305	18.808
												65.7343	29.3706	4.89511	46.3054	39.9015	13.7931	53.8462	42.9864	3.16742	44.6043	38.1295	17.2662		43.662	42.9577	13.3803	48.2353	38.8235	12.9412	45.7627	40.678	13.5593	38.2716	47.5309	14.1975
	siNT_4	siN-WASP_4			siNT_5-21	siN-WASP_5-21			siNT_>22	siN-WASP_>22		52.8736	35.6322	11.4942	46.9388	46.9388	6.12245	55.6911	39.0244	5.28455	42.7027	48.1081	9.18919		58.75	37.5	3.75	46.0993	34.7518	19.1489	46.2541	41.6938	12.0521	34.9515	50	15.0485
Number of values	154	160		Number of values	154	160		Number of values	154	160		53.1531	40.5405	6.30631	45.7286	44.2211	10.0503	57.754	36.3636	5.88235	57.8947	39.4737	2.63158		40.9756	45.8537	13.1707	48.1633	43.6735	8.16327	41.9492	41.9492	16.1017	35.625	53.125	11.25
												47.2393	40.4908	12.2699	47.6868	41.637	10.6762	64.4444	35.5556	0	42.6035	42.6035	14.7929		46.0094	34.7418	19.2488	49.0797	40.7976	10.1227	50.3759	43.609	6.01504	45.2555	46.7153	8.0292
Minimum	30.56	31.51		Minimum	22.58	28.57		Minimum	0	1.149		45.7895	48.9474	5.26316	40.3587	51.5695	8.07175	58.1197	35.3276	6.55271	48.913	43.4783	7.6087		41.8605	41.8605	16.2791	40.4063	47.8555	11.7381	53.4483	35.3448	11.2069	38.1579	57.8947	3.94737
25% Percentile	45.35	41.72		25% Percentile	38.9	38.54		25% Percentile	5.718	9.055		48.0874	34.4262	17.4863	44.335	45.8128	9.85222	56.3107	40.7767	2.91262	50.4065	40.6504	8.94309		64.2857	28.5714	7.14286	44.5483	41.1215	14.3302	46.4539	39.3617	14.1844	39.7436	53.8462	6.41026
Median	49.51	46.19		Median	41.65	41.89		Median	8.261	11.71		74.1936	22.5806	3.22581	45.933	44.0191	10.0479	52.3659	42.9022	4.73186	41.8112	47.9769	10.2119		54.9618	39.6947	5.34351	58.3333	36.9048	4.7619	56.8627	28.9216	14.2157	41.4634	46.3415	12.1951
75% Percentile	53.77	50		75% Percentile	45.42	45.33		75% Percentile	10.95	14.21		54.065	37.3984	8.53659	43.0657	48.1752	8.75912	51.5654	37.2007	11.2339	50.3521	44.3662	5.28169		38.0342	48.2906	13.6752	45.3083	42.0911	12.6005	46.4286	43.2143	10.3571	39.7163	42.5532	17.7305
Maximum	74.19	64.29		Maximum	56.94	57.89		Maximum	18.82	31.63		49.7872	43.8298	6.38298	43.1818	46.8182	10	57.9235	38.7978	3.27869	51.7766	34.5178	13.7056		39.0909	51.8182	9.09091	46.8278	41.994	11.1783	50.6313	35.3535	14.0152	43.0657	41.6058	15.3285
												46.9325	41.411	11.6564	43.4211	43.8597	12.7193	51.2195	39.8955	8.88502	41.8848	42.9319	15.1832		45.8167	41.0359	13.1474	50	42.6829	7.31707	46.3964	38.7387	14.8649	39.5833	51.0417	9.375
Mean	49.79	46.37		Mean	41.62	41.8		Mean	8.587	11.83		47.1429	45.7143	7.14286	53.75	42.5	3.75	51.6667	40	8.33333	45.6679	47.2924	7.03971		50.2691	43.8105	5.92034	54.2714	33.6683	12.0603	55.8511	35.1064	9.04255	33.1731	44.2308	22.5962
Std. Deviation	6.971	6.311		Std. Deviation	5.478	5.164		Std. Deviation	3.715	4.628		58.9744	37.1795	3.84615	38.2022	46.3483	15.4494	58.011	37.0166	4.97238	44.0098	47.1883	8.80196		53.125	40.625	6.25	40.678	49.7175	9.60452	50	42.8571	7.14286	41.2698	43.6508	15.0794
Std. Error of Mean	0.5617	0.4989		Std. Error of Mean	0.4415	0.4082		Std. Error of Mean	0.2994	0.3659		51.8868	40.0943	8.01887	45.9302	42.7326	11.3372	53.2051	41.6667	5.12821	39.255	51.2894	9.45559		44.3709	39.7351	15.894	42.0168	47.479	10.5042	45.1827	40.1993	14.6179	47.8873	38.0282	14.0845
												39.1304	46.8944	13.9752	46.9767	47.907	5.11628	50.7389	39.4089	9.85222	41.9214	47.5983	10.4803		45.3704	39.8148	14.8148	44.2137	43.9169	11.8694	51.2739	38.535	10.1911	37.9121	35.7143	26.3736
Lower 95% CI	48.68	45.39		Lower 95% CI	40.75	40.99		Lower 95% CI	7.996	11.11		43.4783	48.3092	8.21256	45.6468	44.2786	10.0746	47.1014	46.0145	6.88406	34.2857	49.5238	16.1905		51.7442	37.2093	11.0465	47.8095	43.2381	8.95238	43.7838	44.3243	11.8919	41.6988	44.4015	13.8996
Upper 95% CI	50.9	47.36		Upper 95% CI	42.49	42.6		Upper 95% CI	9.179	12.56		67.8571	25	7.14286				55.1546	38.6598	6.18557	45	42.5	12.5		51.087	39.1304	9.78261	43.0233	43.0233	13.9535	48.8479	44.2396	6.91244	37.6471	49.4118	12.9412
												50.8197	38.5246	10.6557				50	46.0526	3.94737					44.7761	39.801	15.4229	62.5	32.8125	4.6875	45.5319	41.9149	12.5532	32.7645	43.686	23.5495
Mean ranks	180.4	135.5		Mean ranks	158	157.1		Mean ranks	123.4	190.3		47.6703	39.4265	12.9032				54.4355	35.8871	9.67742					45.7747	37.3239	16.9014	43.3333	44.2222	12.4444	46.1538	47.1154	6.73077	40.3846	45.7692	13.8461
												52.1127	42.2535	5.6338				48.8608	41.0127	10.1266								40.6091	47.7157	11.6751	47.7833	42.8571	9.35961	43.6441	38.5593	17.7966
												43.8961	43.8961	12.2078				50	40.8163	9.18367								53.9773	36.9318	9.09091	49.7835	40.2597	9.95671	35.5	50	14.5
																		55	41.6667	3.33333											48.1081	42.7027	9.18919
																		51.0917	36.6812	12.2271											50	38.5802	11.4198
																		50.1992	43.0279	6.77291											54.9153	39.322	5.76271
																		52.0737	40.0922	7.8341											50	43.3674	6.63265
																		55.1948	39.8268	4.97835											49.004	48.2072	2.78884
																		54.6358	38.245	7.11921											52.967	37.1429	9.89011
																		58.9202	39.4366	1.64319

## Sheet: ExtDataFig5I
Kruskal-Wallis comparision test								EXP#1				EXP#2
ANOVA results								siNT	siTKS5	siN-WASP		siNT	siTKS5	siN-WASP
Table Analyzed	Total3exps							19.1651	37.2649	13.452		76.4763	11.4938	87.8361
								101.829	9.38306	14.9884		173.452	6.93155	11.8736
Kruskal-Wallis test								52.9883	12.8549	72.8684		49.0731	1.52998	7.50906
P value	<0,0001							185.79	29.5103	16.9306		172.352	9.41595	17.2339
Exact or approximate P value?	Approximate							131.826	10.6683	50.823		28.6267	7.01461	14.7758
P value summary	****							51.9464	7.0804	70.5635		227.003	22.9614	57.6507
Do the medians vary signif. (P < 0.05)?	Yes							321.084	37.0461	39.1205		231.465	5.608	48.1449
Number of groups	3							66.4951	1.54645	22.9596		81.7871	27.0734	19.7518
Kruskal-Wallis statistic	85.31							138.306	3.00193	13.6892		165.071	8.24782	28.3207
								251.511	19.2142	131.116		5.28111	19.271	57.3802
Data summary								29.161	12.126	50.5624		72.4197	7.38278	39.9685
Number of treatments (columns)	3							35.2898	1.08491	24.7214		71.424	2.396	47.3416
Number of values (total)	184							217.234	24.511	7.19872		75.6827	4.53118	29.2251
								133.831	27.7646	5.00099		125.885	3.10805	27.1861
Number of families	1							142.83	46.4549	75.6979		83.3608	1.80441	44.8538
Number of comparisons per family	2							90.3146	15.2881	66.6112		90.5803	18.6561	21.8054
Alpha	0.05							58.6875	16.9183	25.9899		194.985	8.15214	47.3872
Multiple comparisions								136.893	33.4571	7.97055		58.3992	13.3551	4.48309
Dunn's multiple comparisons test	Mean rank diff,	Significant?	Summary	Adjusted P Value	A-?			27.7423	54.4421	17.0254		160.386	24.7843	24.0946
siNT vs. siTKS5	83.55	Yes	****	<0,0001	B	siTKS5		60.5744	32.481	55.0705		58.9699	0.714478	14.6058
siNT vs. siN-WASP	62.59	Yes	****	<0,0001	C	siN-WASP		62.4663	22.8351	10.2006		126.047	5.2612	5.35834
								212.844	15.09	21.076		42.5228	7.81651	2.00744
Test details	Mean rank 1	Mean rank 2	Mean rank diff,	n1	n2	Z		102.026	34.6291	6.5173		124.39	10.3199	40.123
siNT vs. siTKS5	139.1	55.58	83.55	67	60	8.826		40.0313	10.3474	6.33592		73.0759	16.0187	22.3208
siNT vs. siN-WASP	139.1	76.54	62.59	67	57	6.522		195.419	11.1717	8.4438		82.6711	28.0239
Descriptive Statistics								26.0413	23.7297	18.7656		143.482	6.30159
	siNT	siTKS5	siN-WASP					187.284	8.4918	2.48012		120.148	9.59858
Number of values	67	60	57					49.9328	100.062	4.73032		130.302	15.957
								30.8308	51.1327	18.0105		70.963
Minimum	5.281	0.7145	2.007					87.546	31.1974	6.12329		27.5533
25% Percentile	51.95	7.156	11.04					15.2245	26.5112	30.386		59.4338
Median	81.79	13.1	21.81					65.75	21.1486	17.7772		13.8539
75% Percentile	138.3	26.08	46.1					12.2103		44.4028		82.8775
Maximum	321.1	100.1	131.1					58.8957
Mean	100	18.2	29.8
Std. Deviation	67.89	16.69	25.41
Std. Error of Mean	8.295	2.154	3.366
Lower 95% CI	83.44	13.89	23.06
Upper 95% CI	116.6	22.51	36.55
Mean ranks	139.1	55.58	76.54

## Sheet: ExtDataFig5J
Kruskal-Wallis comparision test								EXP#1				EXP#2				EXP#3
ANOVA results								siNT	siTKS5	siN-WASP		siNT	siTKS5	siN-WASP		siNT	siTKS5	siN-WASP
Table Analyzed	Data 1							6.14424	5.53977	7.33201		3.29544	5.71537	7.80507		1.57231	3.99328	7.06682
								0.8367	4.30009	4.74405		4.47915	5.91977	7.89936		5.14014	2.99016	3.70929
Kruskal-Wallis test								4.898	6.97376	5.26445		4.70767	7.32176	6.73405		7.17857	3.78609	2.39535
P value	<0,0001							5.78794	6.41962	5.02017		1.74517	4.95565	8.58485		4.14027	6.92183	6.64804
Exact or approximate P value?	Approximate							5.5531	8.4959	8.03232		4.67735	6.95372	5.0224		2.80912	9.97924	4.25377
P value summary	****							3.56744	2.79589	8.15304		5.80602	4.75045	4.42978		2.97049	2.47986	6.32261
Do the medians vary signif. (P < 0.05)?	Yes							2.1899	4.81075	3.90461		4.17582	5.94256	3.84254		2.45665	2.74759	4.66935
Number of groups	3							4.03209	7.33128	4.7069		4.65153	4.47095	4.63157		5.35081	3.92736	5.37434
Kruskal-Wallis statistic	57.43							2.51812	4.65536	6.57		6.17338	5.77757	8.06291		7.19028	3.61903	8.27163
								3.812	5.38677	5.68396		5.18508	10.7633	6.10281		4.33679	4.65553	5.71819
Data summary								5.08221	7.67025	5.51816		2.89946	6.47625	7.02467		5.87616	4.82839	5.41103
Number of treatments (columns)	3							1.89491	8.37552	9.72354		4.25793	5.93271	8.34669		2.95044	5.20616	6.72954
Number of values (total)	326							5.2764	4.13261	11.9685		5.11064	9.16147	6.08054		2.4732	3.4769	3.97603
								2.71447	2.89659	4.70571		1.92013	6.73435	6.70169		8.07852	3.67333	8.93582
Number of families	1							3.37488	4.93816	6.91483		3.96037	6.34355	1.9884		3.7575	4.90113	4.28207
Number of comparisons per family	2							5.58433	4.95555	5.95115		3.00675	5.73845	7.56303		1.23775	3.58104	6.17439
Alpha	0.05							4.79463	3.67654	4.37875		3.19927	3.93201	7.96453		3.3155	3.52117	3.79863
Multiple comparisions								4.45695	5.84793	6.07487		4.39739	7.91048	9.55182		4.22306	4.95418	4.92967
Dunn's multiple comparisons test	Mean rank diff,	Significant?	Summary	Adjusted P Value	A-?			1.72509	3.23715	3.63729		4.55455	3.49458	7.62614		4.65059	5.17133	5.45254
siNT vs. siTKS5	-72.72	Yes	****	<0,0001	B	siTKS5		1.61095	4.21017	6.23747		2.30756	5.09033	3.99379		5.0844	6.74609	5.5663
siNT vs. siN-WASP	-91.92	Yes	****	<0,0001	C	siN-WASP		4.48813	5.63671	6.65726		2.69552	6.15552	6.9333		5.54798	6.4382	6.5785
								5.80301	2.58143	6.75624		4.50381	4.01451	7.02838		9.89176	5.45975	8.57601
Test details	Mean rank 1	Mean rank 2	Mean rank diff,	n1	n2	Z		2.69377	4.74336	5.6732		3.90253	4.93253	8.55398		3.10952	5.73051	5.88606
siNT vs. siTKS5	107.7	180.4	-72.72	106	105	5.604		3.61883	5.6647	5.60541		8.83496	4.33075	8.14056		2.6757	7.40604	2.87452
siNT vs. siN-WASP	107.7	199.6	-91.92	106	115	7.243		6.45498	6.91748	6.15132		5.46232	7.00615	7.67591		2.8618	3.85211	3.74799
Descriptive Statistics								3.20039	4.21659	6.0734		5.48181	7.01069	9.42033		2.84397	8.13399	4.39603
	siNT	siTKS5	siN-WASP					5.60766	8.07879	8.26987		3.02103	9.05235	5.91146		7.3613	7.96515	4.38966
Number of values	106	105	115					6.3476	6.66846	7.50065		4.74052	6.44545	7.32887		2.86596	3.75433	6.41748
								5.91891	6.99327	5.15861		3.52821	4.0209	5.96128		4.64665	7.66633	4.22088
Minimum	0.5141	2.453	1.797					5.97438	4.75835	6.76112			3.44491	5.07103		2.20604	6.98493	2.96861
25% Percentile	2.835	4.171	4.43					2.07831	9.09856	3.24823			5.72843	9.16854		3.63236	7.41449	2.40695
Median	3.996	5.54	6.081					4.17171	7.60614	6.30173			5.59101	9.5572		1.92181	5.6689	3.89593
75% Percentile	5.151	6.938	7.501					4.26018	5.51135	5.36404			4.38279	1.79652		2.87143	7.21262	4.23022
Maximum	9.892	10.76	11.97					4.93024	6.4746	10.1948			4.89452	8.43095		2.96117		3.64941
								2.50876	6.90659	4.4486			7.06097	6.3985		0.51413		2.71561
Mean	4.073	5.594	6.03					8.96128		6.48604			4.12499	6.35855		2.56703
Std. Deviation	1.773	1.758	1.975							2.20021			2.45262	8.00141		2.88257
Std. Error of Mean	0.1722	0.1716	0.1842							8.13615				7.29161		2.89423
										8.05631				3.53154		0.92512
Lower 95% CI	3.732	5.254	5.665							3.54594						3.77025
Upper 95% CI	4.415	5.934	6.395							7.15817						2.48569
Mean ranks	107.7	180.4	199.6

## Sheet: ExtDataFig5K
Kruskal-Wallis comparision test								EXP#1				EXP#2				EXP#3
ANOVA results								DMSO	CK-666	CytoD		DMSO	CK-666	CytoD		DMSO	CK-666	CytoD
Table Analyzed	Total3exps							112.612	68.3923	61.6947		25.9459	15.2778	45.8144		175.15	23.9156	28.1058
								49.0544	40.8396	8.79983		85.8805	5.77802	47.8942		110.542	80.8139	12.3444
Kruskal-Wallis test								70.8167	48.2555	56.249		87.0826	29.2917	28.3552		90.7169	60.9004	23.5465
P value	<0,0001							185.001	58.3941	17.7633		93.865	21.3966	89.1874		64.3468	50.0107	31.575
Exact or approximate P value?	Approximate							102.456	98.2622	36.2707		67.9232	39.6921	62.587		65.3776	3.99241	149.103
P value summary	****							64.3402	75.8984	25.9363		124.177	21.3056	44.4841		213.645	9.24769	52.2334
Do the medians vary signif. (P < 0.05)?	Yes							203.451	28.8267	32.0951		185.784	33.9886	37.2271		118.675	29.2306	23.5506
Number of groups	3							75.5718	40.7657	57.6471		72.2651	21.5406	46.1996		121.655	9.63917	16.7873
Kruskal-Wallis statistic	107.4							261.034	7.96481	23.9215		122.863	61.8008	14.6101		100.163	6.47562	13.7155
								39.0855	68.6744	43.2815		91.33	19.2141	9.78125		74.5883	39.5635	27.3941
Data summary								58.0184	28.4379	64.8678		36.1578	47.8712	33.8078		77.297	25.3699	17.1209
Number of treatments (columns)	3							57.0683	19.1749	16.2845		138.384	3.19809	29.0015		58.6127	73.337	50.3581
Number of values (total)	281							59.9496	28.2986	35.7426		148.25	34.0116	15.9256		72.7884	25.0046	2.03128
								127.708	88.7814	15.687		196.374	29.0704	21.0277		151.034	43.3488	31.1063
Number of families	1							54.0075	47.3296	16.5108		42.884	56.809	8.91225		75.4306	47.0237	38.4727
Number of comparisons per family	2							121.36	29.1443	80.6783		72.9624	130.707	31.0996		59.7084	29.5001	13.3897
Alpha	0.05							185.596	54.2416	71.1637		76.7097	30.1147	22.4556		150.968	19.4735	10.5837
Multiple comparisions								201.112	71.0802	13.222		87.4269	4.65154	37.0672		99.5664	16.8526	5.02988
Dunn's multiple comparisons test	Mean rank diff,	Significant?	Summary	Adjusted P Value	A-?			46.7383	2.01701	92.5463		39.2813	63.549	63.948		96.9306	39.7475	9.46302
DMSO vs. CK666	105.7	Yes	****	<0,0001	B	CK666		191.343	6.89565	129.057		108.631	50.2105	53.1394		67.7824	48.4578	33.4678
DMSO vs. CytoD	110.9	Yes	****	<0,0001	C	CytoD		35.1965	59.4774	19.3853		76.3981	47.4738	95.3005		55.4593	28.014	7.61013
								112.978	19.8768	105.823		132.837	12.2789	55.9717		57.9578	20.7961	24.3825
Test details	Mean rank 1	Mean rank 2	Mean rank diff,	n1	n2	Z		62.2189	33.6054	56.6045		169.591	60.8822	56.1336		108.15	42.4256	34.2515
DMSO vs. CK666	215.3	109.6	105.7	88	98	8.857		154.554	51.6621	68.3348		131.867	36.4731	11.5249		55.0805	15.3565	29.6434
DMSO vs. CytoD	215.3	104.5	110.9	88	95	9.22		47.5615	94.1142	35.1203		138.669	2.60036	34.1557		146.726	24.9053	23.5096
Descriptive Statistics								48.0507	33.6246	48.3305		123.353	30.5198	17.3152		105.615	26.3757	18.6734
	DMSO	CK666	CytoD					39.5865	11.0984	28.8363		23.1075	39.7049	29.6554		126.034	25.9092	12.9087
Number of values	88	98	95					129.232	24.0383	12.7204			63.2982	23.4784			62.6802	20.1848
								159.181	21.5632	48.3062			51.876	22.8546			23.6316	14.8907
Minimum	23.11	2.017	2.031					57.8711	54.4718	66.0464			52.2116	17.2814			48.0857	70.8519
25% Percentile	58.89	21.18	17.28					85.8002	74.7689	37.6739			13.738	44.0958			50.7772	49.2285
Median	89.07	33.62	31.11					45.5134	88.7221				61.7747	64.5718				70.9915
75% Percentile	128.9	52.72	52.23					110.402	19.3656				29.3673
Maximum	261	130.7	149.1					45.5304	14.9552
Mean	100	38.63	37.98
Std. Deviation	50.37	24.45	26.92
Std. Error of Mean	5.37	2.47	2.762
Lower 95% CI	89.33	33.73	32.49
Upper 95% CI	110.7	43.53	43.46
Mean ranks	215.3	109.6	104.5

## Sheet: ExtDataFig5L
Kruskal-Wallis comparision test								EXP#1				EXP#2				EXP#3
ANOVA results								DMSO	CK-666	CytoD		DMSO	CK-666	CytoD		DMSO	CK-666	CytoD
Table Analyzed	Data 1							3.51222	0.60026	5.38864		3.17976	3.59803	7.33862		2.92801	2.10041	3.06429
								5.40866	2.20284	6.06366		4.05855	0.62132	3.88938		2.00902	4.80675	7.66969
Kruskal-Wallis test								4.6019	5.49863	5.32696		4.47645	4.69087	4.12637		4.32721	2.90303	5.86009
P value	<0,0001							4.6035	4.12771	4.70918		4.63386	5.66054	0.83401		4.69816	3.9622	4.11489
Exact or approximate P value?	Approximate							2.92924	3.42342	4.28807		4.26004	4.38086	6.30393		2.37647	4.07686	4.0593
P value summary	****							5.66182	3.36039	3.44345		4.29911	4.73067	6.27535		3.17388	8.49717	3.09973
Do the medians vary signif. (P < 0.05)?	Yes							3.61305	3.89206	2.44273		3.7481	6.41582	5.15734		3.36769	0.67508	2.39011
Number of groups	3							2.77056	5.59664	3.73711		5.27511	5.34742	6.73224		1.5987	7.28017	4.27849
Kruskal-Wallis statistic	47							4.69887	2.61762	4.13779		4.61547	4.4598	8.1523		4.47896	3.83532	2.73973
								3.00776	4.11521	5.43687		4.89772	7.76845	8.08452		4.82334	3.69368	2.57586
Data summary								1.89522	0.7172	4.29963		7.61848	4.67589	3.77953		2.24262	6.41605	4.15047
Number of treatments (columns)	3							2.51765	8.93158	8.67313		4.30771	9.95045	4.88772		1.22328	4.50004	5.81767
Number of values (total)	256							3.32115	8.91565	4.06755		3.71453	9.10269	4.87248		3.37877	1.37985	3.02977
								3.10075	9.99281	3.84692		3.94634	6.55359	4.24335		4.28752	3.85462	4.17267
Number of families	1							3.50296	7.46792	4.78169		1.47732	6.9925	5.30239		2.41583	5.52134	8.25506
Number of comparisons per family	2							6.09607	5.39213	3.97157		3.75988	6.70023	7.07135		2.0436	3.32194	6.57952
Alpha	0.05							3.95077	4.52102	8.88503		5.61466	3.27987	7.75557		3.63969	6.28461	4.50309
Multiple comparisions								2.83189	3.38766	4.91617		3.66432	4.32633	6.31524		1.59083	7.6726	4.69909
Dunn's multiple comparisons test	Mean rank diff,	Significant?	Summary	Adjusted P Value	A-?			2.57614	5.71927	7.66509		5.04217	4.91081	4.1241		2.87774	6.83032	6.72208
DMSO vs. CK666	-71.22	Yes	****	<0,0001	B	CK666		2.12654	4.27997	6.00912		2.1706	6.70959	1.87245		3.50375	7.08778	5.83037
DMSO vs. CytoD	-65.55	Yes	****	<0,0001	C	CytoD		3.47039	5.21611	2.51944		3.68135	7.82546	4.20333		2.36505	4.25808
								4.47485	7.18296	4.4441		4.16952	7.75766	4.78484		1.86965	2.51418
Test details	Mean rank 1	Mean rank 2	Mean rank diff,	n1	n2	Z		2.52707	2.966	3.77717		2.7763	12.2177	5.77481		2.79783	7.42442
DMSO vs. CK666	81.14	152.4	-71.22	79	92	6.271		2.23052		4.91033		3.75206	3.70268	6.49239			5.77513
DMSO vs. CytoD	81.14	146.7	-65.55	79	85	5.665		2.77242		4.7354			5.13766	7.99387			6.2719
Descriptive Statistics								0.22638		3.80022			5.18445	3.11006			4.87146
	DMSO	CK666	CytoD					2.6852		4.91209			2.77409
Number of values	79	92	85					0.37075		4.78264			3.78522
								2.0466		5.32827			6.13782
Minimum	0.2264	0.6003	0.6744					2.49284		2.74226			6.45923
25% Percentile	2.493	3.723	4.015					2.31471		0.67437			6.22082
Median	3.379	5.16	4.709					2.5038		4.21031			5.43303
75% Percentile	4.308	6.53	6.036							4.51435			3.4286
Maximum	7.618	12.22	8.885							4.93685			4.84047
										4.19281			6.31194
Mean	3.392	5.18	4.924							7.4753			5.18327
Std. Deviation	1.294	2.182	1.719							4.34426			2.76184
Std. Error of Mean	0.1456	0.2274	0.1865							4.6839			5.70933
										6.40714			6.00521
Lower 95% CI	3.103	4.728	4.553										6.63082
Upper 95% CI	3.682	5.632	5.295										5.73638
													7.70507
Mean ranks	81.14	152.4	146.7										2.77634
