# Supplementary material for: A mechanosensitive caveolae–invadosome interplay drives matrix remodelling for cancer cell invasion
Source: Nat Cell Biol. 2023 Oct 30;25(12):1787–803. doi: 10.1038/s41556-023-01272-z (PMC10709148; doi:10.1038/s41556-023-01272-z)
Supplement: Supplementary file 19 — Statistical source data [file 41556_2023_1272_MOESM19_ESM.xlsx]

## Sheet: ExtDataFig6B
Number of values	62		Diameter (nm)
			47.21
Minimum	37.69		47.3598
Maximum	155.3		50.1546
Range	117.6		89.4075
			46.9834
Mean	74.79		137.827
Std. Deviation	27.75		62.6031
Std. Error of Mean	3.525		69.004
			108.33
			62.1479
			54.75
			70.1534
			49.1737
			50.8182
			85.0749
			102.741
			50.8344
			50.8832
			69.7056
			72.913
			44.1897
			68.6026
			58.5655
			43.5675
			76.5836
			41.2125
			140.223
			95.0812
			84.3133
			99.5568
			83.93
			75.0664
			64.149
			39.0971
			48.4804
			43.7887
			111.053
			65.6831
			86.0136
			90.501
			70.4019
			50.1958
			45.4575
			116.057
			89.428
			155.287
			139.507
			55.8195
			57.285
			37.6875
			90.45
			78.39
			67.8375
			103.786
			106.536
			63.5325
			110.85
			45.1617
			96.7725
			75.9627
			70.2075
			72.3687
