# Supplementary material for: A mechanosensitive caveolae–invadosome interplay drives matrix remodelling for cancer cell invasion
Source: Nat Cell Biol. 2023 Oct 30;25(12):1787–803. doi: 10.1038/s41556-023-01272-z (PMC10709148; doi:10.1038/s41556-023-01272-z)
Supplement: Supplementary file 21 — Statistical source data [file 41556_2023_1272_MOESM21_ESM.xlsx]

## Sheet: ExtDataFig7H
Mann Whitney test				EXP#1			EXP#2			EXP#3
Tabular results				EtOH	GM6001		EtOH	GM6001		EtOH	GM6001
Table Analyzed	Fiber-associated Cav1			1.30695	4.55142		1.60984	1.32687		3.50883	3.95442
				2.30738	6.72999		2.49446	3.56272		4.17592	5.75419
Column B	GM6001			1.03397	3.11894		0.70864	2.25779		2.74911	10.1436
vs.	vs,			0.99133	9.20437		1.78295	5.4676		3.41107	6.11426
Column A	EtOH			5.3878	5.57123		1.67033	4.31891		4.58543	9.40357
				2.27861	7.43391		2.5244	5.1584		3.16932	3.52717
Mann Whitney test				2.78108	7.45665		4.68763	3.37806		2.29348	4.55509
P value	<0,0001			4.00261	1.7622		1.15729	7.55175		6.28876	3.62621
Exact or approximate P value?	Exact			2.93463	3.95559		7.80038	4.13602		4.02036	3.6552
P value summary	****			1.9767	4.7038		2.17504	6.0801		3.30207	5.38626
Significantly different (P < 0.05)?	Yes			1.89361	6.77731		3.52416	3.96179		2.69566	7.34538
One- or two-tailed P value?	Two-tailed			2.21939	3.58084		2.67035	6.06265		1.9202	3.06823
Sum of ranks in column A,B	4896 , 18757			2.69613	2.14233		2.27964	4.27601		3.61554	3.43327
Mann-Whitney U	1241			0.72771	1.92628		3.45447	5.04697		1.70477	6.4879
				2.35562	5.35903		2.50909	6.17625		1.46056	7.01483
Difference between medians				2.87032	4.03974		1.69296	4.33562		2.11929	4.15657
Median of column A	2,279, n=85			2.92206	3.10828		0.9907	4.97625		3.31859	4.19001
Median of column B	4,778, n=132			2.30575	7.55407		0.56764	7.50563		4.44578	5.4903
Difference: Actual	2.499			0.91504	4.54194		0.64507	8.53132		3.50914	4.35324
Difference: Hodges-Lehmann	2.555			1.39162	3.78745		0.95792	5.7772		2.66939	2.5728
Descriptive Statistics				1.7273	5.33607		0.55943	5.14191		6.75496	4.02076
	EtOH	GM6001		1.31681	5.09792			3.20802		4.69127	4.68348
Number of values	85	132		1.26347	4.93717			10.2147		1.95732	7.50326
				2.25619	5.98769			4.63785		3.2583	4.71753
Minimum	0.5594	1.327		3.71064	3.1842			6.28498		2.59389	5.04262
25% Percentile	1.625	3.741		2.07272	4.69596			6.86179			4.51074
Median	2.279	4.778		1.78985	8.94774			2.85194			5.94897
75% Percentile	3.28	6.183		1.72613	3.04692			8.5642			10.187
Maximum	7.8	11.34		1.76605	3.62633			7.83731			4.82963
				1.07065	7.2566			2.73142			3.9393
Mean	2.501	5.17		1.92472	2.69567			5.15886			4.29383
Std. Deviation	1.376	1.949		1.5503	4.68987			5.53476			6.35084
Std. Error of Mean	0.1493	0.1697		1.31744	4.01927			3.00329			4.15266
				1.01815	3.69963			6.62271
Lower 95% CI	2.204	4.834		3.68682	3.58018			4.72572
Upper 95% CI	2.798	5.505		1.63961	7.26887			4.97751
				2.09845	9.71967			3.0498
Mean ranks	57.6	142.1		1.93951	4.67093			5.43536
				2.72952	6.54718			3.55246
					3.31208			6.12281
					5.70025			5.3126
					11.3354			5.41036
					4.507			4.51334
					7.40858			4.34485
					2.63553			4.23947
					8.94263			2.8884
					2.8616			6.18469
					3.72517			4.84872
					6.55272			5.06648
					5.45836

## Sheet: ExtDataFig7I
Mann Whitney test				EXP#1			EXP#2			EXP#3			EXP#4
Tabular results				EtOH	GM6001		EtOH	GM6001		EtOH	GM6001		EtOH	GM6001
Table Analyzed	Data 1 in %			88.8479	285.459		108.073	125.815		85.593	182.116		79.0008	101.893
				76.9204	379.361		93.6859	160.153		97.1278	124.14		86.5254	160.351
Column B	GM6001			93.7452	235.091		101.202	114.205		101.046	138.872		63.1089	117.222
vs.	vs,			81.3419	433.87		109.688	154.397		105.576	153.224		72.3461	125.302
Column A	EtOH			150.234	224.564		78.1715	114.248		108.904	118.68		92.0506	158.279
				83.1449	323.652		84.4991	159.313		118.14	165.116		99.4133	243.664
Mann Whitney test				127.472	360.26		107.256	110.859		99.1548	153.732		97.8177	133.978
P value	<0,0001			157.279	238.971		96.6836	94.143		89.2681	167.78		132.89	159.666
Exact or approximate P value?	Approximate			140.051	317.942		88.8257	124.068		136.001	111.118		135.972	110.983
P value summary	****			94.0802	271.267		85.6076	129.95		84.9736	144.968		90.1333	132.019
Significantly different (P < 0.05)?	Yes			109.645	181.324		92.4668	144.441		98.7821	174.417		90.5519	92.2335
One- or two-tailed P value?	Two-tailed			86.2751	131.794		91.7271	215.411		91.744	132.902		104.578	192.701
Sum of ranks in column A,B	6648 , 27022			92.7952	147.717		98.4353	125.703		107.286	223.682		138.461	314.109
Mann-Whitney U	653			89.9407	210.29		97.2273	200.695		110.189	244.666		124.689	151.701
				91.9007	179.675		102.378	167.622		104.228	334.122		90.0777	144.337
Difference between medians				103.993	220.087		136.841	140.541		94.3593	175.862		105.08	123.442
Median of column A	96,68, n=109			111.825	332.512		88.2405	142.361		87.9345	215.951		85.6214	199.552
Median of column B	184,9, n=150			101.734	151.138		107.934	110.705		106.954	265.138		115.743	89.4309
Difference: Actual	88.22			92.6156	193.262		101.275	139.152		76.3666	192.809		104.351	198.211
Difference: Hodges-Lehmann	87.92			87.7816	210.205		97.1656	237.463		98.498	173.216		86.1	130.344
Descriptive Statistics				83.1953	211.252		120.714	118.991		97.8754	193.378		103.704	164.028
	EtOH	GM6001		93.1749	421.975		95.0959				174.709		133.339	129.175
Number of values	109	150		84.6962	526.897		126.175				185.035		83.9103	154.137
				87.3257	258.726		90.6326				153.679		80.8657	130.637
Minimum	63.11	89.43		112.669	171.285						191.358		103.669	143.155
25% Percentile	88.09	144.4		94.7334	285.005						249.926			132.07
Median	96.68	184.9		88.5165	265.127						291.108			147.934
75% Percentile	107.3	243		83.2828	339.725						375.016			220.203
Maximum	157.3	622.5		112.84	372.152						242.788			100.595
				78.4319	245.591						272.847			147.341
Mean	100	206.5		106.924	234.682						202.593			147.539
Std. Deviation	17.3	86.58		87.4787	215.266						343.421			231.464
Std. Error of Mean	1.657	7.069		82.0308	228.175						296.699			268.363
				93.1135	177.274						225.429
Lower 95% CI	96.72	192.5		115.667	317.947						133.001
Upper 95% CI	103.3	220.5		94.609	622.47						268.1
				96.3362	141.132						177.392
Mean ranks	60.99	180.1		105.097	205.564						261.772
				138.255	198.697						181.718
					155.728						230.401
					217.303						166.837
					265.502						252.936
					443.584						175.327
					389.645						211.593
					283.497						213.591
					184.775						212.934
					224.707						219.046
					239.225
					183.724

## Sheet: ExtDataFig7J
Mann Whitney test				EXP#1			EXP#2			EXP#3
Tabular results				EtOH	GM6001		EtOH	GM6001		EtOH	GM6001
Table Analyzed	Dots			25	27		30	20		37	17
				22	12		21	21		34	12
Column B	GM6001			47	17		29	13		58	10
vs.	vs,				26		30	21		26	24
Column A	EtOH			50			25	8			19
				47	9		60	12		24	18
Mann Whitney test				43	36		30	16		21	21
P value	<0,0001			40	24		24	7		29	3
Exact or approximate P value?	Approximate			30	5		29	12		60	7
P value summary	****						30	16
Significantly different (P < 0.05)?	Yes			17	17		20	24		50	24
One- or two-tailed P value?	Two-tailed			48	18			25		35	13
Sum of ranks in column A,B	17099 , 8779			48	36		25	37		18	21
Mann-Whitney U	2109			21	13		29	15		33	15
							20	19		25	16
Difference between medians				27	14		27	14			62
Median of column A	33,00, n=112			46	45		21	19		47	11
Median of column B	19,00, n=115			38	7		12			55	8
Difference: Actual	-14			36				14		54
Difference: Hodges-Lehmann	-14			68	8		28	14		34	34
Descriptive Statistics				26	13		50	26		55	11
	EtOH	GM6001		25	11		24	23		40	9
Number of values	112	115		19	36		42	34		48	10
				64	15		24	23			26
Minimum	12	3					56	38		49	20
25% Percentile	25	13		19	25			46		35	30
Median	33	19		56	10		28	55		39	19
75% Percentile	45	25		73	22		33			41	64
Maximum	73	64		42	6		25	19		45
				43	27		18	10		45	19
Mean	35.3	20.74					45	13		45	44
Std. Deviation	12.56	11.12		37			27	16		29	6
Std. Error of Mean	1.187	1.036		47			58	24			33
				36			38	22		25	27
Lower 95% CI	32.95	18.69		40				23		39	23
Upper 95% CI	37.66	22.79		39			31	18		26	20
							42	12		28	18
Mean ranks	152.7	76.34					50			25	40
							28	24		39	26
							29	23		17	18
							26	28			16
							35	18		29
							37	22		20	33
							22	25		25	19
								12		30	24
								8		30	20
										33	16
											15
											35
											19
											22
