# Supplementary material for: A mechanosensitive caveolae–invadosome interplay drives matrix remodelling for cancer cell invasion
Source: Nat Cell Biol. 2023 Oct 30;25(12):1787–803. doi: 10.1038/s41556-023-01272-z (PMC10709148; doi:10.1038/s41556-023-01272-z)
Supplement: Supplementary file 22 — Statistical source data [file 41556_2023_1272_MOESM22_ESM.xlsx]

## Sheet: ExtDataFig8B
Mann Whitney test				EXP#1			EXP#2			EXP#3
Tabular results				WT	TKS5GFP		WT	TKS5GFP		WT	TKS5GFP
Table Analyzed	Data 1			80.6739	122.04		50.4127	168.11		68.3022	329.147
				33.3319	144.881		77.2859	168.11		114.817	402.35
Column B	TKS5GFP			46.014	85.5874		110.214	169.811		105.695	154.17
vs.	vs,			90.7665	206.167		66.7407	138.108		164.046	346.939
Column A	WT			71.4446	130.805		81.2318	90.7565		112.555	357.795
				88.2433	97.9375		154.3	177.975		119.491	199.554
Mann Whitney test				70.5814	298.859		85.7901	147.768		83.9831	279.24
P value	<0,0001			62.8792	182.595		130.828	239.477		110.068	105.243
Exact or approximate P value?	Exact			115.135	298.925		95.3828	313.226		95.216	302.007
P value summary	****			131.203	182.396		127.699	144.843		28.4969	230.614
Significantly different (P < 0.05)?	Yes			130.074	71.5773		147.768	207.706		199.78	207.621
One- or two-tailed P value?	Two-tailed			78.0844	174.561		124.705	290.57		123.638	193.749
Sum of ranks in column A,B	1907 , 5597			151.654	166.195		119.399	210.971		46.2133	261.674
Mann-Whitney U	366.5			93.024	240.428		61.8423	229.885		44.6301	243.581
				272.565	172.37		66.4006	130.352		70.1869	151.682
Difference between medians				84.3258	127.02			141.781		102.378	240.264
Median of column A	95,22, n=55				131.801			355.474		126.955	231.066
Median of column B	184,3, n=67				158.692			179.472		41.8407	453.916
Difference: Actual	89.11				188.97			171.648		68.0006	225.865
Difference: Hodges-Lehmann	96.81				74.5653			224.51		52.6967	248.331
Descriptive Statistics					250.919					117.757	424.137
	WT	TKS5GFP			137.179					117.682	184.326
Number of values	55	67			141.893					187.567	261.147
					137.776					98.0054
Minimum	28.5	71.58
25% Percentile	68.3	144.8
Median	95.22	184.3
75% Percentile	123.6	248.3
Maximum	272.6	453.9
Mean	100	206.9
Std. Deviation	44.32	83.9
Std. Error of Mean	5.976	10.25
Lower 95% CI	88.02	186.4
Upper 95% CI	112	227.3
Mean ranks	34.66	83.53
